# Supplementary material for: Three phenanthroline–metal complexes with topologically similar but geometrically different conformations
Source: Acta Crystallogr E Crystallogr Commun. 2016 Oct 18;72(Pt 11):1581–6. doi: 10.1107/S2056989016016029 (PMC5095838; doi:10.1107/S2056989016016029)
Supplement: Supplementary file 1 [file e-72-01581-sup1.cif]

##############################################################################
#                                                                            #
# This CIF contains the data in a paper accepted for publication in          #
# Acta Crystallographica Section E. It conforms to the requirements of       #
# Notes for Authors for Acta Crystallographica Section E, and has been       #
# peer reviewed under the auspices of the IUCr Commission on Journals.       #
#                                                                            #
# Full details of the Crystallographic Information File format               #
# are given in the paper "The Crystallographic Information File (CIF):       #
# a New Standard Archive File for Crystallography" by S. R. Hall, F. H.      #
# Allen and I. D. Brown [Acta Cryst. (1991), A47, 655-685].                  #
#                                                                            #
# The current version of the core CIF dictionary is obtainable from          #
# ftp://ftp.iucr.org/pub/cif_core.dic.                                       #
#                                                                            #
# Software is freely available for graphical display of the structure(s)     #
# in this CIF. For information consult the CIF software page                 #
# http://www.iucr.org/resources/cif/software.                                #
#                                                                            #
# This file may be used for bona fide research purposes within the           #
# scientific community so long as proper attribution is given to the journal # 
# article from which it was obtained.                                        #
#                                                                            #
##############################################################################
data_V
_database_code_depnum_ccdc_archive 'CCDC 1509297'
_audit_creation_method     SHELXL-2014/6
_chemical_name_systematic
;\
Bis(2,9-dimethyl-1,10-phenanthroline-\k^2^<i>N</i>,<i>N</i>')\
(peroxodisulfato-\k^2^<i>O</i>,<i>O</i>')cadmium(II)
;
_chemical_name_common     ?
_chemical_formula_moiety     'C28 H24 Cd N4 O8 S2'
_chemical_formula_sum     'C28 H24 Cd N4 O8 S2'
_chemical_formula_iupac     '[Cd (S2 O8) (C14 H12 N2)]'
_chemical_formula_weight     721.03
_chemical_melting_point     ?
_shelx_space_group_comment
;
The symmetry employed for this shelxl refinement is uniquely defined
by the following loop, which should always be used as a source of
symmetry information in preference to the above space-group names.
They are only intended as comments.
;
_space_group_crystal_system     monoclinic
_space_group_name_H-M_alt     'C 2/c'
_space_group_name_Hall     '-C 2yc'
loop_
    _space_group_symop_operation_xyz
    'x, y, z'
    'x, -y, z+1/2'
    'x+1/2, y+1/2, z'
    'x+1/2, -y+1/2, z+1/2'
    '-x, -y, -z'
    '-x, y, -z-1/2'
    '-x+1/2, -y+1/2, -z'
    '-x+1/2, y+1/2, -z-1/2'
_cell_length_a     22.233(12)
_cell_length_b     9.566(5)
_cell_length_c     16.017(8)
_cell_angle_alpha     90
_cell_angle_beta     123.78(3)
_cell_angle_gamma     90
_cell_volume     2831(3)
_cell_formula_units_Z     4
_cell_measurement_reflns_used     40
_cell_measurement_theta_min     7.5
_cell_measurement_theta_max     15
_cell_measurement_temperature     296(2)
_exptl_crystal_description     block
_exptl_crystal_colour     colourless
_exptl_crystal_size_max     0.80
_exptl_crystal_size_mid     0.30
_exptl_crystal_size_min     0.15
_exptl_crystal_density_diffrn     1.691
_exptl_crystal_density_meas     ?
_exptl_crystal_density_method     ?
_exptl_crystal_F_000     1456
_exptl_absorpt_coefficient_mu     0.978
_exptl_absorpt_correction_type     psi-scan
_exptl_absorpt_process_details
;
(<i>P3/P4-PC</i>; Siemens, 1991)
;
_shelx_estimated_absorpt_T_min     ?
_shelx_estimated_absorpt_T_max     ?
_exptl_absorpt_correction_T_min     0.70
_exptl_absorpt_correction_T_max     0.88
_diffrn_ambient_temperature     296(2)
_diffrn_radiation_type     MoK\a
_diffrn_radiation_wavelength     0.71073
_diffrn_radiation_source     'fine-focus sealed tube'
_diffrn_radiation_monochromator     graphite
_diffrn_measurement_device_type     'Siemens R3m'
_diffrn_measurement_method     \w/2\q
_diffrn_reflns_number     2562
_diffrn_reflns_av_R_equivalents     0.0397
_diffrn_reflns_theta_min     2.204
_diffrn_reflns_theta_max     24.995
_diffrn_reflns_theta_full     24.995
_diffrn_measured_fraction_theta_max     1.000
_diffrn_measured_fraction_theta_full     1.000
_diffrn_reflns_limit_h_min     0
_diffrn_reflns_limit_h_max     26
_diffrn_reflns_limit_k_min     0
_diffrn_reflns_limit_k_max     11
_diffrn_reflns_limit_l_min     -19
_diffrn_reflns_limit_l_max     15
_diffrn_standards_number     2
_diffrn_standards_interval_count     98
_diffrn_standards_decay_%     2
_reflns_number_total     2495
_reflns_number_gt     2300
_reflns_threshold_expression     'I > 2\s(I)'
_refine_ls_structure_factor_coef     Fsqd
_refine_ls_matrix_type     full
_refine_ls_R_factor_all     0.0309
_refine_ls_R_factor_gt     0.0273
_refine_ls_wR_factor_gt     0.0707
_refine_ls_wR_factor_ref     0.0728
_refine_ls_goodness_of_fit_ref     1.114
_refine_ls_restrained_S_all     1.155
_refine_ls_number_reflns     2495
_refine_ls_number_parameters     197
_refine_ls_number_restraints     195
_refine_ls_hydrogen_treatment     constr
_refine_ls_weighting_scheme     calc
_refine_ls_weighting_details
              'w=1/[\s^2^(Fo^2^)+(0.0424P)^2^+2.2422P] where P=(Fo^2^+2Fc^2^)/3'
_atom_sites_solution_hydrogens     geom
_atom_sites_solution_primary     ?
_atom_sites_solution_secondary     ?
_refine_ls_shift/su_max     0.000
_refine_ls_shift/su_mean     0.000
_refine_diff_density_max     0.466
_refine_diff_density_min     -0.412
_refine_ls_extinction_method     none
_refine_ls_extinction_coef     .
loop_
    _atom_type_symbol
    _atom_type_description
    _atom_type_scat_dispersion_real
    _atom_type_scat_dispersion_imag
    _atom_type_scat_source
    'C' 'C' 0.0033 0.0016
                         'International Tables Vol C Tables 4.2.6.8 and 6.1.1.4'
    'H' 'H' 0.0000 0.0000
                         'International Tables Vol C Tables 4.2.6.8 and 6.1.1.4'
    'N' 'N' 0.0061 0.0033
                         'International Tables Vol C Tables 4.2.6.8 and 6.1.1.4'
    'O' 'O' 0.0106 0.0060
                         'International Tables Vol C Tables 4.2.6.8 and 6.1.1.4'
    'S' 'S' 0.1246 0.1234
                         'International Tables Vol C Tables 4.2.6.8 and 6.1.1.4'
    'Cd' 'Cd' -0.8075 1.2024
                         'International Tables Vol C Tables 4.2.6.8 and 6.1.1.4'
_computing_data_collection
;
<i>P3/P4-PC</i> (Siemens, 1991)
;
_computing_cell_refinement
;
<i>P3/P4-PC</i> (Siemens, 1991)
;
_computing_data_reduction
;
<i>P3/P4-PC</i> (Siemens, 1991)
;
_computing_structure_solution
;
SHELXS97 (Sheldrick, 2008)
;
_computing_structure_refinement
;
SHELXL2014 (Sheldrick, 2015)
;
_computing_molecular_graphics
;
SHELXTL (Sheldrick, 2008)
;
_computing_publication_material
;
SHELXL2014  (Sheldrick, 2015) and PLATON (Spek, 2009)
;
loop_
    _atom_site_type_symbol
    _atom_site_label
    _atom_site_fract_x
    _atom_site_fract_y
    _atom_site_fract_z
    _atom_site_U_iso_or_equiv
    _atom_site_adp_type
    _atom_site_calc_flag
    _atom_site_occupancy
    _atom_site_disorder_assembly
    _atom_site_disorder_group
    Cd Cd 0.0000 0.08973(3) 0.2500 0.02566(11) Uani d 1 . .
    S S1 0.07113(5) -0.23114(8) 0.22102(7) 0.0491(2) Uani d 1 . .
    O O1 0.04563(12) -0.0900(2) 0.20412(17) 0.0433(5) Uani d 1 . .
    O O2 0.04309(19) -0.3067(3) 0.1303(2) 0.0819(9) Uani d 1 . .
    O O3 0.14664(16) -0.2448(4) 0.2948(2) 0.0944(10) Uani d 1 . .
    O O4 0.04040(15) -0.3065(3) 0.2828(2) 0.0699(8) Uani d 1 . .
    N N1 0.11739(11) 0.0703(2) 0.40497(16) 0.0289(4) Uani d 1 . .
    N N2 0.08013(11) 0.2280(2) 0.23846(16) 0.0278(4) Uani d 1 . .
    C C1 0.13651(16) 0.0027(3) 0.4888(2) 0.0378(6) Uani d 1 . .
    C C2 0.20758(18) -0.0459(4) 0.5553(2) 0.0518(8) Uani d 1 . .
    H H2 0.2192 -0.0960 0.6122 0.062 Uiso calc 1 . .
    C C3 0.25910(17) -0.0202(4) 0.5371(2) 0.0504(7) Uani d 1 . .
    H H3 0.3057 -0.0549 0.5801 0.060 Uiso calc 1 . .
    C C4 0.24159(15) 0.0594(3) 0.4528(2) 0.0376(6) Uani d 1 . .
    C C5 0.29429(16) 0.0998(3) 0.4334(3) 0.0451(7) Uani d 1 . .
    H H5 0.3417 0.0686 0.4758 0.054 Uiso calc 1 . .
    C C6 0.27702(15) 0.1821(3) 0.3550(2) 0.0460(7) Uani d 1 . .
    H H6 0.3125 0.2076 0.3443 0.055 Uiso calc 1 . .
    C C7 0.20481(14) 0.2306(3) 0.2885(2) 0.0360(6) Uani d 1 . .
    C C8 0.18446(17) 0.3241(3) 0.2091(3) 0.0473(7) Uani d 1 . .
    H H8 0.2188 0.3552 0.1974 0.057 Uiso calc 1 . .
    C C9 0.11524(18) 0.3689(3) 0.1499(3) 0.0479(7) Uani d 1 . .
    H H9 0.1025 0.4334 0.0991 0.057 Uiso calc 1 . .
    C C10 0.06267(15) 0.3185(3) 0.1647(2) 0.0344(6) Uani d 1 . .
    C C11 0.15031(13) 0.1874(3) 0.30242(19) 0.0267(5) Uani d 1 . .
    C C12 0.16911(14) 0.1021(3) 0.3876(2) 0.0282(5) Uani d 1 . .
    C C13 0.08122(18) -0.0186(4) 0.5129(2) 0.0529(8) Uani d 1 . .
    H H13A 0.0432 0.0490 0.4773 0.079 Uiso calc 1 . .
    H H13B 0.1035 -0.0075 0.5838 0.079 Uiso calc 1 . .
    H H13C 0.0614 -0.1110 0.4931 0.079 Uiso calc 1 . .
    C C14 -0.01427(16) 0.3639(3) 0.0986(2) 0.0431(7) Uani d 1 . .
    H H14A -0.0436 0.3085 0.1126 0.065 Uiso calc 1 . .
    H H14B -0.0306 0.3519 0.0295 0.065 Uiso calc 1 . .
    H H14C -0.0181 0.4607 0.1109 0.065 Uiso calc 1 . .
loop_
    _atom_site_aniso_label
    _atom_site_aniso_U_11
    _atom_site_aniso_U_22
    _atom_site_aniso_U_33
    _atom_site_aniso_U_12
    _atom_site_aniso_U_13
    _atom_site_aniso_U_23
    Cd 0.02103(15) 0.02505(15) 0.03202(16) 0.000 0.01544(12) 0.000
    S1 0.0680(5) 0.0367(4) 0.0609(5) 0.0191(4) 0.0471(4) 0.0096(3)
    O1 0.0568(13) 0.0337(10) 0.0519(12) 0.0094(8) 0.0380(11) 0.0020(8)
    O2 0.139(3) 0.0502(14) 0.0877(16) -0.0057(16) 0.0822(17) -0.0174(13)
    O3 0.0681(14) 0.120(3) 0.0945(19) 0.0418(15) 0.0448(13) 0.0377(18)
    O4 0.0990(19) 0.0534(14) 0.0872(19) 0.0259(13) 0.0703(17) 0.0269(13)
    N1 0.0253(9) 0.0300(11) 0.0295(9) 0.0008(8) 0.0141(8) 0.0000(8)
    N2 0.0260(9) 0.0255(10) 0.0333(10) -0.0022(7) 0.0174(8) -0.0011(8)
    C1 0.0420(13) 0.0373(14) 0.0302(11) -0.0003(10) 0.0176(10) 0.0023(10)
    C2 0.0444(13) 0.0607(19) 0.0385(15) 0.0076(12) 0.0158(11) 0.0121(14)
    C3 0.0363(14) 0.0574(18) 0.0426(14) 0.0092(13) 0.0127(12) 0.0083(13)
    C4 0.0254(11) 0.0390(14) 0.0390(12) 0.0040(9) 0.0121(9) -0.0051(10)
    C5 0.0246(12) 0.0519(17) 0.0529(15) 0.0008(11) 0.0180(12) -0.0072(12)
    C6 0.0285(12) 0.0529(16) 0.0584(15) -0.0030(11) 0.0252(11) -0.0071(12)
    C7 0.0308(11) 0.0348(13) 0.0496(13) -0.0071(9) 0.0270(10) -0.0071(11)
    C8 0.0467(14) 0.0466(16) 0.0616(16) -0.0057(12) 0.0382(13) 0.0037(13)
    C9 0.0499(13) 0.0442(16) 0.0602(18) -0.0026(11) 0.0372(13) 0.0136(14)
    C10 0.0387(12) 0.0275(12) 0.0384(12) -0.0024(9) 0.0224(10) 0.0036(10)
    C11 0.0241(10) 0.0243(11) 0.0324(11) -0.0032(8) 0.0161(8) -0.0065(9)
    C12 0.0252(10) 0.0259(11) 0.0321(11) -0.0014(8) 0.0150(9) -0.0056(9)
    C13 0.0528(17) 0.069(2) 0.0405(17) -0.0018(16) 0.0284(15) 0.0095(16)
    C14 0.0409(14) 0.0390(15) 0.0449(16) 0.0026(11) 0.0211(12) 0.0121(13)
_geom_special_details
;
 All esds (except the esd in the dihedral angle between two l.s. planes)
 are estimated using the full covariance matrix.  The cell esds are taken
 into account individually in the estimation of esds in distances, angles
 and torsion angles; correlations between esds in cell parameters are only
 used when they are defined by crystal symmetry.  An approximate (isotropic)
 treatment of cell esds is used for estimating esds involving l.s. planes.
;
loop_
    _geom_bond_atom_site_label_1
    _geom_bond_atom_site_label_2
    _geom_bond_site_symmetry_2
    _geom_bond_distance
    _geom_bond_publ_flag
    Cd N2 . 2.307(2) ?
    Cd N2 6_556 2.308(2) ?
    Cd O1 6_556 2.314(2) ?
    Cd O1 . 2.314(2) ?
    Cd N1 . 2.409(3) ?
    Cd N1 6_556 2.409(3) ?
    S1 O2 . 1.419(3) ?
    S1 O3 . 1.423(3) ?
    S1 O1 . 1.431(2) ?
    S1 O4 . 1.648(3) ?
    O4 O4 6_556 1.494(6) ?
    N1 C1 . 1.329(3) ?
    N1 C12 . 1.359(4) ?
    N2 C10 . 1.336(3) ?
    N2 C11 . 1.363(3) ?
    C1 C2 . 1.405(4) ?
    C1 C13 . 1.494(4) ?
    C2 C3 . 1.352(5) ?
    C2 H2 . 0.9300 ?
    C3 C4 . 1.404(4) ?
    C3 H3 . 0.9300 ?
    C4 C12 . 1.408(4) ?
    C4 C5 . 1.422(4) ?
    C5 C6 . 1.344(5) ?
    C5 H5 . 0.9300 ?
    C6 C7 . 1.423(4) ?
    C6 H6 . 0.9300 ?
    C7 C8 . 1.407(4) ?
    C7 C11 . 1.411(4) ?
    C8 C9 . 1.352(5) ?
    C8 H8 . 0.9300 ?
    C9 C10 . 1.402(4) ?
    C9 H9 . 0.9300 ?
    C10 C14 . 1.491(4) ?
    C11 C12 . 1.438(4) ?
    C13 H13A . 0.9600 ?
    C13 H13B . 0.9600 ?
    C13 H13C . 0.9600 ?
    C14 H14A . 0.9600 ?
    C14 H14B . 0.9600 ?
    C14 H14C . 0.9600 ?
loop_
    _geom_angle_atom_site_label_1
    _geom_angle_atom_site_label_2
    _geom_angle_atom_site_label_3
    _geom_angle_site_symmetry_1
    _geom_angle_site_symmetry_3
    _geom_angle
    _geom_angle_publ_flag
    N2 Cd N2 . 6_556 110.03(11) ?
    N2 Cd O1 . 6_556 161.06(8) ?
    N2 Cd O1 6_556 6_556 84.62(8) ?
    N2 Cd O1 . . 84.62(8) ?
    N2 Cd O1 6_556 . 161.06(8) ?
    O1 Cd O1 6_556 . 84.03(11) ?
    N2 Cd N1 . . 71.60(8) ?
    N2 Cd N1 6_556 . 113.83(8) ?
    O1 Cd N1 6_556 . 91.75(8) ?
    O1 Cd N1 . . 81.65(8) ?
    N2 Cd N1 . 6_556 113.83(8) ?
    N2 Cd N1 6_556 6_556 71.61(8) ?
    O1 Cd N1 6_556 6_556 81.65(8) ?
    O1 Cd N1 . 6_556 91.75(8) ?
    N1 Cd N1 . 6_556 171.15(10) ?
    O2 S1 O3 . . 116.6(2) ?
    O2 S1 O1 . . 112.62(17) ?
    O3 S1 O1 . . 113.85(19) ?
    O2 S1 O4 . . 107.39(17) ?
    O3 S1 O4 . . 98.78(18) ?
    O1 S1 O4 . . 105.86(13) ?
    S1 O1 Cd . . 146.99(14) ?
    O4 O4 S1 6_556 . 108.4(2) ?
    C1 N1 C12 . . 118.9(2) ?
    C1 N1 Cd . . 129.28(18) ?
    C12 N1 Cd . . 109.09(17) ?
    C10 N2 C11 . . 119.8(2) ?
    C10 N2 Cd . . 125.77(17) ?
    C11 N2 Cd . . 112.87(16) ?
    N1 C1 C2 . . 121.3(3) ?
    N1 C1 C13 . . 118.7(3) ?
    C2 C1 C13 . . 119.9(3) ?
    C3 C2 C1 . . 120.4(3) ?
    C3 C2 H2 . . 119.8 ?
    C1 C2 H2 . . 119.8 ?
    C2 C3 C4 . . 119.4(3) ?
    C2 C3 H3 . . 120.3 ?
    C4 C3 H3 . . 120.3 ?
    C3 C4 C12 . . 117.5(3) ?
    C3 C4 C5 . . 122.4(3) ?
    C12 C4 C5 . . 120.1(3) ?
    C6 C5 C4 . . 121.4(3) ?
    C6 C5 H5 . . 119.3 ?
    C4 C5 H5 . . 119.3 ?
    C5 C6 C7 . . 120.5(3) ?
    C5 C6 H6 . . 119.7 ?
    C7 C6 H6 . . 119.7 ?
    C8 C7 C11 . . 117.1(3) ?
    C8 C7 C6 . . 123.1(3) ?
    C11 C7 C6 . . 119.7(3) ?
    C9 C8 C7 . . 120.3(3) ?
    C9 C8 H8 . . 119.8 ?
    C7 C8 H8 . . 119.8 ?
    C8 C9 C10 . . 120.2(3) ?
    C8 C9 H9 . . 119.9 ?
    C10 C9 H9 . . 119.9 ?
    N2 C10 C9 . . 120.9(3) ?
    N2 C10 C14 . . 118.2(2) ?
    C9 C10 C14 . . 121.0(3) ?
    N2 C11 C7 . . 121.5(2) ?
    N2 C11 C12 . . 118.8(2) ?
    C7 C11 C12 . . 119.6(2) ?
    N1 C12 C4 . . 122.2(3) ?
    N1 C12 C11 . . 119.2(2) ?
    C4 C12 C11 . . 118.5(2) ?
    C1 C13 H13A . . 109.5 ?
    C1 C13 H13B . . 109.5 ?
    H13A C13 H13B . . 109.5 ?
    C1 C13 H13C . . 109.5 ?
    H13A C13 H13C . . 109.5 ?
    H13B C13 H13C . . 109.5 ?
    C10 C14 H14A . . 109.5 ?
    C10 C14 H14B . . 109.5 ?
    H14A C14 H14B . . 109.5 ?
    C10 C14 H14C . . 109.5 ?
    H14A C14 H14C . . 109.5 ?
    H14B C14 H14C . . 109.5 ?
loop_
    _geom_torsion_atom_site_label_1
    _geom_torsion_atom_site_label_2
    _geom_torsion_atom_site_label_3
    _geom_torsion_atom_site_label_4
    _geom_torsion_site_symmetry_1
    _geom_torsion_site_symmetry_2
    _geom_torsion_site_symmetry_3
    _geom_torsion_site_symmetry_4
    _geom_torsion
    _geom_torsion_publ_flag
    O2 S1 O1 Cd . . . . 135.8(3) ?
    O3 S1 O1 Cd . . . . -88.7(3) ?
    O4 S1 O1 Cd . . . . 18.7(3) ?
    O2 S1 O4 O4 . . . 6_556 -57.55(19) ?
    O3 S1 O4 O4 . . . 6_556 -179.04(19) ?
    O1 S1 O4 O4 . . . 6_556 62.98(17) ?
    C12 N1 C1 C2 . . . . -5.1(4) ?
    Cd N1 C1 C2 . . . . 154.1(2) ?
    C12 N1 C1 C13 . . . . 173.6(3) ?
    Cd N1 C1 C13 . . . . -27.3(4) ?
    N1 C1 C2 C3 . . . . 2.4(5) ?
    C13 C1 C2 C3 . . . . -176.2(3) ?
    C1 C2 C3 C4 . . . . 2.0(5) ?
    C2 C3 C4 C12 . . . . -3.5(5) ?
    C2 C3 C4 C5 . . . . 174.9(3) ?
    C3 C4 C5 C6 . . . . -176.5(3) ?
    C12 C4 C5 C6 . . . . 1.9(5) ?
    C4 C5 C6 C7 . . . . -0.4(5) ?
    C5 C6 C7 C8 . . . . 175.8(3) ?
    C5 C6 C7 C11 . . . . -2.5(5) ?
    C11 C7 C8 C9 . . . . -0.1(5) ?
    C6 C7 C8 C9 . . . . -178.4(3) ?
    C7 C8 C9 C10 . . . . -2.4(5) ?
    C11 N2 C10 C9 . . . . 2.2(4) ?
    Cd N2 C10 C9 . . . . -162.7(2) ?
    C11 N2 C10 C14 . . . . -178.0(2) ?
    Cd N2 C10 C14 . . . . 17.2(4) ?
    C8 C9 C10 N2 . . . . 1.4(5) ?
    C8 C9 C10 C14 . . . . -178.5(3) ?
    C10 N2 C11 C7 . . . . -4.8(4) ?
    Cd N2 C11 C7 . . . . 161.95(19) ?
    C10 N2 C11 C12 . . . . 173.3(2) ?
    Cd N2 C11 C12 . . . . -19.9(3) ?
    C8 C7 C11 N2 . . . . 3.7(4) ?
    C6 C7 C11 N2 . . . . -177.9(3) ?
    C8 C7 C11 C12 . . . . -174.4(2) ?
    C6 C7 C11 C12 . . . . 4.0(4) ?
    C1 N1 C12 C4 . . . . 3.4(4) ?
    Cd N1 C12 C4 . . . . -159.6(2) ?
    C1 N1 C12 C11 . . . . -173.7(2) ?
    Cd N1 C12 C11 . . . . 23.2(3) ?
    C3 C4 C12 N1 . . . . 0.9(4) ?
    C5 C4 C12 N1 . . . . -177.6(3) ?
    C3 C4 C12 C11 . . . . 178.0(3) ?
    C5 C4 C12 C11 . . . . -0.4(4) ?
    N2 C11 C12 N1 . . . . -3.4(3) ?
    C7 C11 C12 N1 . . . . 174.7(2) ?
    N2 C11 C12 C4 . . . . 179.4(2) ?
    C7 C11 C12 C4 . . . . -2.5(4) ?
_shelx_hkl_file
;
   0   0 -15   -1.95    1.74
   0   0 -14   29.65    2.22
   0   0 -13    0.26    1.57
   0   0 -12   18.72    1.73
   0   0 -11    1.81    1.18
   0   0 -10   47.38    1.92
   0   0  -9    1.70    0.94
   0   0  -8  317.13    6.73
   0   0  -7    2.02    0.80
   0   0  -6  966.08   13.71
   0   0  -5    0.09    0.57
   0   0  -4 2213.44   16.49
   0   0  -3   -1.01    0.53
   0   0  -2 3864.61   15.15
   0   0  -1    0.07    0.11
   0   0   1    0.40    0.22
   0   0   2 3314.43   14.01
   0   0   3    0.58    0.45
   0   0   4 1967.72   15.51
   0   0   5    0.54    0.53
   0   0   6  840.40   12.75
   0   0   7    2.35    0.68
   0   0   8  302.63    6.53
   0   0   9    0.75    0.81
   0   0  10   45.87    1.75
   0   0  11    0.53    1.03
   0   0  12   18.24    1.59
   0   0  13   -0.86    1.37
   0   0  14   22.00    1.99
   0   0  15    0.24    1.47
   0   2 -15   88.39    3.49
   0   2 -14   56.31    2.84
   0   2 -13   58.33    2.68
   0   2 -12   70.92    2.70
   0   2 -11  129.94    3.61
   0   2 -10   60.80    2.20
   0   2  -9  329.37    7.54
   0   2  -8   39.13    1.52
   0   2  -7  576.64   11.95
   0   2  -6   21.32    1.06
   0   2  -5 1157.07   14.12
   0   2  -4   30.90    1.02
   0   2  -3   12.15    0.68
   0   2  -2 5011.74   17.73
   0   2  -1 1105.95    9.47
   0   2   0  307.97    4.91
   0   2   1 1085.46    9.38
   0   2   2 4907.00   17.55
   0   2   3   10.49    0.63
   0   2   4   27.07    0.95
   0   2   5 1061.24   13.43
   0   2   6   20.77    0.98
   0   2   7  483.92   10.96
   0   2   8   36.25    1.41
   0   2   9  285.30    6.22
   0   2  10   55.51    1.97
   0   2  11  117.73    3.40
   0   2  12   63.18    2.49
   0   2  13   60.02    2.55
   0   2  14   57.85    2.69
   0   2  15   76.81    3.16
   0   4 -14   65.56    3.04
   0   4 -13   81.54    3.07
   0   4 -12   74.72    2.81
   0   4 -11  108.33    3.43
   0   4 -10   76.69    2.50
   0   4  -9  110.73    3.10
   0   4  -8   55.43    1.93
   0   4  -7  127.86    3.22
   0   4  -6  142.88    3.40
   0   4  -5  754.40   13.23
   0   4  -4  248.16    5.14
   0   4  -3    8.58    0.77
   0   4  -2   32.37    1.09
   0   4  -1  216.30    4.94
   0   4   0    3.55    0.56
   0   4   1  226.86    5.04
   0   4   2   31.32    1.12
   0   4   3    7.83    0.73
   0   4   4  234.69    5.03
   0   4   5  719.79   12.81
   0   4   6  135.59    3.31
   0   4   7  122.15    3.11
   0   4   8   57.64    1.82
   0   4   9  103.24    2.92
   0   4  10   70.23    2.35
   0   4  11  100.85    3.21
   0   4  12   73.31    2.60
   0   4  13   78.50    2.88
   0   4  14   57.53    2.75
   0   6 -13    3.79    1.73
   0   6 -12   23.63    2.04
   0   6 -11   14.54    1.64
   0   6 -10   57.21    2.29
   0   6  -9    0.57    1.24
   0   6  -8   92.00    2.77
   0   6  -7   29.93    1.67
   0   6  -6  766.99   16.48
   0   6  -5    6.98    1.13
   0   6  -4  457.92    9.74
   0   6  -3  103.81    2.75
   0   6  -2  747.00   14.11
   0   6  -1   32.67    1.37
   0   6   0  699.40   13.36
   0   6   1   31.32    1.36
   0   6   2  741.45   14.09
   0   6   3   99.72    2.66
   0   6   4  439.54    9.38
   0   6   5    3.09    1.06
   0   6   6  691.62   15.47
   0   6   7   27.54    1.60
   0   6   8   89.34    2.70
   0   6   9    1.94    1.06
   0   6  10   46.75    2.14
   0   6  11   13.60    1.57
   0   6  12   21.90    1.86
   0   6  13    1.40    1.52
   0   8 -11   60.09    2.84
   0   8 -10   11.60    1.72
   0   8  -9   57.84    2.64
   0   8  -8    1.66    1.40
   0   8  -7  213.42    5.38
   0   8  -6    2.56    1.25
   0   8  -5   78.51    2.53
   0   8  -4    6.22    1.21
   0   8  -3   55.77    2.00
   0   8  -2    7.51    1.14
   0   8  -1  172.12    4.21
   0   8   0   21.92    1.48
   0   8   1  172.45    4.23
   0   8   2   10.19    1.13
   0   8   3   55.48    1.98
   0   8   4    8.96    1.23
   0   8   5   74.85    2.48
   0   8   6    1.42    1.24
   0   8   7  194.40    5.09
   0   8   8    1.97    1.43
   0   8   9   61.20    2.54
   0   8  10   10.68    1.62
   0   8  11   59.02    2.74
   0  10  -7   53.64    2.60
   0  10  -6   17.19    1.84
   0  10  -5   24.28    1.87
   0  10  -4   34.77    2.07
   0  10  -3   21.60    1.78
   0  10  -2   56.66    2.45
   0  10  -1   83.85    2.79
   0  10   0  119.37    3.53
   0  10   1   73.11    2.68
   0  10   2   59.72    2.45
   0  10   3   20.56    1.73
   0  10   4   34.94    2.05
   0  10   5   28.42    1.98
   0  10   6   15.08    1.72
   0  10   7   50.45    2.60
   1   1  15   40.85    2.53
   1   1  14   34.44    2.36
   1   1  13  123.59    3.71
   1   1  12   90.82    3.00
   1   1  11   83.01    2.66
   1   1  10   38.64    1.73
   1   1   9   37.91    1.60
   1   1   8  175.23    3.90
   1   1   7   68.72    1.88
   1   1   6  526.81   10.52
   1   1   5  143.59    3.24
   1   1   4 1227.28   13.04
   1   1   3   99.33    2.17
   1   1   2    1.81    0.44
   1   1   1   93.06    2.01
   1   1   0 1748.48    6.08
   1   1  -1  278.70    3.55
   1   1  -2 1524.13    9.54
   1   1  -3    1.23    0.53
   1   1  -4 2037.41   15.21
   1   1  -5    6.56    0.66
   1   1  -6  171.03    3.65
   1   1  -7  243.03    5.30
   1   1  -8  368.99    8.20
   1   1  -9  210.71    4.82
   1   1 -10   21.61    1.52
   1   1 -11  195.10    4.64
   1   1 -12   64.32    2.42
   1   1 -13  132.09    3.91
   1   1 -14   58.25    2.70
   1   1 -15   31.03    2.37
   1   1 -16   33.56    2.65
   1   3  14   16.36    1.89
   1   3  13   92.23    3.08
   1   3  12    3.55    1.35
   1   3  11   95.61    2.98
   1   3  10   10.30    1.27
   1   3   9  170.22    4.03
   1   3   8    5.05    0.91
   1   3   7  448.62    9.16
   1   3   6   39.09    1.34
   1   3   5  836.79   13.25
   1   3   4   18.23    0.87
   1   3   3  310.36    5.77
   1   3   2   63.47    1.60
   1   3   1 1324.01   12.80
   1   3   0  741.87    9.33
   1   3  -1 2593.95   17.46
   1   3  -2 1194.12   12.27
   1   3  -3  220.42    4.64
   1   3  -4  377.11    7.86
   1   3  -5  190.91    3.90
   1   3  -6  164.82    3.95
   1   3  -7  887.80   14.97
   1   3  -8   42.06    1.57
   1   3  -9  225.04    5.09
   1   3 -10    2.05    1.06
   1   3 -11   27.15    1.69
   1   3 -12    2.16    1.31
   1   3 -13   49.29    2.46
   1   3 -14   -3.64    1.66
   1   3 -15   36.70    2.60
   1   5  13   14.41    1.79
   1   5  12   24.14    1.91
   1   5  11   26.60    1.86
   1   5  10   73.30    2.46
   1   5   9   19.47    1.46
   1   5   8   69.17    2.23
   1   5   7   14.48    1.23
   1   5   6  213.78    4.52
   1   5   5   30.54    1.33
   1   5   4  384.27    8.16
   1   5   3   12.03    0.92
   1   5   2  503.29   10.61
   1   5   1   20.67    1.02
   1   5   0  665.30   11.77
   1   5  -1    8.44    0.81
   1   5  -2  679.73   12.10
   1   5  -3   25.51    1.17
   1   5  -4   41.13    1.40
   1   5  -5  111.86    2.89
   1   5  -6  244.10    5.44
   1   5  -7  139.62    3.58
   1   5  -8  200.37    4.69
   1   5  -9  123.40    3.35
   1   5 -10  124.60    3.64
   1   5 -11   56.40    2.32
   1   5 -12   85.51    2.88
   1   5 -13   34.50    2.34
   1   5 -14   82.92    3.28
   1   7  12   40.30    2.45
   1   7  11   39.87    2.29
   1   7  10   49.46    2.41
   1   7   9   79.78    2.70
   1   7   8   54.55    2.28
   1   7   7   77.19    2.54
   1   7   6  230.70    5.49
   1   7   5   51.16    1.96
   1   7   4  271.84    5.81
   1   7   3   47.34    1.77
   1   7   2  290.60    5.73
   1   7   1    9.21    1.09
   1   7   0  469.54   10.05
   1   7  -1  119.88    2.94
   1   7  -2  577.95   11.29
   1   7  -3   30.92    1.51
   1   7  -4   72.62    2.15
   1   7  -5   82.17    2.47
   1   7  -6  244.49    5.83
   1   7  -7  367.86    8.17
   1   7  -8   54.74    2.26
   1   7  -9  199.43    5.26
   1   7 -10   10.53    1.60
   1   7 -11   83.13    3.00
   1   7 -12   10.77    1.70
   1   9   9   38.79    2.40
   1   9   8   37.42    2.21
   1   9   7   50.78    2.44
   1   9   6   39.65    2.19
   1   9   5  118.19    3.50
   1   9   4  128.23    3.52
   1   9   3  122.54    3.32
   1   9   2  128.94    3.56
   1   9   1   32.24    1.87
   1   9   0  153.54    3.97
   1   9  -1  203.97    4.73
   1   9  -2   92.97    2.92
   1   9  -3  153.05    3.96
   1   9  -4   68.62    2.47
   1   9  -5   65.82    2.51
   1   9  -6    3.51    1.40
   1   9  -7   53.00    2.44
   1   9  -8   19.74    1.92
   1   9  -9   24.48    2.07
   1   9 -10    6.51    1.59
   1  11   3    0.46    1.21
   1  11   2    2.26    1.26
   1  11   1    0.66    1.27
   1  11   0   25.74    1.90
   1  11  -1    0.82    1.36
   1  11  -2   37.16    2.20
   1  11  -3    2.42    1.47
   1  11  -4   31.33    2.13
   2   0 -16   12.49    2.05
   2   0 -15    0.91    1.62
   2   0 -14   33.33    2.19
   2   0 -13    1.60    1.38
   2   0 -12   19.28    1.67
   2   0 -11   -1.41    1.07
   2   0 -10   16.82    1.32
   2   0  -9    4.20    1.02
   2   0  -8 1545.14   19.47
   2   0  -7    1.29    0.71
   2   0  -6  493.74    9.25
   2   0  -5    0.17    0.55
   2   0  -4  406.07    6.61
   2   0  -3   -0.62    0.47
   2   0  -2 3565.44   13.05
   2   0  -1   -0.13    0.22
   2   0   0 1556.59    5.77
   2   0   1    0.02    0.38
   2   0   2 4053.77   15.66
   2   0   3   -0.29    0.46
   2   0   4 1394.26   14.61
   2   0   5    0.26    0.55
   2   0   6  780.73   13.29
   2   0   7    2.25    0.76
   2   0   8  451.85    9.72
   2   0   9    5.88    0.94
   2   0  10   90.47    2.67
   2   0  11   -0.82    1.27
   2   0  12  485.28   10.37
   2   0  13   10.53    1.67
   2   0  14   72.07    2.98
   2   2 -16   38.37    2.75
   2   2 -15   62.43    2.95
   2   2 -14   62.30    2.78
   2   2 -13   94.37    3.11
   2   2 -12  114.84    3.54
   2   2 -11  138.86    3.81
   2   2 -10   32.04    1.64
   2   2  -9  626.57   13.82
   2   2  -8  110.97    2.86
   2   2  -7 1102.51   15.40
   2   2  -6   86.61    2.18
   2   2  -5  746.90   10.64
   2   2  -4   15.47    0.77
   2   2  -3 5164.42   18.88
   2   2  -2  729.30    8.10
   2   2  -1  410.27    5.90
   2   2   0  229.95    4.55
   2   2   1    2.91    0.47
   2   2   2  102.51    2.30
   2   2   3  461.60    8.12
   2   2   4   39.19    1.23
   2   2   5  130.75    3.07
   2   2   6   30.84    1.18
   2   2   7  222.98    5.04
   2   2   8   17.84    1.21
   2   2   9   91.16    2.79
   2   2  10   20.10    1.57
   2   2  11  121.60    3.66
   2   2  12   14.72    1.75
   2   2  13   83.88    3.01
   2   2  14    5.33    1.68
   2   4 -15   20.68    2.18
   2   4 -14   72.36    2.94
   2   4 -13   83.64    3.00
   2   4 -12   58.58    2.42
   2   4 -11   69.91    2.54
   2   4 -10  170.56    4.32
   2   4  -9  151.46    3.82
   2   4  -8  179.60    4.14
   2   4  -7  108.14    2.70
   2   4  -6   41.85    1.47
   2   4  -5  158.79    3.52
   2   4  -4   43.30    1.43
   2   4  -3  485.82    9.42
   2   4  -2   62.13    1.65
   2   4  -1  120.17    2.64
   2   4   0  224.65    5.07
   2   4   1   49.94    1.46
   2   4   2  127.77    2.93
   2   4   3  521.03   10.42
   2   4   4  216.94    4.54
   2   4   5  356.04    7.91
   2   4   6   79.71    2.33
   2   4   7  329.65    7.41
   2   4   8    0.79    0.89
   2   4   9   79.42    2.44
   2   4  10   11.17    1.39
   2   4  11  136.40    4.02
   2   4  12   19.84    1.83
   2   4  13   86.28    3.18
   2   6 -14   32.41    2.41
   2   6 -13    2.77    1.46
   2   6 -12   18.06    1.83
   2   6 -11   19.05    1.69
   2   6 -10   32.67    1.89
   2   6  -9    1.37    1.15
   2   6  -8   96.14    2.89
   2   6  -7  131.98    3.72
   2   6  -6   29.06    1.46
   2   6  -5    7.42    1.05
   2   6  -4  408.70    8.99
   2   6  -3   16.29    1.16
   2   6  -2  961.72   15.93
   2   6  -1   18.92    1.16
   2   6   0  403.68    8.54
   2   6   1    5.72    0.94
   2   6   2  463.24    9.34
   2   6   3   54.47    1.80
   2   6   4  568.50   11.05
   2   6   5  137.74    3.75
   2   6   6  441.59    9.25
   2   6   7   22.32    1.55
   2   6   8  163.60    4.27
   2   6   9   44.15    2.13
   2   6  10   95.11    3.13
   2   6  11   12.39    1.68
   2   6  12   53.04    2.70
   2   8 -11  120.44    3.74
   2   8 -10    5.76    1.61
   2   8  -9  246.89    6.12
   2   8  -8   50.80    2.34
   2   8  -7  207.58    5.22
   2   8  -6   13.98    1.51
   2   8  -5  175.50    4.58
   2   8  -4    3.33    1.14
   2   8  -3  114.92    3.17
   2   8  -2   17.44    1.46
   2   8  -1  128.96    3.55
   2   8   0    1.51    1.00
   2   8   1   45.95    1.81
   2   8   2    3.75    0.99
   2   8   3   30.89    1.64
   2   8   4   -0.82    1.01
   2   8   5   70.74    2.39
   2   8   6    4.17    1.19
   2   8   7   32.74    1.97
   2   8   8   -0.07    1.31
   2   8   9   30.39    2.09
   2   8  10    1.87    1.42
   2  10  -8   49.76    2.53
   2  10  -7   60.99    2.72
   2  10  -6   48.96    2.44
   2  10  -5   39.77    2.28
   2  10  -4   85.21    2.85
   2  10  -3   47.52    2.28
   2  10  -2   70.89    2.68
   2  10  -1   83.63    2.83
   2  10   0   69.05    2.63
   2  10   1   47.12    2.27
   2  10   2   49.14    2.35
   2  10   3   50.32    2.37
   2  10   4   48.53    2.37
   2  10   5   63.59    2.69
   2  10   6   18.44    1.87
   3   1  14   12.24    1.81
   3   1  13   75.09    2.90
   3   1  12   66.74    2.73
   3   1  11  111.50    3.35
   3   1  10  225.54    5.16
   3   1   9    8.99    1.19
   3   1   8  180.61    3.98
   3   1   7    4.37    0.87
   3   1   6  427.77    8.46
   3   1   5  113.87    2.73
   3   1   4 1105.69   13.95
   3   1   3   27.14    0.93
   3   1   2  946.67   10.53
   3   1   1   16.79    0.66
   3   1   0  100.37    2.06
   3   1  -1  125.72    2.44
   3   1  -2 2086.39   11.84
   3   1  -3    0.32    0.48
   3   1  -4  658.04    8.21
   3   1  -5  144.36    3.17
   3   1  -6   20.64    0.89
   3   1  -7  446.53    9.45
   3   1  -8   28.33    1.25
   3   1  -9  577.25   12.90
   3   1 -10  244.50    5.83
   3   1 -11  278.89    6.13
   3   1 -12   62.35    2.35
   3   1 -13   76.57    2.68
   3   1 -14   50.70    2.47
   3   1 -15   24.38    2.16
   3   1 -16   48.01    2.79
   3   3  13   58.58    2.71
   3   3  12   15.53    1.76
   3   3  11  171.04    4.26
   3   3  10   58.87    2.32
   3   3   9  151.58    3.69
   3   3   8   85.89    2.42
   3   3   7  245.61    5.19
   3   3   6   80.08    2.19
   3   3   5  551.77   11.71
   3   3   4   42.63    1.26
   3   3   3  505.45    9.76
   3   3   2    1.00    0.55
   3   3   1  508.59    8.63
   3   3   0    5.87    0.59
   3   3  -1  552.33    8.43
   3   3  -2   56.24    1.49
   3   3  -3 1500.56   14.42
   3   3  -4  132.49    2.98
   3   3  -5  825.95   12.06
   3   3  -6  187.85    4.04
   3   3  -7  535.26   11.21
   3   3  -8   65.58    1.91
   3   3  -9  298.22    6.15
   3   3 -10   -0.65    1.02
   3   3 -11   79.75    2.60
   3   3 -12    0.67    1.19
   3   3 -13   40.23    2.17
   3   3 -14    7.15    1.71
   3   3 -15   60.05    2.80
   3   3 -16    2.30    1.84
   3   5  12   33.14    2.16
   3   5  11    2.86    1.41
   3   5  10   23.09    1.72
   3   5   9   11.94    1.47
   3   5   8    2.34    1.11
   3   5   7    0.54    0.98
   3   5   6   67.85    2.12
   3   5   5    5.27    0.94
   3   5   4  301.96    6.01
   3   5   3   34.26    1.31
   3   5   2  583.04   11.93
   3   5   1    4.57    0.80
   3   5   0  978.77   14.65
   3   5  -1  113.95    2.78
   3   5  -2  591.89   11.44
   3   5  -3  437.73    8.15
   3   5  -4 1073.82   15.89
   3   5  -5   13.41    1.14
   3   5  -6  180.89    4.29
   3   5  -7   29.77    1.47
   3   5  -8  308.67    6.59
   3   5  -9   76.65    2.46
   3   5 -10  263.54    6.28
   3   5 -11   37.99    2.04
   3   5 -12  151.64    4.24
   3   5 -13   16.68    1.81
   3   5 -14   75.56    3.01
   3   5 -15   12.14    1.99
   3   7  11   29.29    2.26
   3   7  10   86.46    3.02
   3   7   9    9.28    1.60
   3   7   8  102.71    3.16
   3   7   7   35.46    1.97
   3   7   6  266.30    6.06
   3   7   5   59.96    2.18
   3   7   4  336.74    7.46
   3   7   3   50.44    1.90
   3   7   2  126.88    3.17
   3   7   1  160.70    3.58
   3   7   0   73.88    2.18
   3   7  -1  158.87    3.70
   3   7  -2   36.20    1.58
   3   7  -3  265.29    5.55
   3   7  -4   47.27    1.76
   3   7  -5  389.72    8.46
   3   7  -6    3.24    1.20
   3   7  -7   85.29    2.59
   3   7  -8   43.90    2.07
   3   7  -9   94.70    2.92
   3   7 -10    2.72    1.41
   3   7 -11   60.17    2.52
   3   7 -12    7.37    1.53
   3   7 -13   30.81    2.27
   3   9   8   28.23    2.19
   3   9   7   57.70    2.63
   3   9   6   64.50    2.64
   3   9   5   94.86    3.16
   3   9   4   71.51    2.62
   3   9   3  105.74    3.11
   3   9   2   58.29    2.28
   3   9   1   53.18    2.19
   3   9   0   19.49    1.52
   3   9  -1   42.64    1.98
   3   9  -2    1.32    1.20
   3   9  -3  136.80    3.58
   3   9  -4    0.88    1.20
   3   9  -5   72.66    2.51
   3   9  -6    1.57    1.24
   3   9  -7   29.76    1.92
   3   9  -8   26.07    1.99
   3   9  -9  144.16    4.32
   3   9 -10    6.11    1.70
   3  11   2   34.84    2.23
   3  11   1    0.99    1.31
   3  11   0   55.12    2.53
   3  11  -1    0.82    1.38
   3  11  -2   86.08    3.08
   3  11  -3    4.13    1.53
   3  11  -4  104.78    3.37
   4   0 -17    1.57    1.78
   4   0 -16   53.66    2.84
   4   0 -15   -1.35    1.57
   4   0 -14   67.32    2.65
   4   0 -13   -0.91    1.35
   4   0 -12   43.42    1.99
   4   0 -11    0.50    1.00
   4   0 -10  176.99    4.11
   4   0  -9    0.17    0.87
   4   0  -8   12.40    1.00
   4   0  -7   -0.10    0.66
   4   0  -6  396.59    7.84
   4   0  -5    0.57    0.53
   4   0  -4  188.78    3.67
   4   0  -3    0.26    0.50
   4   0  -2   22.20    0.81
   4   0  -1    0.36    0.41
   4   0   0  981.97    9.22
   4   0   1   -0.51    0.44
   4   0   2  984.71   11.38
   4   0   3    0.73    0.53
   4   0   4 1679.52   17.91
   4   0   5   -0.76    0.62
   4   0   6  880.99   15.42
   4   0   7    1.13    0.83
   4   0   8  241.40    5.45
   4   0   9    0.87    1.00
   4   0  10  683.10   14.43
   4   0  11    4.07    1.57
   4   0  12   18.78    1.88
   4   0  13   -2.02    1.33
   4   0  14   87.70    3.35
   4   2 -17   24.84    2.58
   4   2 -16   38.08    2.58
   4   2 -15   57.60    2.81
   4   2 -14   41.59    2.28
   4   2 -13   89.53    2.89
   4   2 -12   61.44    2.33
   4   2 -11  468.59   10.96
   4   2 -10  361.59    7.74
   4   2  -9  445.33    9.12
   4   2  -8   62.86    1.85
   4   2  -7  354.52    7.02
   4   2  -6  693.48   10.82
   4   2  -5 1040.08   12.16
   4   2  -4 1566.91   13.85
   4   2  -3  959.58   10.27
   4   2  -2 1432.65   12.13
   4   2  -1 1031.63   10.39
   4   2   0  323.14    6.15
   4   2   1  536.35    8.39
   4   2   2   97.58    2.32
   4   2   3  340.45    6.40
   4   2   4   81.39    2.03
   4   2   5  177.00    3.84
   4   2   6    9.95    0.93
   4   2   7   24.14    1.28
   4   2   8   47.50    1.80
   4   2   9  440.67    9.60
   4   2  10   47.21    2.17
   4   2  11  122.79    3.52
   4   2  12   21.79    1.91
   4   2  13    3.84    1.47
   4   4 -16   24.17    2.33
   4   4 -15   28.55    2.15
   4   4 -14   72.70    2.89
   4   4 -13   10.83    1.62
   4   4 -12  187.16    4.61
   4   4 -11  144.35    3.86
   4   4 -10  154.04    3.98
   4   4  -9  161.23    4.04
   4   4  -8  556.46   10.36
   4   4  -7  149.39    3.71
   4   4  -6  863.79   14.07
   4   4  -5  683.84   11.88
   4   4  -4  860.65   12.89
   4   4  -3  328.87    6.35
   4   4  -2  637.52   10.59
   4   4  -1  190.61    4.19
   4   4   0  579.53   10.28
   4   4   1   50.63    1.55
   4   4   2  145.18    3.31
   4   4   3  255.17    5.56
   4   4   4  227.13    4.93
   4   4   5  422.10    7.90
   4   4   6    2.57    0.91
   4   4   7    0.42    0.94
   4   4   8   21.43    1.50
   4   4   9  106.07    3.22
   4   4  10    1.75    1.27
   4   4  11   68.31    2.66
   4   4  12   21.53    1.98
   4   4  13   33.33    2.31
   4   6 -14   35.12    2.34
   4   6 -13    6.32    1.52
   4   6 -12   26.46    1.93
   4   6 -11    9.02    1.42
   4   6 -10    9.81    1.37
   4   6  -9    1.55    1.15
   4   6  -8   10.67    1.24
   4   6  -7    1.73    0.98
   4   6  -6    2.40    0.94
   4   6  -5   -0.23    0.86
   4   6  -4  117.39    3.02
   4   6  -3   15.91    1.11
   4   6  -2  103.44    2.61
   4   6  -1   -0.10    0.70
   4   6   0  207.93    4.48
   4   6   1    2.06    0.77
   4   6   2  303.19    6.85
   4   6   3   81.03    2.40
   4   6   4  755.29   16.29
   4   6   5   -0.15    1.12
   4   6   6  194.55    4.67
   4   6   7   28.41    1.77
   4   6   8  294.58    7.29
   4   6   9    5.76    1.51
   4   6  10  166.73    4.48
   4   6  11   20.45    1.97
   4   8 -12    8.82    1.77
   4   8 -11   83.73    3.04
   4   8 -10  112.49    3.63
   4   8  -9  110.70    3.43
   4   8  -8   89.47    2.90
   4   8  -7  271.85    6.25
   4   8  -6   21.59    1.71
   4   8  -5  369.47    8.03
   4   8  -4   55.65    2.10
   4   8  -3  255.34    5.96
   4   8  -2   11.65    1.30
   4   8  -1  207.06    4.98
   4   8   0   36.27    1.75
   4   8   1  118.46    3.26
   4   8   2    0.52    1.09
   4   8   3  137.02    3.64
   4   8   4    7.93    1.29
   4   8   5   22.85    1.73
   4   8   6   27.46    1.87
   4   8   7   28.44    1.89
   4   8   8    0.58    1.29
   4   8   9   21.02    1.99
   4  10  -8   59.60    2.86
   4  10  -7   13.32    1.70
   4  10  -6  103.69    3.31
   4  10  -5   16.71    1.75
   4  10  -4   50.25    2.32
   4  10  -3   19.53    1.76
   4  10  -2   61.77    2.46
   4  10  -1   21.73    1.81
   4  10   0   45.16    2.25
   4  10   1   11.60    1.57
   4  10   2  118.70    3.42
   4  10   3   29.45    2.10
   4  10   4   21.45    1.87
   4  10   5   33.92    2.22
   5   1  13    0.48    1.43
   5   1  12    0.45    1.38
   5   1  11    7.50    1.48
   5   1  10  275.65    6.38
   5   1   9    3.05    1.20
   5   1   8  162.31    4.12
   5   1   7   24.12    1.33
   5   1   6  316.16    6.17
   5   1   5  149.62    3.43
   5   1   4  304.94    5.84
   5   1   3  171.55    3.68
   5   1   2 1572.56   15.77
   5   1   1  135.78    2.80
   5   1   0   50.20    1.25
   5   1  -1  878.02    9.47
   5   1  -2  360.02    6.00
   5   1  -3 1928.88   13.90
   5   1  -4  235.52    5.25
   5   1  -5 1044.53   11.60
   5   1  -6   19.73    0.83
   5   1  -7  315.76    6.34
   5   1  -8   19.06    1.05
   5   1  -9   80.14    2.41
   5   1 -10  235.48    5.55
   5   1 -11   41.51    1.79
   5   1 -12  184.68    4.82
   5   1 -13   12.98    1.55
   5   1 -14   66.48    2.59
   5   1 -15    1.90    1.60
   5   1 -16  109.31    3.71
   5   1 -17    1.55    1.91
   5   3  12    4.29    1.50
   5   3  11  100.84    3.12
   5   3  10   -1.20    1.26
   5   3   9  405.73    8.02
   5   3   8  125.03    3.45
   5   3   7  239.77    4.82
   5   3   6   -0.17    0.78
   5   3   5  193.59    4.08
   5   3   4   81.43    2.14
   5   3   3  386.91    7.67
   5   3   2   33.71    1.11
   5   3   1  409.36    6.98
   5   3   0   21.30    0.82
   5   3  -1  127.00    2.61
   5   3  -2   33.70    1.00
   5   3  -3  322.29    5.76
   5   3  -4   80.02    1.94
   5   3  -5  606.05   10.35
   5   3  -6  467.91    9.58
   5   3  -7  542.04   10.94
   5   3  -8  162.15    3.82
   5   3  -9  220.52    4.74
   5   3 -10    1.88    0.96
   5   3 -11  234.65    5.60
   5   3 -12    6.88    1.40
   5   3 -13  156.77    4.43
   5   3 -14   19.65    1.91
   5   3 -15  150.54    4.54
   5   3 -16   -1.84    1.70
   5   5  11    3.05    1.46
   5   5  10   49.43    2.35
   5   5   9   14.56    1.60
   5   5   8  200.39    4.80
   5   5   7   25.42    1.71
   5   5   6   -0.79    1.07
   5   5   5    7.63    1.16
   5   5   4  440.97    8.47
   5   5   3   17.32    1.18
   5   5   2  825.83   15.02
   5   5   1  124.84    2.98
   5   5   0  877.48   14.59
   5   5  -1  115.34    2.71
   5   5  -2  405.47    7.92
   5   5  -3  336.39    6.31
   5   5  -4  651.18   12.52
   5   5  -5  314.15    6.41
   5   5  -6 1004.42   16.52
   5   5  -7  101.57    2.81
   5   5  -8  658.71   11.92
   5   5  -9   98.98    2.75
   5   5 -10  289.83    6.32
   5   5 -11   69.80    2.39
   5   5 -12  106.66    3.17
   5   5 -13   12.72    1.65
   5   5 -14   72.78    2.88
   5   5 -15    0.46    1.58
   5   7  10   21.34    2.03
   5   7   9   34.99    2.16
   5   7   8  108.95    3.42
   5   7   7   13.33    1.67
   5   7   6   51.68    2.24
   5   7   5    9.56    1.38
   5   7   4  231.90    5.13
   5   7   3   46.43    1.95
   5   7   2   27.68    1.48
   5   7   1  138.25    3.49
   5   7   0   49.74    1.81
   5   7  -1  263.14    5.52
   5   7  -2   10.56    1.18
   5   7  -3  311.60    6.62
   5   7  -4    2.56    1.09
   5   7  -5  415.74    8.74
   5   7  -6    0.66    1.11
   5   7  -7  421.25    9.37
   5   7  -8    8.22    1.43
   5   7  -9  144.31    3.95
   5   7 -10   16.54    1.63
   5   7 -11    8.88    1.64
   5   7 -12   15.01    1.73
   5   7 -13   53.61    2.65
   5   7 -14   25.34    2.32
   5   9   7   70.66    2.96
   5   9   6   12.93    1.73
   5   9   5   71.31    2.76
   5   9   4    1.75    1.33
   5   9   3  215.17    5.27
   5   9   2   50.05    2.28
   5   9   1   59.86    2.32
   5   9   0    0.53    1.17
   5   9  -1   54.03    2.19
   5   9  -2    2.39    1.15
   5   9  -3   67.03    2.37
   5   9  -4   10.48    1.45
   5   9  -5   56.26    2.24
   5   9  -6    2.61    1.22
   5   9  -7   21.55    1.72
   5   9  -8    1.68    1.45
   5   9  -9   79.54    2.92
   5   9 -10    7.63    1.70
   5   9 -11   60.85    2.86
   5  11   0   72.71    3.07
   5  11  -1    6.28    1.71
   5  11  -2  133.21    3.87
   5  11  -3    4.44    1.69
   5  11  -4  108.54    3.44
   6   0 -17    1.01    1.99
   6   0 -16  207.71    5.42
   6   0 -15    1.43    1.52
   6   0 -14  207.93    5.34
   6   0 -13    0.66    1.37
   6   0 -12  164.12    4.18
   6   0 -11   -1.33    1.04
   6   0 -10    7.61    1.06
   6   0  -9    0.71    0.78
   6   0  -8  111.42    2.75
   6   0  -7    0.42    0.65
   6   0  -6  285.89    5.50
   6   0  -5    0.44    0.50
   6   0  -4    5.99    0.62
   6   0  -3   -0.13    0.47
   6   0  -2    4.26    0.52
   6   0  -1    0.00    0.46
   6   0   0   66.47    1.59
   6   0   1    0.61    0.48
   6   0   2 1867.61   18.25
   6   0   3    0.63    0.57
   6   0   4  149.57    3.33
   6   0   5    0.18    0.73
   6   0   6  470.49    8.72
   6   0   7   -0.60    0.87
   6   0   8  206.28    4.51
   6   0   9   -1.44    1.22
   6   0  10    4.17    1.44
   6   0  11   -3.12    1.24
   6   0  12   58.66    2.61
   6   0  13    1.19    1.52
   6   2 -17   38.67    2.67
   6   2 -16   11.38    1.99
   6   2 -15   74.16    2.86
   6   2 -14    0.50    1.49
   6   2 -13   73.32    2.60
   6   2 -12  136.04    3.74
   6   2 -11  199.73    4.64
   6   2 -10  230.81    5.39
   6   2  -9  479.36    9.16
   6   2  -8  229.31    5.26
   6   2  -7 1040.60   14.28
   6   2  -6  191.85    4.19
   6   2  -5 1827.89   16.72
   6   2  -4  687.27    9.83
   6   2  -3 1046.29   11.84
   6   2  -2 1475.94   14.01
   6   2  -1  132.03    2.83
   6   2   0  152.33    3.16
   6   2   1 1591.91   16.54
   6   2   2  541.50   10.34
   6   2   3  494.15   10.52
   6   2   4    7.01    0.82
   6   2   5    1.00    0.77
   6   2   6  169.49    4.15
   6   2   7  110.54    2.94
   6   2   8  141.29    3.92
   6   2   9   59.74    2.39
   6   2  10   27.21    1.82
   6   2  11   43.05    2.25
   6   2  12   20.36    1.90
   6   4 -16   12.05    1.96
   6   4 -15   21.56    2.13
   6   4 -14   93.39    3.09
   6   4 -13   35.85    2.07
   6   4 -12   45.12    2.02
   6   4 -11  164.08    4.23
   6   4 -10  147.66    3.80
   6   4  -9  140.25    3.52
   6   4  -8  244.14    5.38
   6   4  -7   95.85    2.54
   6   4  -6  396.92    7.96
   6   4  -5  118.13    2.90
   6   4  -4  618.18   11.29
   6   4  -3  485.56    9.88
   6   4  -2  418.99    9.19
   6   4  -1  164.38    3.44
   6   4   0 1040.14   14.90
   6   4   1  252.70    5.48
   6   4   2  248.59    5.05
   6   4   3  159.78    3.66
   6   4   4  230.06    5.44
   6   4   5   69.82    2.23
   6   4   6  278.50    6.13
   6   4   7  315.36    7.61
   6   4   8  120.93    3.46
   6   4   9   57.51    2.37
   6   4  10   14.60    1.63
   6   4  11   35.60    2.27
   6   6 -15    6.80    1.85
   6   6 -14  100.34    3.52
   6   6 -13    1.75    1.46
   6   6 -12  107.94    3.39
   6   6 -11   10.72    1.46
   6   6 -10  177.50    4.33
   6   6  -9   46.30    1.96
   6   6  -8   35.84    1.67
   6   6  -7    3.41    1.00
   6   6  -6    9.70    1.07
   6   6  -5    3.20    0.87
   6   6  -4   89.57    2.44
   6   6  -3   12.44    1.03
   6   6  -2   35.25    1.36
   6   6  -1    7.26    0.90
   6   6   0  110.05    2.84
   6   6   1    3.88    0.92
   6   6   2  107.79    2.85
   6   6   3   -0.65    0.96
   6   6   4   29.15    1.65
   6   6   5   40.83    1.91
   6   6   6  107.95    3.12
   6   6   7    3.14    1.34
   6   6   8  210.00    5.26
   6   6   9   26.23    1.99
   6   6  10   79.00    3.08
   6   8 -13   29.97    2.28
   6   8 -12    0.52    1.39
   6   8 -11   35.51    2.23
   6   8 -10    6.43    1.59
   6   8  -9  150.01    3.95
   6   8  -8   13.40    1.68
   6   8  -7  243.08    5.86
   6   8  -6   68.92    2.43
   6   8  -5  428.65    9.72
   6   8  -4   63.05    2.34
   6   8  -3  262.60    6.16
   6   8  -2    2.84    1.19
   6   8  -1  317.40    6.78
   6   8   0   12.67    1.41
   6   8   1  238.29    5.69
   6   8   2  163.41    4.24
   6   8   3   61.04    2.36
   6   8   4   47.81    2.19
   6   8   5   76.41    2.67
   6   8   6   -0.55    1.31
   6   8   7   53.17    2.49
   6   8   8    0.79    1.38
   6  10  -9    7.68    1.81
   6  10  -8   70.03    2.89
   6  10  -7    5.40    1.62
   6  10  -6   81.54    2.92
   6  10  -5   22.06    1.88
   6  10  -4   67.26    2.62
   6  10  -3   14.19    1.65
   6  10  -2   42.03    2.17
   6  10  -1   14.77    1.72
   6  10   0  102.17    3.29
   6  10   1   21.93    2.00
   6  10   2   76.70    2.95
   6  10   3   15.55    1.83
   6  10   4   43.60    2.39
   7   1  12   53.38    2.68
   7   1  11    4.62    1.44
   7   1  10   29.30    1.97
   7   1   9    4.37    1.33
   7   1   8  153.64    3.90
   7   1   7  115.88    3.05
   7   1   6  136.74    3.23
   7   1   5  117.87    2.85
   7   1   4  154.18    3.53
   7   1   3   11.05    0.87
   7   1   2  562.77   10.83
   7   1   1  181.86    3.74
   7   1   0  532.06    9.30
   7   1  -1  880.18   11.33
   7   1  -2  246.90    4.81
   7   1  -3  178.61    3.56
   7   1  -4  217.43    4.57
   7   1  -5    7.51    0.68
   7   1  -6  234.86    5.28
   7   1  -7   92.64    2.22
   7   1  -8  160.97    3.47
   7   1  -9  113.86    2.81
   7   1 -10  278.14    6.49
   7   1 -11   17.26    1.37
   7   1 -12  182.55    4.75
   7   1 -13    0.82    1.37
   7   1 -14   83.99    2.95
   7   1 -15    1.36    1.46
   7   1 -16   59.04    2.82
   7   1 -17   10.91    2.04
   7   1 -18   70.97    3.40
   7   3  11   76.60    2.96
   7   3  10    6.93    1.44
   7   3   9   58.44    2.41
   7   3   8   20.39    1.64
   7   3   7  282.88    6.05
   7   3   6   14.31    1.30
   7   3   5  140.04    3.25
   7   3   4   35.36    1.43
   7   3   3  122.07    2.83
   7   3   2   -0.13    0.60
   7   3   1  656.28   12.03
   7   3   0   67.42    1.71
   7   3  -1 1082.99   14.22
   7   3  -2   54.60    1.48
   7   3  -3  868.49   12.38
   7   3  -4   16.11    0.88
   7   3  -5  990.37   13.73
   7   3  -6  103.18    2.45
   7   3  -7  628.62   11.95
   7   3  -8    5.68    0.82
   7   3  -9  250.37    5.47
   7   3 -10   15.40    1.25
   7   3 -11  245.06    5.59
   7   3 -12   -1.38    1.19
   7   3 -13  249.25    5.98
   7   3 -14    2.95    1.40
   7   3 -15   96.36    3.29
   7   3 -16    9.96    2.00
   7   3 -17   65.54    3.20
   7   5  10   69.38    2.89
   7   5   9    1.57    1.32
   7   5   8  121.05    3.58
   7   5   7   10.67    1.64
   7   5   6  574.94   11.53
   7   5   5   -0.05    1.22
   7   5   4  442.66    8.26
   7   5   3   73.42    2.17
   7   5   2  592.82   11.21
   7   5   1   76.75    2.08
   7   5   0  262.86    5.49
   7   5  -1    1.43    0.77
   7   5  -2  149.77    3.19
   7   5  -3  160.22    3.50
   7   5  -4  407.38    8.48
   7   5  -5  236.93    5.18
   7   5  -6  738.04   14.54
   7   5  -7   93.84    2.47
   7   5  -8  321.93    6.58
   7   5  -9   39.34    1.67
   7   5 -10  170.80    4.28
   7   5 -11    9.45    1.41
   7   5 -12  143.96    3.87
   7   5 -13    8.80    1.47
   7   5 -14   70.29    2.76
   7   5 -15   -0.29    1.58
   7   5 -16   49.51    2.75
   7   7   8   13.60    1.77
   7   7   7   14.59    1.75
   7   7   6   68.33    2.59
   7   7   5   71.07    2.55
   7   7   4    5.21    1.33
   7   7   3    4.36    1.26
   7   7   2   22.21    1.55
   7   7   1   82.86    2.41
   7   7   0   18.21    1.34
   7   7  -1  270.97    5.86
   7   7  -2   16.56    1.35
   7   7  -3  237.35    5.07
   7   7  -4    7.08    1.18
   7   7  -5  302.12    6.25
   7   7  -6    3.15    1.25
   7   7  -7  225.15    5.29
   7   7  -8   36.22    1.85
   7   7  -9  105.23    3.08
   7   7 -10   59.05    2.34
   7   7 -11   75.20    2.68
   7   7 -12   89.76    3.04
   7   7 -13   29.09    2.17
   7   7 -14   60.51    2.88
   7   9   5   75.16    2.87
   7   9   4   14.94    1.76
   7   9   3   85.58    2.90
   7   9   2   46.08    2.30
   7   9   1  157.07    4.14
   7   9   0    4.11    1.40
   7   9  -1   85.67    2.72
   7   9  -2   13.36    1.51
   7   9  -3   91.54    2.75
   7   9  -4   11.17    1.50
   7   9  -5   93.39    2.93
   7   9  -6    1.59    1.29
   7   9  -7   56.88    2.40
   7   9  -8   11.56    1.54
   7   9  -9   53.17    2.45
   7   9 -10   22.35    1.98
   7   9 -11   34.57    2.36
   8   0 -18  180.94    5.49
   8   0 -17    0.57    1.87
   8   0 -16  103.43    3.53
   8   0 -15    0.39    1.57
   8   0 -14  566.93   11.96
   8   0 -13   -0.74    1.43
   8   0 -12  704.21   16.20
   8   0 -11   -0.16    1.08
   8   0 -10  771.12   14.62
   8   0  -9    0.37    0.83
   8   0  -8  968.79   14.67
   8   0  -7   -0.40    0.71
   8   0  -6 1087.25   13.96
   8   0  -5    0.53    0.56
   8   0  -4  169.11    3.77
   8   0  -3    0.07    0.48
   8   0  -2  208.99    4.12
   8   0  -1    0.04    0.49
   8   0   0   48.28    1.34
   8   0   1    0.00    0.58
   8   0   2  290.98    5.89
   8   0   3    0.21    0.65
   8   0   4   61.98    1.98
   8   0   5    0.22    0.90
   8   0   6   86.27    2.56
   8   0   7   -0.59    1.15
   8   0   8   97.07    2.89
   8   0   9    1.97    1.21
   8   0  10   51.21    2.38
   8   0  11    0.23    1.32
   8   2 -18    4.58    2.06
   8   2 -17   39.53    2.64
   8   2 -16    8.03    1.64
   8   2 -15   22.10    1.94
   8   2 -14    0.00    1.42
   8   2 -13  100.80    3.15
   8   2 -12    1.11    1.17
   8   2 -11  146.79    3.71
   8   2 -10   13.64    1.14
   8   2  -9  176.56    4.06
   8   2  -8    3.23    0.79
   8   2  -7  455.87    9.85
   8   2  -6    4.32    0.78
   8   2  -5 1404.96   15.85
   8   2  -4   33.30    1.22
   8   2  -3 1521.67   16.02
   8   2  -2  324.12    6.21
   8   2  -1  922.76   13.08
   8   2   0 1359.65   16.48
   8   2   1  474.57   10.24
   8   2   2  439.06    8.59
   8   2   3  402.48    8.71
   8   2   4  546.12   10.74
   8   2   5  172.45    4.35
   8   2   6  162.26    4.22
   8   2   7   47.63    2.02
   8   2   8   86.63    2.81
   8   2   9   60.61    2.45
   8   2  10   24.84    1.98
   8   2  11   30.63    2.12
   8   4 -17   60.14    3.04
   8   4 -16   11.72    1.86
   8   4 -15   38.58    2.30
   8   4 -14    1.18    1.34
   8   4 -13   80.11    2.62
   8   4 -12   35.40    1.87
   8   4 -11   81.27    2.63
   8   4 -10   45.71    1.77
   8   4  -9  228.49    5.01
   8   4  -8  139.47    3.33
   8   4  -7  314.61    6.52
   8   4  -6   56.63    1.70
   8   4  -5  282.39    5.87
   8   4  -4   62.27    1.75
   8   4  -3   89.72    2.27
   8   4  -2  956.82   14.93
   8   4  -1  325.50    6.36
   8   4   0  391.61    8.26
   8   4   1  120.06    3.00
   8   4   2  367.51    7.53
   8   4   3  104.03    2.75
   8   4   4  251.73    5.66
   8   4   5  168.93    4.31
   8   4   6  273.38    6.57
   8   4   7   79.14    2.62
   8   4   8   66.95    2.61
   8   4   9   39.51    2.16
   8   4  10   32.67    2.20
   8   6 -15   17.36    2.08
   8   6 -14  119.82    3.76
   8   6 -13   -0.26    1.44
   8   6 -12  285.03    6.69
   8   6 -11   19.16    1.74
   8   6 -10  217.60    5.02
   8   6  -9   35.42    1.79
   8   6  -8  147.48    3.67
   8   6  -7   29.57    1.55
   8   6  -6   86.36    2.47
   8   6  -5   -0.04    0.85
   8   6  -4   20.48    1.24
   8   6  -3   71.42    2.11
   8   6  -2   96.59    2.60
   8   6  -1    5.66    0.90
   8   6   0   70.52    2.15
   8   6   1    7.67    1.10
   8   6   2  131.30    3.52
   8   6   3   25.03    1.54
   8   6   4   77.69    2.52
   8   6   5    5.46    1.36
   8   6   6   87.85    2.88
   8   6   7    1.44    1.33
   8   6   8   52.05    2.49
   8   6   9    0.80    1.38
   8   8 -13   16.96    2.04
   8   8 -12   -0.67    1.41
   8   8 -11   51.59    2.39
   8   8 -10   -0.86    1.27
   8   8  -9   58.05    2.42
   8   8  -8    5.25    1.39
   8   8  -7  156.06    4.07
   8   8  -6  139.83    3.82
   8   8  -5  105.09    3.21
   8   8  -4   79.40    2.62
   8   8  -3  208.33    4.94
   8   8  -2    7.19    1.36
   8   8  -1  195.41    4.86
   8   8   0    9.93    1.46
   8   8   1  155.94    3.88
   8   8   2   24.76    1.88
   8   8   3  150.21    4.00
   8   8   4    1.23    1.36
   8   8   5  131.89    3.84
   8   8   6   14.10    1.75
   8  10  -9   20.91    2.08
   8  10  -8   50.21    2.53
   8  10  -7   55.81    2.61
   8  10  -6   60.10    2.66
   8  10  -5   47.31    2.51
   8  10  -4  124.76    3.80
   8  10  -3   52.91    2.48
   8  10  -2   96.15    3.23
   8  10  -1   75.92    2.94
   8  10   0   36.82    2.32
   8  10   1   39.94    2.40
   8  10   2   47.83    2.46
   9   1  11   15.51    1.90
   9   1  10   46.79    2.41
   9   1   9   25.16    1.90
   9   1   8   96.27    3.04
   9   1   7  111.84    3.15
   9   1   6  127.69    3.46
   9   1   5  251.63    5.30
   9   1   4  320.77    6.59
   9   1   3  255.30    5.64
   9   1   2  170.38    3.71
   9   1   1  286.21    5.95
   9   1   0  185.36    4.15
   9   1  -1  819.89   12.74
   9   1  -2  239.70    4.80
   9   1  -3  344.76    6.47
   9   1  -4  248.87    5.56
   9   1  -5  117.74    2.62
   9   1  -6  690.78   11.71
   9   1  -7   26.15    1.16
   9   1  -8   87.50    2.32
   9   1  -9   -0.68    0.81
   9   1 -10  426.52    9.10
   9   1 -11   28.52    1.49
   9   1 -12  222.38    5.59
   9   1 -13   11.99    1.66
   9   1 -14  164.03    4.64
   9   1 -15    3.42    1.53
   9   1 -16   41.37    2.51
   9   1 -17    4.02    1.92
   9   1 -18   48.74    3.07
   9   3  10    2.07    1.34
   9   3   9   37.44    2.22
   9   3   8    0.00    1.16
   9   3   7   33.64    1.91
   9   3   6   -0.39    1.11
   9   3   5   59.78    2.08
   9   3   4    2.33    0.92
   9   3   3   71.02    2.04
   9   3   2   31.78    1.43
   9   3   1  162.12    3.42
   9   3   0   17.22    1.05
   9   3  -1  774.54   13.46
   9   3  -2   -0.83    0.65
   9   3  -3  394.01    7.55
   9   3  -4  140.34    3.05
   9   3  -5 1068.38   15.30
   9   3  -6   48.24    1.58
   9   3  -7  963.82   15.34
   9   3  -8    2.14    0.86
   9   3  -9  634.94   13.61
   9   3 -10    8.02    1.14
   9   3 -11  546.11   11.35
   9   3 -12   16.18    1.47
   9   3 -13  301.31    6.77
   9   3 -14   -1.23    1.31
   9   3 -15  106.30    3.50
   9   3 -16    7.64    1.69
   9   3 -17   46.20    2.69
   9   5   9    7.42    1.59
   9   5   8  105.17    3.30
   9   5   7   19.94    1.79
   9   5   6  159.63    4.30
   9   5   5   96.25    2.84
   9   5   4  258.71    5.81
   9   5   3  149.31    3.63
   9   5   2  279.06    5.50
   9   5   1  177.31    3.80
   9   5   0  108.38    2.69
   9   5  -1  303.13    6.21
   9   5  -2  127.40    3.03
   9   5  -3    0.61    0.78
   9   5  -4  434.26    7.95
   9   5  -5   16.10    1.11
   9   5  -6  261.08    5.76
   9   5  -7    4.72    0.98
   9   5  -8  143.49    3.63
   9   5  -9   39.76    1.71
   9   5 -10  120.08    3.21
   9   5 -11    1.66    1.17
   9   5 -12  176.23    4.55
   9   5 -13   -0.19    1.38
   9   5 -14   71.72    2.73
   9   5 -15    0.29    1.55
   9   5 -16   62.94    2.95
   9   7   7   33.77    2.28
   9   7   6   30.39    2.07
   9   7   5   61.18    2.52
   9   7   4   23.77    1.78
   9   7   3  247.66    5.71
   9   7   2    5.45    1.24
   9   7   1  387.37    7.73
   9   7   0  126.97    3.33
   9   7  -1  162.03    3.85
   9   7  -2   79.97    2.33
   9   7  -3  221.80    5.15
   9   7  -4   13.83    1.33
   9   7  -5   23.46    1.54
   9   7  -6  157.47    3.73
   9   7  -7    3.53    1.32
   9   7  -8  214.74    5.05
   9   7  -9   25.55    1.80
   9   7 -10  119.91    3.41
   9   7 -11   26.29    1.94
   9   7 -12  113.17    3.61
   9   7 -13   22.60    2.00
   9   7 -14   54.31    2.74
   9   9   4   -2.72    1.40
   9   9   3   29.71    2.14
   9   9   2   12.01    1.64
   9   9   1   24.38    1.93
   9   9   0    8.57    1.51
   9   9  -1   50.76    2.33
   9   9  -2    6.32    1.57
   9   9  -3  171.62    4.48
   9   9  -4   64.85    2.58
   9   9  -5  196.43    4.82
   9   9  -6   13.53    1.69
   9   9  -7  134.59    3.78
   9   9  -8   38.67    2.17
   9   9  -9   75.13    2.88
   9   9 -10   51.40    2.60
   9   9 -11   54.27    2.76
  10   0 -18   44.11    2.89
  10   0 -17    4.12    1.75
  10   0 -16  119.86    3.86
  10   0 -15    1.65    1.67
  10   0 -14  564.73   11.77
  10   0 -13    1.13    1.51
  10   0 -12  734.30   16.35
  10   0 -11   -1.29    1.20
  10   0 -10 1424.53   20.64
  10   0  -9    1.35    0.96
  10   0  -8 1830.07   21.20
  10   0  -7   -0.63    0.90
  10   0  -6 4860.35   32.01
  10   0  -5   -0.48    0.71
  10   0  -4  347.71    6.85
  10   0  -3    0.48    0.59
  10   0  -2  370.99    7.21
  10   0  -1   -0.89    0.66
  10   0   0  116.14    2.81
  10   0   1    0.75    0.77
  10   0   2   73.51    2.07
  10   0   3   -0.09    0.83
  10   0   4   73.44    2.12
  10   0   5    0.72    1.04
  10   0   6   84.15    2.67
  10   0   7   -0.12    1.15
  10   0   8   49.94    2.35
  10   0   9    1.12    1.32
  10   0  10   38.72    2.34
  10   2 -18    8.16    2.11
  10   2 -17   37.17    2.56
  10   2 -16    2.02    1.59
  10   2 -15   76.04    2.83
  10   2 -14    1.98    1.43
  10   2 -13  192.14    5.08
  10   2 -12   27.99    1.66
  10   2 -11  269.04    6.19
  10   2 -10    5.03    0.97
  10   2  -9   99.83    2.70
  10   2  -8  214.81    4.85
  10   2  -7  298.12    6.12
  10   2  -6   15.01    1.02
  10   2  -5  986.70   14.61
  10   2  -4  245.17    5.25
  10   2  -3  250.65    5.25
  10   2  -2  212.59    4.50
  10   2  -1  241.64    5.47
  10   2   0  195.32    4.64
  10   2   1  425.39    8.97
  10   2   2  194.46    4.66
  10   2   3  335.14    6.84
  10   2   4  130.69    3.36
  10   2   5  136.31    3.58
  10   2   6  106.21    2.93
  10   2   7   80.54    2.70
  10   2   8   59.04    2.54
  10   2   9   54.49    2.58
  10   2  10   12.96    1.71
  10   4 -17   30.18    2.43
  10   4 -16   18.45    2.04
  10   4 -15   44.85    2.38
  10   4 -14    2.13    1.43
  10   4 -13   36.99    1.94
  10   4 -12   12.95    1.41
  10   4 -11   32.51    1.68
  10   4 -10    7.96    1.09
  10   4  -9   70.75    2.29
  10   4  -8   49.55    1.75
  10   4  -7  264.78    5.61
  10   4  -6    2.26    0.82
  10   4  -5  385.94    8.35
  10   4  -4   25.23    1.18
  10   4  -3  517.51    9.67
  10   4  -2    3.76    0.81
  10   4  -1  826.76   15.48
  10   4   0  297.98    6.95
  10   4   1  186.28    4.31
  10   4   2  165.22    3.99
  10   4   3  105.27    2.90
  10   4   4  143.66    3.67
  10   4   5   87.54    2.74
  10   4   6  122.22    3.44
  10   4   7   71.29    2.69
  10   4   8   38.67    2.14
  10   4   9    9.11    1.63
  10   6 -16   64.31    3.05
  10   6 -15    2.35    1.62
  10   6 -14  112.29    3.51
  10   6 -13    7.98    1.66
  10   6 -12  366.91    8.13
  10   6 -11   18.38    1.76
  10   6 -10  310.06    6.98
  10   6  -9    1.18    1.31
  10   6  -8  394.92    8.98
  10   6  -7    1.28    1.09
  10   6  -6  205.56    4.76
  10   6  -5  113.44    2.99
  10   6  -4  264.13    5.66
  10   6  -3  104.59    2.77
  10   6  -2  156.32    3.88
  10   6  -1    4.03    1.07
  10   6   0  228.29    5.25
  10   6   1   27.89    1.63
  10   6   2   91.97    2.68
  10   6   3    0.83    1.09
  10   6   4   72.60    2.56
  10   6   5    4.76    1.27
  10   6   6   64.27    2.66
  10   6   7   -0.62    1.33
  10   6   8   19.33    1.97
  10   8 -13   31.83    2.27
  10   8 -12    3.71    1.50
  10   8 -11   21.56    1.90
  10   8 -10   12.30    1.61
  10   8  -9   20.96    1.73
  10   8  -8    4.23    1.39
  10   8  -7   89.29    2.89
  10   8  -6    5.29    1.41
  10   8  -5  174.75    4.42
  10   8  -4   18.40    1.60
  10   8  -3  175.76    4.47
  10   8  -2    1.62    1.30
  10   8  -1  170.47    4.51
  10   8   0    0.25    1.33
  10   8   1  199.53    5.16
  10   8   2   -1.22    1.32
  10   8   3   91.92    3.07
  10   8   4   10.99    1.67
  10   8   5  111.98    3.52
  10  10  -8   10.10    1.71
  10  10  -7   90.68    3.23
  10  10  -6   63.33    2.81
  10  10  -5    5.73    1.68
  10  10  -4   62.61    2.72
  10  10  -3    9.21    1.72
  10  10  -2   16.47    1.90
  10  10  -1   21.55    2.04
  10  10   0   16.81    1.91
  11   1   9   43.22    2.37
  11   1   8   82.74    2.93
  11   1   7   74.15    2.69
  11   1   6   87.69    2.80
  11   1   5  110.61    3.01
  11   1   4  132.54    3.38
  11   1   3  148.44    3.58
  11   1   2  217.19    4.57
  11   1   1  349.43    7.23
  11   1   0  207.27    4.45
  11   1  -1  778.67   14.04
  11   1  -2  353.36    7.55
  11   1  -3  277.09    5.68
  11   1  -4  222.30    4.53
  11   1  -5   30.34    1.18
  11   1  -6  287.18    5.86
  11   1  -7  168.05    3.86
  11   1  -8  629.99   12.98
  11   1  -9   31.67    1.42
  11   1 -10  534.90   10.73
  11   1 -11   31.43    1.70
  11   1 -12  205.30    4.98
  11   1 -13    4.29    1.35
  11   1 -14  254.85    6.11
  11   1 -15   30.34    2.23
  11   1 -16   23.12    2.13
  11   1 -17   31.71    2.37
  11   1 -18   29.25    2.49
  11   3   9   24.16    2.01
  11   3   8    7.19    1.47
  11   3   7   55.44    2.46
  11   3   6   -1.66    1.13
  11   3   5  128.01    3.28
  11   3   4    1.29    1.06
  11   3   3  202.30    4.55
  11   3   2   23.78    1.38
  11   3   1  244.66    5.25
  11   3   0   76.00    2.04
  11   3  -1  344.72    6.30
  11   3  -2    5.62    0.90
  11   3  -3  314.94    6.45
  11   3  -4    2.23    0.69
  11   3  -5  295.60    6.18
  11   3  -6    4.30    0.80
  11   3  -7  705.63   13.89
  11   3  -8  130.25    3.29
  11   3  -9  474.08    9.96
  11   3 -10  112.44    2.93
  11   3 -11   99.03    2.77
  11   3 -12  115.37    3.30
  11   3 -13  286.83    6.56
  11   3 -14    2.78    1.40
  11   3 -15  103.67    3.37
  11   3 -16    4.06    1.50
  11   3 -17   33.53    2.34
  11   3 -18   -1.96    1.66
  11   5   8   74.07    2.94
  11   5   7    9.25    1.55
  11   5   6   72.61    2.74
  11   5   5   12.74    1.47
  11   5   4   92.26    2.73
  11   5   3   36.50    1.89
  11   5   2   61.93    2.14
  11   5   1   42.35    1.79
  11   5   0   48.18    1.80
  11   5  -1   26.72    1.42
  11   5  -2  115.84    2.80
  11   5  -3  137.92    3.12
  11   5  -4  226.79    4.67
  11   5  -5   26.88    1.41
  11   5  -6  135.64    3.27
  11   5  -7    1.12    0.86
  11   5  -8   80.06    2.36
  11   5  -9   14.01    1.39
  11   5 -10    0.50    1.11
  11   5 -11   -0.21    1.18
  11   5 -12  160.92    4.27
  11   5 -13   15.03    1.71
  11   5 -14  105.90    3.31
  11   5 -15    5.84    1.64
  11   5 -16   52.84    2.70
  11   5 -17    4.04    1.83
  11   7   6   38.12    2.38
  11   7   5   51.88    2.49
  11   7   4   48.79    2.37
  11   7   3   88.26    2.84
  11   7   2   70.43    2.60
  11   7   1  111.62    3.13
  11   7   0  135.38    3.48
  11   7  -1  113.52    3.17
  11   7  -2  197.03    4.55
  11   7  -3   66.78    2.23
  11   7  -4  182.46    4.08
  11   7  -5  122.17    3.29
  11   7  -6  189.91    4.71
  11   7  -7  173.50    4.42
  11   7  -8  564.05   11.50
  11   7  -9    6.37    1.60
  11   7 -10  107.47    3.25
  11   7 -11   28.18    1.88
  11   7 -12   79.97    2.81
  11   7 -13   24.77    2.09
  11   7 -14   69.01    2.86
  11   9   2    9.42    1.62
  11   9   1   66.82    2.81
  11   9   0   42.53    2.35
  11   9  -1   90.09    3.03
  11   9  -2   67.98    2.69
  11   9  -3  115.89    3.45
  11   9  -4   78.56    2.82
  11   9  -5   43.17    2.30
  11   9  -6  238.60    5.68
  11   9  -7   73.92    2.78
  11   9  -8   22.64    1.97
  11   9  -9   49.58    2.46
  11   9 -10   29.14    2.18
  11   9 -11   62.01    2.79
  12   0 -18   22.45    2.25
  12   0 -17   -1.03    1.69
  12   0 -16  160.30    4.61
  12   0 -15    0.86    1.71
  12   0 -14  713.05   14.64
  12   0 -13    0.10    1.37
  12   0 -12  533.55   11.85
  12   0 -11    0.48    1.12
  12   0 -10  585.41   11.20
  12   0  -9    0.31    0.88
  12   0  -8 1386.78   19.47
  12   0  -7    1.07    0.81
  12   0  -6  254.28    5.69
  12   0  -5    0.54    0.67
  12   0  -4 1234.71   17.21
  12   0  -3   -0.59    0.67
  12   0  -2  691.36   13.37
  12   0  -1   -0.32    0.67
  12   0   0  254.15    5.61
  12   0   1    0.38    0.71
  12   0   2  190.67    4.18
  12   0   3    0.54    0.86
  12   0   4  270.36    5.89
  12   0   5   -0.71    1.14
  12   0   6  242.04    5.80
  12   0   7    1.05    1.24
  12   0   8   75.73    2.91
  12   0   9   -0.41    1.39
  12   2 -18   11.57    2.14
  12   2 -17   54.02    2.79
  12   2 -16    4.82    1.66
  12   2 -15  120.30    3.83
  12   2 -14    0.44    1.35
  12   2 -13  224.78    5.43
  12   2 -12   31.45    1.70
  12   2 -11  182.83    4.46
  12   2 -10    1.28    1.00
  12   2  -9  456.43    9.65
  12   2  -8  196.89    4.45
  12   2  -7   58.78    1.80
  12   2  -6   15.70    0.99
  12   2  -5  134.87    3.28
  12   2  -4   28.90    1.22
  12   2  -3  566.09   12.21
  12   2  -2    0.58    0.72
  12   2  -1  215.63    4.64
  12   2   0   23.92    1.27
  12   2   1  216.14    5.06
  12   2   2   15.80    1.26
  12   2   3  203.66    4.59
  12   2   4    8.98    1.35
  12   2   5  104.44    3.10
  12   2   6    7.97    1.46
  12   2   7   90.66    2.97
  12   2   8    1.23    1.34
  12   2   9   61.66    2.88
  12   4 -17   16.86    2.13
  12   4 -16   53.27    2.65
  12   4 -15   51.90    2.41
  12   4 -14   51.85    2.36
  12   4 -13   17.12    1.58
  12   4 -12    0.62    1.13
  12   4 -11    5.05    1.24
  12   4 -10    3.35    1.10
  12   4  -9  240.31    5.38
  12   4  -8   46.51    1.69
  12   4  -7  166.25    4.03
  12   4  -6   44.18    1.61
  12   4  -5  164.74    3.90
  12   4  -4    1.35    0.80
  12   4  -3  530.93   10.55
  12   4  -2   72.73    2.16
  12   4  -1  416.24    8.41
  12   4   0   16.74    1.28
  12   4   1  300.07    6.33
  12   4   2   28.80    1.62
  12   4   3  135.09    3.66
  12   4   4   53.42    2.16
  12   4   5   70.93    2.56
  12   4   6   39.64    2.11
  12   4   7   21.13    1.80
  12   4   8   42.81    2.43
  12   6 -16   32.52    2.37
  12   6 -15   -1.04    1.53
  12   6 -14   64.87    2.75
  12   6 -13    5.21    1.48
  12   6 -12  102.82    3.23
  12   6 -11    7.72    1.46
  12   6 -10  523.92   10.93
  12   6  -9    1.06    1.51
  12   6  -8  845.95   18.65
  12   6  -7   44.64    2.00
  12   6  -6  481.72    9.76
  12   6  -5   41.01    1.80
  12   6  -4  308.78    6.38
  12   6  -3   58.24    2.07
  12   6  -2  296.99    6.45
  12   6  -1  115.84    3.23
  12   6   0  154.23    4.18
  12   6   1   58.00    2.29
  12   6   2  135.39    3.70
  12   6   3   14.33    1.57
  12   6   4   67.80    2.66
  12   6   5    5.10    1.44
  12   6   6   22.75    1.92
  12   8 -13   60.15    2.82
  12   8 -12    9.79    1.64
  12   8 -11   40.30    2.25
  12   8 -10    1.22    1.30
  12   8  -9   53.88    2.33
  12   8  -8   55.41    2.39
  12   8  -7   85.31    2.84
  12   8  -6   41.81    2.10
  12   8  -5   30.62    1.89
  12   8  -4    6.72    1.20
  12   8  -3   60.99    2.39
  12   8  -2    1.41    1.31
  12   8  -1   88.78    2.94
  12   8   0   -0.68    1.32
  12   8   1   53.83    2.42
  12   8   2    1.25    1.36
  12   8   3   69.73    2.87
  12  10  -7   35.73    2.41
  12  10  -6   16.31    1.83
  12  10  -5   41.12    2.32
  12  10  -4   12.85    1.83
  12  10  -3   53.38    2.70
  13   1   8   38.15    2.38
  13   1   7   53.44    2.43
  13   1   6   56.08    2.44
  13   1   5  102.24    2.97
  13   1   4  152.16    3.74
  13   1   3   63.74    2.19
  13   1   2  211.02    4.64
  13   1   1   36.63    1.62
  13   1   0  288.19    6.25
  13   1  -1   56.14    1.78
  13   1  -2  285.08    5.84
  13   1  -3   31.47    1.31
  13   1  -4  544.43   12.28
  13   1  -5   12.90    1.00
  13   1  -6  223.64    5.05
  13   1  -7   14.00    1.02
  13   1  -8  575.28   10.68
  13   1  -9   20.43    1.30
  13   1 -10  333.04    6.87
  13   1 -11   14.39    1.41
  13   1 -12  177.40    4.50
  13   1 -13   62.78    2.37
  13   1 -14    3.62    1.60
  13   1 -15  286.13    6.80
  13   1 -16  159.48    4.65
  13   1 -17  138.42    4.35
  13   1 -18   12.33    2.17
  13   3   7   33.34    2.17
  13   3   6    6.17    1.41
  13   3   5  148.61    3.86
  13   3   4   19.25    1.65
  13   3   3  198.89    4.67
  13   3   2  109.97    3.11
  13   3   1  270.56    6.08
  13   3   0  107.75    2.85
  13   3  -1  563.00   11.44
  13   3  -2   43.64    1.67
  13   3  -3  701.59   12.13
  13   3  -4   29.35    1.34
  13   3  -5  503.42   10.14
  13   3  -6  112.84    2.75
  13   3  -7  265.97    5.83
  13   3  -8    7.76    1.04
  13   3  -9  292.08    6.40
  13   3 -10   39.47    1.69
  13   3 -11  172.98    4.24
  13   3 -12   62.77    2.31
  13   3 -13   12.49    1.49
  13   3 -14    0.57    1.20
  13   3 -15   68.58    2.67
  13   3 -16    1.01    1.61
  13   3 -17   47.46    2.52
  13   3 -18    5.40    1.91
  13   5   6   33.17    2.19
  13   5   5   10.69    1.65
  13   5   4   10.60    1.51
  13   5   3   22.57    1.71
  13   5   2    6.86    1.24
  13   5   1    4.32    1.12
  13   5   0   21.33    1.52
  13   5  -1    1.70    1.03
  13   5  -2   74.52    2.29
  13   5  -3    0.44    0.95
  13   5  -4   77.58    2.28
  13   5  -5    0.10    0.89
  13   5  -6   98.44    2.74
  13   5  -7   -1.83    0.86
  13   5  -8   84.86    2.51
  13   5  -9   15.57    1.48
  13   5 -10  625.79   13.32
  13   5 -11   79.11    2.81
  13   5 -12  177.93    4.52
  13   5 -13    5.46    1.51
  13   5 -14  157.95    4.42
  13   5 -15    7.82    1.68
  13   5 -16   61.06    2.82
  13   5 -17   37.08    2.59
  13   7   4  120.67    3.79
  13   7   3   18.79    1.92
  13   7   2   78.36    2.81
  13   7   1   36.01    2.01
  13   7   0  124.66    3.40
  13   7  -1   37.68    2.05
  13   7  -2  222.26    5.02
  13   7  -3   28.83    1.82
  13   7  -4  156.82    4.02
  13   7  -5   31.48    1.83
  13   7  -6  229.52    5.29
  13   7  -7   26.68    1.77
  13   7  -8   77.52    2.60
  13   7  -9  101.68    3.17
  13   7 -10  104.07    3.09
  13   7 -11   46.34    2.23
  13   7 -12    4.63    1.41
  13   7 -13   22.79    2.00
  13   7 -14   38.33    2.38
  13   9   0   50.55    2.66
  13   9  -1  121.36    3.62
  13   9  -2   43.62    2.52
  13   9  -3  130.79    3.60
  13   9  -4   57.03    2.57
  13   9  -5  112.15    3.49
  13   9  -6    8.27    1.58
  13   9  -7   39.14    2.27
  13   9  -8   40.28    2.41
  13   9  -9   74.99    2.88
  13   9 -10   10.18    1.69
  14   0 -19    2.66    1.91
  14   0 -18    0.98    1.83
  14   0 -17    0.89    1.65
  14   0 -16   92.61    3.38
  14   0 -15    1.27    1.62
  14   0 -14    5.59    1.55
  14   0 -13   -0.11    1.31
  14   0 -12  316.99    7.40
  14   0 -11   -0.33    1.04
  14   0 -10  176.02    4.08
  14   0  -9   -0.92    0.85
  14   0  -8  247.71    5.64
  14   0  -7   -0.19    0.76
  14   0  -6  524.53   10.18
  14   0  -5   -1.02    0.73
  14   0  -4 1036.47   17.61
  14   0  -3    0.48    0.86
  14   0  -2 1164.93   19.30
  14   0  -1   -1.13    0.89
  14   0   0  682.66   12.84
  14   0   1    1.04    0.92
  14   0   2  220.57    4.90
  14   0   3   -0.46    1.02
  14   0   4  319.90    6.95
  14   0   5   -1.41    1.19
  14   0   6   53.76    2.46
  14   0   7   -0.87    1.34
  14   2 -18   16.19    2.27
  14   2 -17  213.00    5.70
  14   2 -16  178.28    5.13
  14   2 -15   43.82    2.27
  14   2 -14   12.29    1.71
  14   2 -13   21.56    1.77
  14   2 -12  257.55    6.21
  14   2 -11  337.44    7.36
  14   2 -10  113.10    3.05
  14   2  -9   94.21    2.73
  14   2  -8  147.49    3.58
  14   2  -7  119.62    3.04
  14   2  -6   48.06    1.62
  14   2  -5  187.27    4.16
  14   2  -4    3.60    0.91
  14   2  -3  167.19    3.80
  14   2  -2   25.86    1.40
  14   2  -1  246.38    5.53
  14   2   0   21.51    1.39
  14   2   1  234.56    5.33
  14   2   2    8.32    1.27
  14   2   3  259.72    6.10
  14   2   4   17.55    1.67
  14   2   5   89.33    3.10
  14   2   6   -0.68    1.24
  14   2   7   23.96    2.06
  14   4 -17   40.21    2.53
  14   4 -16   58.42    2.81
  14   4 -15   52.65    2.49
  14   4 -14  228.35    5.67
  14   4 -13   51.38    2.29
  14   4 -12  114.01    3.38
  14   4 -11  275.08    5.98
  14   4 -10  259.75    6.08
  14   4  -9   55.27    1.95
  14   4  -8   94.27    2.68
  14   4  -7  146.69    3.83
  14   4  -6  100.16    2.69
  14   4  -5  205.99    4.65
  14   4  -4    9.34    1.14
  14   4  -3  242.92    5.17
  14   4  -2   29.16    1.58
  14   4  -1  185.56    4.52
  14   4   0    6.08    1.19
  14   4   1   55.82    2.22
  14   4   2    2.13    1.31
  14   4   3  105.12    3.16
  14   4   4    6.34    1.36
  14   4   5   55.49    2.48
  14   4   6   27.88    2.05
  14   6 -16   11.57    1.97
  14   6 -15   -0.07    1.47
  14   6 -14    7.08    1.56
  14   6 -13    0.47    1.35
  14   6 -12   27.32    1.90
  14   6 -11   -0.86    1.34
  14   6 -10  232.95    5.49
  14   6  -9   41.90    2.08
  14   6  -8  143.17    3.82
  14   6  -7   10.47    1.43
  14   6  -6  397.94    8.51
  14   6  -5   33.91    1.89
  14   6  -4  348.32    7.25
  14   6  -3   28.45    1.82
  14   6  -2  339.77    7.44
  14   6  -1   29.01    1.89
  14   6   0  161.39    4.24
  14   6   1   20.95    1.79
  14   6   2  212.73    5.48
  14   6   3    0.00    1.54
  14   6   4  150.51    4.28
  14   8 -13   94.13    3.40
  14   8 -12   12.73    1.84
  14   8 -11   97.67    3.25
  14   8 -10   30.58    2.10
  14   8  -9   86.32    2.90
  14   8  -8    6.33    1.40
  14   8  -7   22.15    1.81
  14   8  -6    1.29    1.22
  14   8  -5   54.03    2.32
  14   8  -4    1.64    1.33
  14   8  -3   77.74    2.76
  14   8  -2    2.71    1.29
  14   8  -1   71.77    2.74
  14   8   0    3.94    1.47
  14   8   1   46.46    2.45
  15   1   6   26.16    1.96
  15   1   5    5.54    1.33
  15   1   4   89.10    2.88
  15   1   3   14.19    1.47
  15   1   2  157.58    4.02
  15   1   1   32.33    1.73
  15   1   0  163.13    3.99
  15   1  -1  106.73    2.89
  15   1  -2   74.15    2.32
  15   1  -3  222.23    4.81
  15   1  -4  664.80   15.07
  15   1  -5   73.01    2.20
  15   1  -6  268.44    6.05
  15   1  -7   73.54    2.21
  15   1  -8  340.98    7.75
  15   1  -9  129.62    3.38
  15   1 -10  180.14    4.28
  15   1 -11  146.50    3.85
  15   1 -12  154.87    4.17
  15   1 -13  128.85    3.67
  15   1 -14   12.47    1.74
  15   1 -15   42.91    2.40
  15   1 -16   25.50    2.30
  15   1 -17   13.61    2.10
  15   1 -18   53.13    2.93
  15   3   6    2.70    1.44
  15   3   5  114.88    3.41
  15   3   4   -1.07    1.38
  15   3   3  225.38    5.13
  15   3   2   20.23    1.76
  15   3   1  214.53    4.92
  15   3   0    1.54    1.06
  15   3  -1  151.17    3.67
  15   3  -2   42.46    1.86
  15   3  -3  438.69    9.15
  15   3  -4    4.93    1.04
  15   3  -5  268.03    5.68
  15   3  -6   61.81    1.99
  15   3  -7   90.63    2.64
  15   3  -8    4.48    1.05
  15   3  -9   95.39    2.74
  15   3 -10    0.10    0.95
  15   3 -11  139.54    3.87
  15   3 -12   33.19    1.88
  15   3 -13  137.43    3.89
  15   3 -14   16.84    1.72
  15   3 -15   50.03    2.44
  15   3 -16    8.85    1.73
  15   3 -17   69.11    3.02
  15   3 -18    0.96    1.90
  15   5   5    3.07    1.49
  15   5   4   38.45    2.28
  15   5   3   17.27    1.82
  15   5   2  168.11    4.19
  15   5   1   34.21    2.06
  15   5   0   12.90    1.51
  15   5  -1   16.29    1.57
  15   5  -2  118.01    3.18
  15   5  -3    1.99    1.14
  15   5  -4  151.28    3.74
  15   5  -5   12.48    1.29
  15   5  -6  210.24    4.80
  15   5  -7    4.63    1.14
  15   5  -8  162.61    4.06
  15   5  -9   10.80    1.43
  15   5 -10  344.19    7.29
  15   5 -11   37.78    2.14
  15   5 -12  370.56    7.99
  15   5 -13   26.67    2.00
  15   5 -14  158.56    4.58
  15   5 -15   25.13    2.13
  15   5 -16   58.92    2.77
  15   5 -17   37.48    2.64
  15   7   2   91.63    3.26
  15   7   1   11.61    1.67
  15   7   0   52.66    2.45
  15   7  -1    6.56    1.58
  15   7  -2  152.01    3.95
  15   7  -3   20.67    1.75
  15   7  -4  125.07    3.50
  15   7  -5   11.71    1.48
  15   7  -6  115.40    3.24
  15   7  -7   17.71    1.64
  15   7  -8   42.27    2.07
  15   7  -9   23.04    1.79
  15   7 -10   17.40    1.67
  15   7 -11   54.88    2.48
  15   7 -12    7.17    1.51
  15   7 -13   94.92    3.26
  15   7 -14    1.34    1.68
  15   9  -3  129.48    4.01
  15   9  -4   28.46    2.20
  15   9  -5  117.64    3.58
  15   9  -6   11.19    1.69
  15   9  -7   77.68    2.96
  15   9  -8    2.91    1.64
  15   9  -9   52.23    2.57
  16   0 -19   -0.33    1.91
  16   0 -18    1.86    1.76
  16   0 -17   -1.34    1.66
  16   0 -16   29.00    2.27
  16   0 -15    0.07    1.44
  16   0 -14   32.37    2.09
  16   0 -13   -0.29    1.25
  16   0 -12   88.45    2.91
  16   0 -11    0.93    1.06
  16   0 -10  144.19    3.52
  16   0  -9    0.14    0.95
  16   0  -8  165.71    4.03
  16   0  -7    0.27    0.88
  16   0  -6  195.00    4.50
  16   0  -5   -1.13    0.99
  16   0  -4  905.38   18.16
  16   0  -3    0.00    0.91
  16   0  -2  194.19    4.53
  16   0  -1    0.06    0.93
  16   0   0  295.31    6.18
  16   0   1   -0.65    0.97
  16   0   2  178.05    4.47
  16   0   3   -1.47    1.22
  16   0   4   24.06    1.85
  16   0   5   -1.54    1.23
  16   0   6  110.70    3.54
  16   2 -18   69.59    3.21
  16   2 -17   73.88    3.06
  16   2 -16   70.42    2.92
  16   2 -15  110.84    3.63
  16   2 -14  181.23    4.94
  16   2 -13  253.48    6.20
  16   2 -12  115.28    3.43
  16   2 -11  220.54    5.38
  16   2 -10  107.82    3.01
  16   2  -9  146.33    3.71
  16   2  -8  187.39    4.59
  16   2  -7  139.66    3.55
  16   2  -6   57.96    2.04
  16   2  -5  520.54   11.49
  16   2  -4  121.75    3.20
  16   2  -3  141.34    3.65
  16   2  -2    2.32    0.93
  16   2  -1   -1.19    1.01
  16   2   0   54.51    2.14
  16   2   1  194.92    4.72
  16   2   2   43.00    2.07
  16   2   3   72.51    2.70
  16   2   4    2.56    1.29
  16   2   5   46.05    2.43
  16   4 -17   17.35    2.10
  16   4 -16   60.63    2.78
  16   4 -15   39.99    2.32
  16   4 -14  148.45    4.13
  16   4 -13   72.87    2.68
  16   4 -12  206.55    5.27
  16   4 -11   27.75    1.87
  16   4 -10  194.01    4.79
  16   4  -9   59.44    2.18
  16   4  -8  103.81    2.97
  16   4  -7   32.45    1.65
  16   4  -6  142.06    3.80
  16   4  -5   88.48    2.56
  16   4  -4   86.83    2.56
  16   4  -3   80.49    2.54
  16   4  -2   82.86    2.59
  16   4  -1   95.14    2.97
  16   4   0   29.79    1.96
  16   4   1  389.89    8.51
  16   4   2   34.81    2.11
  16   4   3   70.73    2.73
  16   4   4   11.76    1.75
  16   6 -15    4.05    1.51
  16   6 -14   17.44    1.89
  16   6 -13    3.24    1.38
  16   6 -12   29.07    1.96
  16   6 -11    0.26    1.25
  16   6 -10   67.56    2.53
  16   6  -9    7.43    1.33
  16   6  -8  100.47    2.99
  16   6  -7    0.72    1.21
  16   6  -6  272.58    6.30
  16   6  -5    4.63    1.30
  16   6  -4  230.32    5.51
  16   6  -3    0.32    1.28
  16   6  -2   82.85    2.85
  16   6  -1   10.93    1.62
  16   6   0  144.09    4.09
  16   6   1   23.66    2.05
  16   6   2  147.73    4.27
  16   6   3   61.75    2.78
  16   8 -12   20.60    2.14
  16   8 -11  140.35    4.04
  16   8 -10   13.87    1.75
  16   8  -9  106.03    3.42
  16   8  -8    0.66    1.34
  16   8  -7   97.57    3.27
  16   8  -6    6.12    1.49
  16   8  -5  116.47    3.49
  16   8  -4    2.38    1.47
  16   8  -3   71.35    2.79
  16   8  -2   -1.01    1.36
  16   8  -1   71.27    2.96
  17   1   5   12.18    1.73
  17   1   4   27.30    1.94
  17   1   3   10.07    1.43
  17   1   2   99.97    3.13
  17   1   1   45.24    2.10
  17   1   0  110.15    3.16
  17   1  -1   39.01    1.93
  17   1  -2   79.97    2.48
  17   1  -3    1.40    0.99
  17   1  -4  121.76    3.30
  17   1  -5   56.82    2.09
  17   1  -6  734.03   13.83
  17   1  -7  231.29    5.66
  17   1  -8  174.45    4.34
  17   1  -9  135.47    3.80
  17   1 -10   69.42    2.41
  17   1 -11  146.63    3.86
  17   1 -12  134.58    3.59
  17   1 -13  153.04    4.22
  17   1 -14   96.25    3.13
  17   1 -15   88.55    3.12
  17   1 -16   39.08    2.41
  17   1 -17    9.70    1.99
  17   1 -18   31.11    2.53
  17   3   4    6.06    1.49
  17   3   3   84.61    3.00
  17   3   2    3.53    1.26
  17   3   1  246.06    5.29
  17   3   0    2.07    1.41
  17   3  -1  311.50    6.72
  17   3  -2   76.25    2.49
  17   3  -3   86.00    2.61
  17   3  -4   12.87    1.35
  17   3  -5  139.97    3.56
  17   3  -6   37.62    1.79
  17   3  -7  167.26    4.10
  17   3  -8   10.01    1.35
  17   3  -9   28.46    1.67
  17   3 -10    2.63    1.10
  17   3 -11   98.16    2.98
  17   3 -12   -0.89    1.19
  17   3 -13  103.71    3.13
  17   3 -14   -1.05    1.43
  17   3 -15   78.96    2.89
  17   3 -16    7.90    1.67
  17   3 -17   56.55    2.82
  17   3 -18    1.73    1.80
  17   5   3   -0.16    1.35
  17   5   2   71.01    2.87
  17   5   1   -1.99    1.39
  17   5   0  344.72    7.25
  17   5  -1    4.55    1.29
  17   5  -2  156.71    3.88
  17   5  -3    9.26    1.36
  17   5  -4  278.17    6.38
  17   5  -5   41.28    2.03
  17   5  -6  305.68    7.09
  17   5  -7   52.24    2.23
  17   5  -8  141.69    3.91
  17   5  -9    9.91    1.47
  17   5 -10  135.11    3.74
  17   5 -11   72.41    2.57
  17   5 -12  192.01    4.75
  17   5 -13   60.01    2.57
  17   5 -14   78.10    2.83
  17   5 -15   19.88    1.99
  17   5 -16   46.18    2.61
  17   7   0   53.13    2.62
  17   7  -1   46.49    2.41
  17   7  -2   10.76    1.62
  17   7  -3   25.36    1.91
  17   7  -4    6.89    1.44
  17   7  -5   77.03    2.76
  17   7  -6   31.28    1.96
  17   7  -7   41.55    2.17
  17   7  -8   19.89    1.74
  17   7  -9   53.94    2.45
  17   7 -10    4.57    1.51
  17   7 -11   79.32    2.97
  17   7 -12   13.69    1.82
  17   7 -13   80.55    3.10
  17   7 -14    9.91    1.82
  18   0 -18   94.63    3.61
  18   0 -17    1.43    1.67
  18   0 -16   87.60    3.24
  18   0 -15    1.84    1.40
  18   0 -14   64.79    2.65
  18   0 -13    0.24    1.20
  18   0 -12   64.84    2.35
  18   0 -11    0.33    1.10
  18   0 -10   55.55    2.14
  18   0  -9    2.64    1.04
  18   0  -8   66.28    2.23
  18   0  -7    0.16    1.05
  18   0  -6   25.97    1.66
  18   0  -5   -1.10    1.19
  18   0  -4  290.29    6.55
  18   0  -3   -0.06    1.09
  18   0  -2  240.03    5.85
  18   0  -1    1.02    1.07
  18   0   0  100.65    3.04
  18   0   1   -1.41    1.06
  18   0   2   85.04    2.93
  18   0   3    0.31    1.25
  18   0   4  111.44    3.48
  18   2 -18    0.86    1.83
  18   2 -17   79.34    3.19
  18   2 -16    8.67    1.83
  18   2 -15  103.14    3.55
  18   2 -14   37.09    2.22
  18   2 -13  184.80    4.92
  18   2 -12   64.94    2.49
  18   2 -11  151.30    4.28
  18   2 -10   97.37    2.98
  18   2  -9   84.17    2.74
  18   2  -8  212.37    5.40
  18   2  -7  335.75    7.19
  18   2  -6  825.47   15.28
  18   2  -5   85.75    2.66
  18   2  -4  159.77    4.17
  18   2  -3   81.83    2.72
  18   2  -2  421.46    9.12
  18   2  -1  218.71    5.46
  18   2   0   34.77    1.98
  18   2   1   54.86    2.33
  18   2   2   17.09    1.68
  18   2   3   65.94    2.73
  18   2   4    6.83    1.59
  18   4 -17   26.31    2.26
  18   4 -16   16.69    1.99
  18   4 -15   83.14    3.05
  18   4 -14   55.88    2.53
  18   4 -13  109.66    3.44
  18   4 -12   99.38    3.25
  18   4 -11   69.02    2.56
  18   4 -10  140.99    3.76
  18   4  -9   21.61    1.83
  18   4  -8  550.10   11.61
  18   4  -7  261.69    6.12
  18   4  -6  153.66    4.05
  18   4  -5   37.80    1.94
  18   4  -4  209.11    5.10
  18   4  -3   36.33    1.99
  18   4  -2  157.39    4.19
  18   4  -1  140.86    4.04
  18   4   0  166.03    4.58
  18   4   1   18.29    1.85
  18   4   2   16.82    1.70
  18   6 -15    3.63    1.67
  18   6 -14   34.30    2.27
  18   6 -13   15.53    1.83
  18   6 -12   27.92    1.95
  18   6 -11    1.88    1.35
  18   6 -10    1.70    1.23
  18   6  -9    6.97    1.37
  18   6  -8   94.02    3.08
  18   6  -7    0.67    1.18
  18   6  -6  103.54    3.21
  18   6  -5   20.33    1.77
  18   6  -4   94.23    3.09
  18   6  -3    6.21    1.49
  18   6  -2   86.58    3.02
  18   6  -1    1.05    1.41
  18   6   0   81.11    3.08
  18   8 -10   15.57    1.94
  18   8  -9  103.31    3.41
  18   8  -8   17.60    1.84
  18   8  -7   98.36    3.33
  18   8  -6    4.17    1.50
  18   8  -5   42.07    2.39
  18   8  -4    3.80    1.43
  19   1   3   26.90    2.01
  19   1   2   55.07    2.53
  19   1   1   23.88    1.86
  19   1   0   79.57    2.72
  19   1  -1   73.23    2.51
  19   1  -2  265.77    6.34
  19   1  -3   85.03    2.81
  19   1  -4  145.97    3.94
  19   1  -5   26.64    1.80
  19   1  -6  126.67    3.68
  19   1  -7  115.33    3.30
  19   1  -8   98.53    3.05
  19   1  -9  209.49    5.12
  19   1 -10   99.19    3.09
  19   1 -11   77.16    2.72
  19   1 -12   34.02    2.01
  19   1 -13   68.58    2.63
  19   1 -14  130.39    3.87
  19   1 -15   41.60    2.49
  19   1 -16   48.83    2.65
  19   1 -17    0.43    1.70
  19   1 -18   24.61    2.54
  19   3   2    0.88    1.35
  19   3   1   57.88    2.52
  19   3   0    5.09    1.31
  19   3  -1  111.55    3.33
  19   3  -2    3.54    1.28
  19   3  -3  106.45    3.10
  19   3  -4   33.63    1.89
  19   3  -5   14.40    1.56
  19   3  -6   15.14    1.58
  19   3  -7  121.09    3.51
  19   3  -8   12.54    1.58
  19   3  -9  246.79    5.59
  19   3 -10   17.51    1.62
  19   3 -11   64.64    2.46
  19   3 -12    8.36    1.47
  19   3 -13  116.78    3.51
  19   3 -14    7.35    1.56
  19   3 -15  211.77    5.68
  19   3 -16    5.64    1.86
  19   3 -17  110.75    3.91
  19   5   0   81.18    3.05
  19   5  -1   16.20    1.81
  19   5  -2  139.24    3.79
  19   5  -3   29.45    1.92
  19   5  -4  199.91    4.91
  19   5  -5   41.85    2.25
  19   5  -6  148.53    3.85
  19   5  -7   50.46    2.40
  19   5  -8  431.34    9.14
  19   5  -9   17.38    1.97
  19   5 -10  165.32    4.54
  19   5 -11    8.49    1.53
  19   5 -12   69.30    2.70
  19   5 -13    6.90    1.63
  19   5 -14   42.43    2.40
  19   5 -15    0.63    1.53
  19   5 -16   27.71    2.26
  19   7  -3   76.79    2.98
  19   7  -4    4.92    1.48
  19   7  -5   41.84    2.28
  19   7  -6   -0.69    1.26
  19   7  -7   76.56    2.98
  19   7  -8   44.06    2.45
  19   7  -9  106.69    3.44
  19   7 -10    0.77    1.48
  19   7 -11   18.91    1.89
  19   7 -12    8.35    1.76
  20   0 -18  126.95    4.37
  20   0 -17   -0.25    1.86
  20   0 -16  154.68    4.77
  20   0 -15   -2.64    1.53
  20   0 -14   88.27    3.05
  20   0 -13   -2.17    1.23
  20   0 -12    0.92    1.17
  20   0 -11    0.44    1.14
  20   0 -10  119.17    3.52
  20   0  -9    0.42    1.13
  20   0  -8  127.34    3.59
  20   0  -7    0.53    1.19
  20   0  -6   40.04    2.07
  20   0  -5   -0.42    1.20
  20   0  -4  239.53    5.68
  20   0  -3   -1.41    1.15
  20   0  -2   88.63    2.82
  20   0  -1    1.05    1.06
  20   0   0   88.76    2.96
  20   0   1    0.15    1.20
  20   0   2   77.26    3.06
  20   2 -17   59.27    3.13
  20   2 -16   -0.41    1.69
  20   2 -15  103.73    3.55
  20   2 -14   37.82    2.27
  20   2 -13   72.76    2.77
  20   2 -12   24.92    1.83
  20   2 -11  100.63    3.26
  20   2 -10  125.94    3.68
  20   2  -9   99.83    3.16
  20   2  -8  104.06    3.24
  20   2  -7   11.14    1.55
  20   2  -6   33.25    1.98
  20   2  -5  167.01    4.59
  20   2  -4  123.03    3.74
  20   2  -3  184.87    4.69
  20   2  -2   42.59    2.23
  20   2  -1   88.43    2.96
  20   2   0   38.33    2.12
  20   2   1   97.66    3.30
  20   4 -16   27.62    2.32
  20   4 -15  103.94    3.49
  20   4 -14   16.69    1.89
  20   4 -13   92.87    3.11
  20   4 -12   29.07    2.08
  20   4 -11  162.68    4.36
  20   4 -10  144.89    4.09
  20   4  -9  383.24    8.66
  20   4  -8  136.19    4.00
  20   4  -7   73.81    2.68
  20   4  -6  126.60    3.64
  20   4  -5   58.49    2.49
  20   4  -4  100.20    3.21
  20   4  -3   42.10    2.27
  20   4  -2   80.10    2.97
  20   4  -1   14.79    1.71
  20   4   0   41.86    2.38
  20   6 -14   54.95    2.78
  20   6 -13   20.39    2.03
  20   6 -12   24.77    2.14
  20   6 -11   80.10    3.04
  20   6 -10   80.21    3.01
  20   6  -9    2.39    1.37
  20   6  -8   33.43    2.09
  20   6  -7    5.67    1.43
  20   6  -6   22.36    1.83
  20   6  -5    2.98    1.37
  20   6  -4   82.12    3.06
  20   6  -3    1.12    1.31
  20   6  -2   69.14    2.94
  21   1   1   15.62    1.74
  21   1   0   54.54    2.61
  21   1  -1   37.64    2.19
  21   1  -2  117.33    3.50
  21   1  -3   71.62    2.69
  21   1  -4  148.92    4.09
  21   1  -5  135.75    3.84
  21   1  -6   97.94    3.08
  21   1  -7  183.18    4.81
  21   1  -8   81.84    2.90
  21   1  -9  135.26    3.98
  21   1 -10  133.24    3.81
  21   1 -11   40.32    2.14
  21   1 -12  114.29    3.50
  21   1 -13    7.46    1.47
  21   1 -14   53.21    2.62
  21   1 -15    2.06    1.59
  21   1 -16   65.05    3.09
  21   1 -17    0.54    1.80
  21   3   0    2.71    1.39
  21   3  -1   56.01    2.62
  21   3  -2    1.28    1.31
  21   3  -3   90.53    3.00
  21   3  -4    0.00    1.23
  21   3  -5   75.39    2.71
  21   3  -6   15.64    1.63
  21   3  -7   43.31    2.20
  21   3  -8    1.40    1.19
  21   3  -9  115.15    3.36
  21   3 -10    9.48    1.56
  21   3 -11  149.13    4.21
  21   3 -12   25.85    2.06
  21   3 -13  130.51    3.89
  21   3 -14   13.36    1.82
  21   3 -15  157.90    4.55
  21   3 -16    4.59    1.89
  21   3 -17  144.90    4.49
  21   5  -2  100.12    3.41
  21   5  -3   23.10    1.97
  21   5  -4  101.32    3.30
  21   5  -5   21.57    1.93
  21   5  -6   75.36    2.80
  21   5  -7    5.01    1.33
  21   5  -8   21.59    1.76
  21   5  -9   40.51    2.28
  21   5 -10   67.98    2.73
  21   5 -11   35.68    2.25
  21   5 -12   36.40    2.28
  21   5 -13    8.18    1.71
  21   5 -14    6.00    1.67
  21   5 -15    4.35    1.63
  22   0 -17    5.12    1.88
  22   0 -16  153.21    4.56
  22   0 -15    2.02    1.62
  22   0 -14  105.52    3.38
  22   0 -13    2.96    1.43
  22   0 -12  153.97    4.39
  22   0 -11    0.69    1.30
  22   0 -10  187.91    5.06
  22   0  -9    0.53    1.24
  22   0  -8  225.13    5.76
  22   0  -7    0.67    1.17
  22   0  -6  182.39    4.67
  22   0  -5    1.24    1.20
  22   0  -4  151.87    4.21
  22   0  -3    0.00    1.28
  22   0  -2  138.94    4.11
  22   0  -1   -0.87    1.27
  22   2 -17   35.65    2.68
  22   2 -16   -1.40    1.75
  22   2 -15   18.18    2.01
  22   2 -14   -3.64    1.49
  22   2 -13  103.26    3.56
  22   2 -12    2.57    1.53
  22   2 -11  188.17    5.07
  22   2 -10    0.00    1.35
  22   2  -9  125.85    3.67
  22   2  -8    0.55    1.12
  22   2  -7  112.40    3.46
  22   2  -6   12.94    1.60
  22   2  -5   81.78    2.85
  22   2  -4   22.74    1.86
  22   2  -3  103.98    3.43
  22   2  -2   40.12    2.33
  22   2  -1   58.17    2.73
  22   4 -15   57.32    2.92
  22   4 -14    2.15    1.67
  22   4 -13   85.49    3.21
  22   4 -12    0.31    1.47
  22   4 -11   89.62    3.09
  22   4 -10    1.12    1.40
  22   4  -9   59.37    2.59
  22   4  -8   19.06    1.77
  22   4  -7   94.50    3.26
  22   4  -6   28.76    2.05
  22   4  -5   68.65    2.75
  22   4  -4   75.63    2.92
  22   4  -3   41.67    2.50
  22   6 -11    8.12    1.82
  22   6 -10   86.18    3.28
  22   6  -9    8.80    1.70
  22   6  -8   69.79    2.91
  22   6  -7    5.46    1.66
  23   1  -2   23.95    1.97
  23   1  -3   32.33    2.14
  23   1  -4  127.67    3.84
  23   1  -5   45.22    2.36
  23   1  -6  106.71    3.27
  23   1  -7   12.99    1.56
  23   1  -8   76.93    2.85
  23   1  -9   12.79    1.59
  23   1 -10  105.49    3.36
  23   1 -11   18.93    1.92
  23   1 -12  108.21    3.55
  23   1 -13   40.39    2.42
  23   1 -14   82.50    3.22
  23   1 -15   27.51    2.32
  23   1 -16   28.49    2.54
  23   3  -3   83.24    3.21
  23   3  -4    4.66    1.52
  23   3  -5  159.94    4.23
  23   3  -6   18.81    1.91
  23   3  -7  135.52    3.87
  23   3  -8   12.11    1.72
  23   3  -9  170.39    4.75
  23   3 -10   17.72    2.00
  23   3 -11  167.78    4.76
  23   3 -12   40.65    2.54
  23   3 -13  144.36    4.41
  23   3 -14   12.99    2.06
  23   3 -15   84.27    3.36
  23   5  -6   52.10    2.64
  23   5  -7    2.73    1.49
  23   5  -8   31.85    2.19
  23   5  -9   -0.58    1.51
  23   5 -10   10.34    1.77
  23   5 -11    2.09    1.52
  23   5 -12    4.77    1.73
  24   0 -16  154.44    4.67
  24   0 -15   -2.27    1.74
  24   0 -14  213.97    5.91
  24   0 -13    3.41    1.60
  24   0 -12  148.74    4.37
  24   0 -11    2.40    1.47
  24   0 -10  186.87    5.20
  24   0  -9   -0.53    1.44
  24   0  -8  199.93    5.22
  24   0  -7    1.45    1.38
  24   0  -6  200.05    5.32
  24   0  -5    2.85    1.40
  24   0  -4  137.00    4.00
  24   0  -3    0.92    1.32
  24   2 -15   39.86    2.62
  24   2 -14   -1.29    1.60
  24   2 -13   63.17    2.98
  24   2 -12    0.00    1.65
  24   2 -11   70.53    2.96
  24   2 -10    0.87    1.43
  24   2  -9   86.58    3.14
  24   2  -8    0.00    1.48
  24   2  -7  129.95    3.85
  24   2  -6    0.08    1.46
  24   2  -5  126.28    3.91
  24   2  -4   15.42    1.88
  24   4 -13   67.46    3.17
  24   4 -12    5.58    1.80
  24   4 -11   86.29    3.31
  24   4 -10    4.59    1.59
  24   4  -9   85.50    3.27
  24   4  -8    4.07    1.64
  24   4  -7   46.48    2.60
  25   1  -6   69.78    3.07
  25   1  -7   36.17    2.35
  25   1  -8   63.16    2.87
  25   1  -9   53.70    2.67
  25   1 -10   61.91    2.81
  25   1 -11   25.96    2.11
  25   1 -12   62.86    2.89
  25   1 -13   15.14    1.88
  25   1 -14   70.60    3.18
  25   3  -8    5.35    1.74
  25   3  -9  133.91    4.20
  25   3 -10    2.37    1.74
  25   3 -11  128.14    4.11
  25   3 -12    5.24    1.82
  25   3 -13  113.25    3.89
  26   0 -13   -1.15    1.56
  26   0 -12  105.64    3.62
  26   0 -11    4.13    1.57
  26   0 -10  146.79    4.46
  26   0  -9   -1.95    1.40
  26   0  -8  112.10    3.67
  26   2 -11   84.55    3.38
  26   2 -10    3.59    1.56
   0   0   0    0.00    0.00
;
_shelx_hkl_checksum     83503
_shelx_res_file
;
TITL mh24b in Cc
CELL 0.71073  22.2328   9.5662  16.0173  90.000 123.784  90.000
ZERR   4.00   0.0116   0.0048   0.0083   0.000   0.033   0.000
LATT 7
SYMM X, -Y, 0.5+Z
SFAC C H N O S CD
UNIT 112 96 16 32 8 4
ACTA 49.99
CONF
LIST 4
L.S. 50
BOND $H
FMAP 2
PLAN 20
RIGU 0.001
WGHT    0.042400    2.242200
FVAR       0.18403
CD    6    0.000000    0.089730    0.250000    10.50000    0.02103    0.02505 =
         0.03202    0.00000    0.01544    0.00000
S1    5    0.071132   -0.231143    0.221024    11.00000    0.06796    0.03666 =
         0.06090    0.00961    0.04706    0.01913
O1    4    0.045634   -0.089980    0.204122    11.00000    0.05681    0.03371 =
         0.05186    0.00197    0.03805    0.00943
O2    4    0.043093   -0.306688    0.130345    11.00000    0.13875    0.05023 =
         0.08770   -0.01740    0.08222   -0.00573
O3    4    0.146643   -0.244849    0.294819    11.00000    0.06813    0.11961 =
         0.09455    0.03766    0.04475    0.04177
O4    4    0.040402   -0.306451    0.282758    11.00000    0.09896    0.05345 =
         0.08716    0.02685    0.07028    0.02592
N1    3    0.117389    0.070303    0.404965    11.00000    0.02527    0.02997 =
         0.02951    0.00002    0.01408    0.00079
N2    3    0.080126    0.228040    0.238458    11.00000    0.02599    0.02551 =
         0.03331   -0.00114    0.01742   -0.00219
C1    1    0.136512    0.002680    0.488750    11.00000    0.04199    0.03733 =
         0.03019    0.00234    0.01759   -0.00031
C2    1    0.207578   -0.045872    0.555264    11.00000    0.04440    0.06074 =
         0.03854    0.01208    0.01575    0.00758
AFIX  43
H2    2    0.219240   -0.096025    0.612151    11.00000   -1.20000
AFIX   0
C3    1    0.259105   -0.020158    0.537109    11.00000    0.03633    0.05737 =
         0.04256    0.00833    0.01271    0.00920
AFIX  43
H3    2    0.305723   -0.054862    0.580098    11.00000   -1.20000
AFIX   0
C4    1    0.241594    0.059402    0.452777    11.00000    0.02543    0.03897 =
         0.03897   -0.00512    0.01213    0.00397
C5    1    0.294291    0.099819    0.433396    11.00000    0.02465    0.05194 =
         0.05293   -0.00724    0.01797    0.00084
AFIX  43
H5    2    0.341691    0.068642    0.475825    11.00000   -1.20000
AFIX   0
C6    1    0.277016    0.182125    0.355046    11.00000    0.02853    0.05294 =
         0.05837   -0.00715    0.02525   -0.00304
AFIX  43
H6    2    0.312539    0.207616    0.344255    11.00000   -1.20000
AFIX   0
C7    1    0.204807    0.230597    0.288455    11.00000    0.03084    0.03479 =
         0.04963   -0.00706    0.02697   -0.00709
C8    1    0.184457    0.324095    0.209140    11.00000    0.04668    0.04657 =
         0.06161    0.00370    0.03823   -0.00565
AFIX  43
H8    2    0.218765    0.355209    0.197419    11.00000   -1.20000
AFIX   0
C9    1    0.115236    0.368930    0.149869    11.00000    0.04991    0.04416 =
         0.06019    0.01361    0.03724   -0.00258
AFIX  43
H9    2    0.102480    0.433384    0.099124    11.00000   -1.20000
AFIX   0
C10   1    0.062668    0.318495    0.164728    11.00000    0.03870    0.02745 =
         0.03843    0.00356    0.02239   -0.00240
C11   1    0.150314    0.187435    0.302417    11.00000    0.02412    0.02429 =
         0.03242   -0.00650    0.01611   -0.00321
C12   1    0.169111    0.102070    0.387593    11.00000    0.02521    0.02588 =
         0.03210   -0.00564    0.01501   -0.00141
C13   1    0.081223   -0.018608    0.512899    11.00000    0.05285    0.06932 =
         0.04054    0.00947    0.02837   -0.00179
AFIX 137
H13A  2    0.043232    0.049030    0.477304    11.00000   -1.50000
H13B  2    0.103540   -0.007504    0.583840    11.00000   -1.50000
H13C  2    0.061362   -0.111032    0.493075    11.00000   -1.50000
AFIX   0
C14   1   -0.014271    0.363939    0.098571    11.00000    0.04093    0.03901 =
         0.04486    0.01213    0.02106    0.00261
AFIX 137
H14A  2   -0.043631    0.308515    0.112641    11.00000   -1.50000
H14B  2   -0.030599    0.351911    0.029525    11.00000   -1.50000
H14C  2   -0.018133    0.460659    0.110940    11.00000   -1.50000
AFIX   0
HKLF 4
REM  mh24b in Cc
REM R1 =  0.0273 for    2300 Fo > 4sig(Fo)  and  0.0309 for all    2495 data
REM    197 parameters refined using    195 restraints
END
WGHT      0.0442      2.8278
REM Highest difference peak  0.466,  deepest hole -0.412,  1-sigma level  0.069
Q1    1   0.1203 -0.3111  0.2598  11.00000  0.05    0.47
Q2    1   0.0490  0.0465  0.2866  11.00000  0.05    0.36
Q3    1   0.0009 -0.2987  0.0880  11.00000  0.05    0.35
Q4    1   0.0486  0.1308  0.2811  11.00000  0.05    0.32
Q5    1   0.2071  0.0808  0.4279  11.00000  0.05    0.32
Q6    1  -0.0491  0.2952  0.0637  11.00000  0.05    0.29
Q7    1   0.0706 -0.3245  0.1816  11.00000  0.05    0.28
Q8    1   0.1872  0.2145  0.3154  11.00000  0.05    0.26
Q9    1  -0.0057  0.4595  0.0676  11.00000  0.05    0.26
Q10   1  -0.0248  0.3955  0.1370  11.00000  0.05    0.26
Q11   1   0.0088 -0.3838  0.1484  11.00000  0.05    0.26
Q12   1   0.0881  0.0859  0.3815  11.00000  0.05    0.26
Q13   1   0.0261 -0.2841  0.1794  11.00000  0.05    0.25
Q14   1   0.2958  0.1555  0.4102  11.00000  0.05    0.25
Q15   1   0.2003  0.2782  0.2435  11.00000  0.05    0.25
Q16   1   0.2422 -0.0197  0.5697  11.00000  0.05    0.24
Q17   1   0.1539  0.3383  0.1722  11.00000  0.05    0.24
Q18   1   0.2475  0.2262  0.3377  11.00000  0.05    0.23
Q19   1   0.1618 -0.2322  0.3424  11.00000  0.05    0.22
Q20   1   0.1464  0.0658  0.3950  11.00000  0.05    0.22
;
_shelx_res_checksum     72510
_shelxl_version_number     2014/6
data_VI
_database_code_depnum_ccdc_archive 'CCDC 1509298'
_audit_creation_method     SHELXL-2014/6
_chemical_name_systematic
;\
Bis(3,4,7,8-tetramethy-1,10-phenanthroline-\k^2^<i>N</i>,<i>N</i>')\
(peroxodisulfato-\k^2^<i>O</i>,<i>O</i>')zinc(II)
;
_chemical_name_common     ?
_chemical_formula_moiety     'C32 H32 N4 O8 S2 Zn'
_chemical_formula_sum     'C32 H32 N4 O8 S2 Zn'
_chemical_formula_iupac     '[Zn (S2 O8) (C16 H16 N2)2]'
_chemical_formula_weight     730.10
_chemical_melting_point     ?
_shelx_space_group_comment
;
The symmetry employed for this shelxl refinement is uniquely defined
by the following loop, which should always be used as a source of
symmetry information in preference to the above space-group names.
They are only intended as comments.
;
_space_group_crystal_system     orthorhombic
_space_group_name_H-M_alt     'P b c n'
_space_group_name_Hall     '-P 2n 2ab'
loop_
    _space_group_symop_operation_xyz
    'x, y, z'
    '-x+1/2, -y+1/2, z+1/2'
    '-x, y, -z+1/2'
    'x+1/2, -y+1/2, -z'
    '-x, -y, -z'
    'x-1/2, y-1/2, -z-1/2'
    'x, -y, z-1/2'
    '-x-1/2, y-1/2, z'
_cell_length_a     15.6244(2)
_cell_length_b     10.8803(2)
_cell_length_c     17.9446(3)
_cell_angle_alpha     90
_cell_angle_beta     90
_cell_angle_gamma     90
_cell_volume     3050.55(9)
_cell_formula_units_Z     4
_cell_measurement_reflns_used     3997
_cell_measurement_theta_min     3.96
_cell_measurement_theta_max     28.12
_cell_measurement_temperature     294(2)
_exptl_crystal_description     blocks
_exptl_crystal_colour     colorless
_exptl_crystal_size_max     0.35
_exptl_crystal_size_mid     0.20
_exptl_crystal_size_min     0.16
_exptl_crystal_density_diffrn     1.590
_exptl_crystal_density_meas     ?
_exptl_crystal_density_method     ?
_exptl_crystal_F_000     1512
_exptl_absorpt_coefficient_mu     1.003
_exptl_absorpt_correction_type     multi-scan
_exptl_absorpt_process_details
;
(CrysAlis PRO; Oxford Diffraction, 2009)
;
_shelx_estimated_absorpt_T_min     ?
_shelx_estimated_absorpt_T_max     ?
_exptl_absorpt_correction_T_min     0.76
_exptl_absorpt_correction_T_max     0.84
_diffrn_ambient_temperature     294(2)
_diffrn_radiation_type     MoK\a
_diffrn_radiation_wavelength     0.71073
_diffrn_measurement_device_type     'Oxford Diffraction Gemini CCD S Ultra'
_diffrn_measurement_method     '\w scans, thick slices'
_diffrn_detector_area_resol_mean     ?
_diffrn_reflns_number     63344
_diffrn_reflns_av_R_equivalents     0.0485
_diffrn_reflns_theta_min     3.745
_diffrn_reflns_theta_max     29.287
_diffrn_reflns_theta_full     25.000
_diffrn_measured_fraction_theta_max     0.957
_diffrn_measured_fraction_theta_full     0.997
_diffrn_reflns_limit_h_min     -21
_diffrn_reflns_limit_h_max     21
_diffrn_reflns_limit_k_min     -14
_diffrn_reflns_limit_k_max     14
_diffrn_reflns_limit_l_min     -23
_diffrn_reflns_limit_l_max     23
_reflns_number_total     3988
_reflns_number_gt     3341
_reflns_threshold_expression     I>2\s(I)
_refine_ls_structure_factor_coef     Fsqd
_refine_ls_matrix_type     full
_refine_ls_R_factor_all     0.0442
_refine_ls_R_factor_gt     0.0332
_refine_ls_wR_factor_gt     0.0851
_refine_ls_wR_factor_ref     0.0923
_refine_ls_goodness_of_fit_ref     1.037
_refine_ls_restrained_S_all     1.037
_refine_ls_number_reflns     3988
_refine_ls_number_parameters     217
_refine_ls_number_restraints     0
_refine_ls_hydrogen_treatment     constr
_refine_ls_weighting_scheme     calc
_refine_ls_weighting_details
              'w=1/[\s^2^(Fo^2^)+(0.0436P)^2^+2.8456P] where P=(Fo^2^+2Fc^2^)/3'
_atom_sites_solution_hydrogens     geom
_atom_sites_solution_primary     ?
_atom_sites_solution_secondary     ?
_refine_ls_shift/su_max     0.000
_refine_ls_shift/su_mean     0.000
_refine_diff_density_max     0.467
_refine_diff_density_min     -0.534
_refine_ls_extinction_method     none
_refine_ls_extinction_coef     .
loop_
    _atom_type_symbol
    _atom_type_description
    _atom_type_scat_dispersion_real
    _atom_type_scat_dispersion_imag
    _atom_type_scat_source
    'C' 'C' 0.0033 0.0016
                         'International Tables Vol C Tables 4.2.6.8 and 6.1.1.4'
    'H' 'H' 0.0000 0.0000
                         'International Tables Vol C Tables 4.2.6.8 and 6.1.1.4'
    'N' 'N' 0.0061 0.0033
                         'International Tables Vol C Tables 4.2.6.8 and 6.1.1.4'
    'O' 'O' 0.0106 0.0060
                         'International Tables Vol C Tables 4.2.6.8 and 6.1.1.4'
    'Zn' 'Zn' 0.2839 1.4301
                         'International Tables Vol C Tables 4.2.6.8 and 6.1.1.4'
    'S' 'S' 0.1246 0.1234
                         'International Tables Vol C Tables 4.2.6.8 and 6.1.1.4'
_computing_data_collection
;
CrysAlis PRO (Oxford Diffraction, 2009)
;
_computing_cell_refinement
;
CrysAlis PRO (Oxford Diffraction, 2009)
;
_computing_data_reduction
;
CrysAlis PRO (Oxford Diffraction, 2009)
;
_computing_structure_solution
;
SHELXS97 (Sheldrick, 2008)
;
_computing_structure_refinement
;
SHELXL2014 (Sheldrick, 2015)
;
_computing_molecular_graphics
;
SHELXTL (Sheldrick, 2008)
;
_computing_publication_material
;
SHELXL2014  (Sheldrick, 2015) and PLATON (Spek, 2009)
;
loop_
    _atom_site_type_symbol
    _atom_site_label
    _atom_site_fract_x
    _atom_site_fract_y
    _atom_site_fract_z
    _atom_site_U_iso_or_equiv
    _atom_site_adp_type
    _atom_site_calc_flag
    _atom_site_occupancy
    _atom_site_disorder_assembly
    _atom_site_disorder_group
    Zn Zn1 0.0000 0.15234(2) 0.2500 0.01734(9) Uani d 1 . .
    S S1 -0.07734(3) 0.42233(4) 0.17271(2) 0.02274(11) Uani d 1 . .
    O O1 -0.05400(9) 0.29339(12) 0.18073(7) 0.0249(3) Uani d 1 . .
    O O2 -0.15306(9) 0.45546(14) 0.21252(9) 0.0374(4) Uani d 1 . .
    O O3 -0.06987(11) 0.46565(14) 0.09785(8) 0.0389(4) Uani d 1 . .
    O O4 0.00284(9) 0.50125(14) 0.20933(8) 0.0313(3) Uani d 1 . .
    N N1 0.11590(9) 0.13279(13) 0.19251(8) 0.0190(3) Uani d 1 . .
    N N2 -0.03181(10) 0.01731(13) 0.16421(8) 0.0191(3) Uani d 1 . .
    C C1 0.18924(11) 0.18781(16) 0.20877(10) 0.0217(3) Uani d 1 . .
    H H1 0.1887 0.2477 0.2458 0.026 Uiso calc 1 . .
    C C2 0.26765(11) 0.16206(16) 0.17409(10) 0.0211(4) Uani d 1 . .
    C C3 0.26914(11) 0.07603(16) 0.11707(10) 0.0223(4) Uani d 1 . .
    C C4 0.19057(11) 0.01752(16) 0.09742(10) 0.0210(3) Uani d 1 . .
    C C5 0.18323(13) -0.07255(17) 0.03903(10) 0.0262(4) Uani d 1 . .
    H H5 0.2314 -0.0919 0.0109 0.031 Uiso calc 1 . .
    C C6 0.10858(13) -0.12971(17) 0.02393(10) 0.0253(4) Uani d 1 . .
    H H6 0.1067 -0.1873 -0.0143 0.030 Uiso calc 1 . .
    C C7 0.03198(12) -0.10420(16) 0.06522(10) 0.0208(3) Uani d 1 . .
    C C8 -0.04694(13) -0.16591(16) 0.05399(10) 0.0226(4) Uani d 1 . .
    C C9 -0.11588(12) -0.13397(17) 0.09853(10) 0.0242(4) Uani d 1 . .
    C C10 -0.10495(12) -0.04113(16) 0.15199(10) 0.0227(4) Uani d 1 . .
    H H10 -0.1521 -0.0192 0.1807 0.027 Uiso calc 1 . .
    C C11 0.03636(11) -0.01425(15) 0.12169(9) 0.0186(3) Uani d 1 . .
    C C12 0.11614(11) 0.04729(15) 0.13729(9) 0.0182(3) Uani d 1 . .
    C C13 0.34554(12) 0.22736(18) 0.20309(11) 0.0265(4) Uani d 1 . .
    H H13A 0.3835 0.2454 0.1624 0.040 Uiso calc 1 . .
    H H13B 0.3744 0.1758 0.2385 0.040 Uiso calc 1 . .
    H H13C 0.3286 0.3026 0.2268 0.040 Uiso calc 1 . .
    C C14 0.35083(13) 0.0417(2) 0.07834(12) 0.0320(4) Uani d 1 . .
    H H14A 0.3946 0.1000 0.0909 0.048 Uiso calc 1 . .
    H H14B 0.3419 0.0420 0.0254 0.048 Uiso calc 1 . .
    H H14C 0.3683 -0.0389 0.0940 0.048 Uiso calc 1 . .
    C C15 -0.05618(14) -0.26544(18) -0.00342(11) 0.0301(4) Uani d 1 . .
    H H15A -0.1114 -0.2593 -0.0266 0.045 Uiso calc 1 . .
    H H15B -0.0507 -0.3443 0.0202 0.045 Uiso calc 1 . .
    H H15C -0.0123 -0.2564 -0.0405 0.045 Uiso calc 1 . .
    C C16 -0.20162(13) -0.1962(2) 0.09203(12) 0.0350(5) Uani d 1 . .
    H H16A -0.2241 -0.1837 0.0428 0.052 Uiso calc 1 . .
    H H16B -0.2403 -0.1620 0.1280 0.052 Uiso calc 1 . .
    H H16C -0.1951 -0.2827 0.1011 0.052 Uiso calc 1 . .
loop_
    _atom_site_aniso_label
    _atom_site_aniso_U_11
    _atom_site_aniso_U_22
    _atom_site_aniso_U_33
    _atom_site_aniso_U_12
    _atom_site_aniso_U_13
    _atom_site_aniso_U_23
    Zn1 0.01923(15) 0.01694(15) 0.01584(15) 0.000 0.00453(10) 0.000
    S1 0.0253(2) 0.0201(2) 0.0228(2) -0.00006(16) -0.00201(17) 0.00241(16)
    O1 0.0321(7) 0.0201(6) 0.0225(6) 0.0026(5) 0.0000(5) 0.0021(5)
    O2 0.0297(8) 0.0318(8) 0.0506(10) 0.0035(6) 0.0052(7) -0.0070(7)
    O3 0.0524(10) 0.0348(8) 0.0294(8) -0.0018(7) -0.0063(7) 0.0121(6)
    O4 0.0350(7) 0.0312(7) 0.0276(8) -0.0083(6) -0.0022(6) 0.0049(6)
    N1 0.0217(7) 0.0183(7) 0.0170(7) 0.0003(6) 0.0040(6) 0.0000(5)
    N2 0.0221(7) 0.0172(7) 0.0179(7) 0.0002(6) 0.0029(6) 0.0003(5)
    C1 0.0242(9) 0.0183(8) 0.0226(9) -0.0003(7) 0.0050(7) -0.0015(6)
    C2 0.0211(9) 0.0194(8) 0.0228(8) 0.0002(6) 0.0039(7) 0.0037(6)
    C3 0.0234(9) 0.0207(8) 0.0226(8) 0.0042(7) 0.0052(7) 0.0037(7)
    C4 0.0238(8) 0.0191(8) 0.0200(8) 0.0037(7) 0.0050(7) 0.0011(6)
    C5 0.0309(10) 0.0252(9) 0.0226(9) 0.0058(8) 0.0084(7) -0.0039(7)
    C6 0.0336(10) 0.0221(9) 0.0203(9) 0.0046(7) 0.0050(7) -0.0044(7)
    C7 0.0284(9) 0.0169(8) 0.0170(8) 0.0028(7) 0.0011(7) 0.0014(6)
    C8 0.0322(10) 0.0171(8) 0.0185(8) 0.0002(7) -0.0020(7) 0.0006(6)
    C9 0.0287(9) 0.0226(9) 0.0212(9) -0.0028(7) -0.0014(7) 0.0000(7)
    C10 0.0234(8) 0.0227(8) 0.0220(8) -0.0007(7) 0.0030(7) 0.0013(7)
    C11 0.0233(8) 0.0163(8) 0.0161(8) 0.0021(6) 0.0017(6) 0.0015(6)
    C12 0.0236(8) 0.0154(7) 0.0156(7) 0.0022(6) 0.0031(6) 0.0026(6)
    C13 0.0233(9) 0.0252(9) 0.0310(10) -0.0019(7) 0.0045(7) 0.0011(7)
    C14 0.0245(9) 0.0356(11) 0.0357(11) 0.0023(8) 0.0088(8) -0.0079(9)
    C15 0.0402(11) 0.0245(9) 0.0257(9) -0.0019(8) -0.0026(8) -0.0061(7)
    C16 0.0317(10) 0.0402(12) 0.0330(11) -0.0102(9) 0.0006(9) -0.0098(9)
_geom_special_details
;
 All esds (except the esd in the dihedral angle between two l.s. planes)
 are estimated using the full covariance matrix.  The cell esds are taken
 into account individually in the estimation of esds in distances, angles
 and torsion angles; correlations between esds in cell parameters are only
 used when they are defined by crystal symmetry.  An approximate (isotropic)
 treatment of cell esds is used for estimating esds involving l.s. planes.
;
loop_
    _geom_bond_atom_site_label_1
    _geom_bond_atom_site_label_2
    _geom_bond_site_symmetry_2
    _geom_bond_distance
    _geom_bond_publ_flag
    Zn1 N1 . 2.0950(14) ?
    Zn1 N1 3 2.0951(14) ?
    Zn1 O1 3 2.1476(13) ?
    Zn1 O1 . 2.1476(13) ?
    Zn1 N2 3 2.1853(14) ?
    Zn1 N2 . 2.1853(14) ?
    S1 O2 . 1.4281(15) ?
    S1 O3 . 1.4285(15) ?
    S1 O1 . 1.4567(13) ?
    S1 O4 . 1.6548(15) ?
    O4 O4 3 1.462(3) ?
    N1 C1 . 1.325(2) ?
    N1 C12 . 1.359(2) ?
    N2 C10 . 1.326(2) ?
    N2 C11 . 1.354(2) ?
    C1 C2 . 1.402(2) ?
    C1 H1 . 0.9300 ?
    C2 C3 . 1.387(3) ?
    C2 C13 . 1.502(3) ?
    C3 C4 . 1.427(3) ?
    C3 C14 . 1.500(2) ?
    C4 C12 . 1.403(2) ?
    C4 C5 . 1.439(2) ?
    C5 C6 . 1.349(3) ?
    C5 H5 . 0.9300 ?
    C6 C7 . 1.435(3) ?
    C6 H6 . 0.9300 ?
    C7 C11 . 1.410(2) ?
    C7 C8 . 1.418(3) ?
    C8 C9 . 1.385(3) ?
    C8 C15 . 1.502(2) ?
    C9 C10 . 1.404(3) ?
    C9 C16 . 1.506(3) ?
    C10 H10 . 0.9300 ?
    C11 C12 . 1.442(2) ?
    C13 H13A . 0.9600 ?
    C13 H13B . 0.9600 ?
    C13 H13C . 0.9600 ?
    C14 H14A . 0.9600 ?
    C14 H14B . 0.9600 ?
    C14 H14C . 0.9600 ?
    C15 H15A . 0.9600 ?
    C15 H15B . 0.9600 ?
    C15 H15C . 0.9600 ?
    C16 H16A . 0.9600 ?
    C16 H16B . 0.9600 ?
    C16 H16C . 0.9600 ?
loop_
    _geom_angle_atom_site_label_1
    _geom_angle_atom_site_label_2
    _geom_angle_atom_site_label_3
    _geom_angle_site_symmetry_1
    _geom_angle_site_symmetry_3
    _geom_angle
    _geom_angle_publ_flag
    N1 Zn1 N1 . 3 168.35(8) ?
    N1 Zn1 O1 . 3 91.03(5) ?
    N1 Zn1 O1 3 3 97.30(5) ?
    N1 Zn1 O1 . . 97.30(5) ?
    N1 Zn1 O1 3 . 91.03(5) ?
    N1 Zn1 N2 3 3 77.38(6) ?
    O1 Zn1 O1 . 3 88.78(7) ?
    N1 Zn1 N2 . 3 94.71(6) ?
    O1 Zn1 N2 3 3 89.04(5) ?
    O1 Zn1 N2 . 3 167.83(5) ?
    N1 Zn1 N2 . . 77.37(6) ?
    N1 Zn1 N2 3 . 94.71(6) ?
    O1 Zn1 N2 3 . 167.83(5) ?
    O1 Zn1 N2 . . 89.04(5) ?
    N2 Zn1 N2 3 . 95.52(8) ?
    O2 S1 O3 . . 117.05(10) ?
    O2 S1 O1 . . 113.65(9) ?
    O3 S1 O1 . . 112.97(9) ?
    O2 S1 O4 . . 107.31(9) ?
    O3 S1 O4 . . 98.06(9) ?
    O1 S1 O4 . . 105.72(8) ?
    S1 O1 Zn1 . . 147.54(8) ?
    O4 O4 S1 3 . 110.51(12) ?
    C1 N1 C12 . . 117.87(15) ?
    C1 N1 Zn1 . . 126.37(12) ?
    C12 N1 Zn1 . . 115.52(11) ?
    C10 N2 C11 . . 117.58(15) ?
    C10 N2 Zn1 . . 129.41(12) ?
    C11 N2 Zn1 . . 112.86(11) ?
    N1 C1 C2 . . 124.57(16) ?
    N1 C1 H1 . . 117.7 ?
    C2 C1 H1 . . 117.7 ?
    C3 C2 C1 . . 118.48(17) ?
    C3 C2 C13 . . 124.13(16) ?
    C1 C2 C13 . . 117.36(16) ?
    C2 C3 C4 . . 117.96(16) ?
    C2 C3 C14 . . 121.60(17) ?
    C4 C3 C14 . . 120.41(16) ?
    C12 C4 C3 . . 118.95(16) ?
    C12 C4 C5 . . 117.53(16) ?
    C3 C4 C5 . . 123.52(16) ?
    C6 C5 C4 . . 121.94(17) ?
    C6 C5 H5 . . 119.0 ?
    C4 C5 H5 . . 119.0 ?
    C5 C6 C7 . . 121.88(17) ?
    C5 C6 H6 . . 119.1 ?
    C7 C6 H6 . . 119.1 ?
    C11 C7 C8 . . 118.20(16) ?
    C11 C7 C6 . . 117.70(17) ?
    C8 C7 C6 . . 124.08(16) ?
    C9 C8 C7 . . 118.38(16) ?
    C9 C8 C15 . . 120.13(17) ?
    C7 C8 C15 . . 121.49(17) ?
    C8 C9 C10 . . 118.70(17) ?
    C8 C9 C16 . . 122.29(17) ?
    C10 C9 C16 . . 119.01(17) ?
    N2 C10 C9 . . 124.26(17) ?
    N2 C10 H10 . . 117.9 ?
    C9 C10 H10 . . 117.9 ?
    N2 C11 C7 . . 122.86(16) ?
    N2 C11 C12 . . 116.90(15) ?
    C7 C11 C12 . . 120.23(16) ?
    N1 C12 C4 . . 122.13(16) ?
    N1 C12 C11 . . 117.19(15) ?
    C4 C12 C11 . . 120.67(15) ?
    C2 C13 H13A . . 109.5 ?
    C2 C13 H13B . . 109.5 ?
    H13A C13 H13B . . 109.5 ?
    C2 C13 H13C . . 109.5 ?
    H13A C13 H13C . . 109.5 ?
    H13B C13 H13C . . 109.5 ?
    C3 C14 H14A . . 109.5 ?
    C3 C14 H14B . . 109.5 ?
    H14A C14 H14B . . 109.5 ?
    C3 C14 H14C . . 109.5 ?
    H14A C14 H14C . . 109.5 ?
    H14B C14 H14C . . 109.5 ?
    C8 C15 H15A . . 109.5 ?
    C8 C15 H15B . . 109.5 ?
    H15A C15 H15B . . 109.5 ?
    C8 C15 H15C . . 109.5 ?
    H15A C15 H15C . . 109.5 ?
    H15B C15 H15C . . 109.5 ?
    C9 C16 H16A . . 109.5 ?
    C9 C16 H16B . . 109.5 ?
    H16A C16 H16B . . 109.5 ?
    C9 C16 H16C . . 109.5 ?
    H16A C16 H16C . . 109.5 ?
    H16B C16 H16C . . 109.5 ?
loop_
    _geom_torsion_atom_site_label_1
    _geom_torsion_atom_site_label_2
    _geom_torsion_atom_site_label_3
    _geom_torsion_atom_site_label_4
    _geom_torsion_site_symmetry_1
    _geom_torsion_site_symmetry_2
    _geom_torsion_site_symmetry_3
    _geom_torsion_site_symmetry_4
    _geom_torsion
    _geom_torsion_publ_flag
    O2 S1 O1 Zn1 . . . . -75.62(18) ?
    O3 S1 O1 Zn1 . . . . 147.93(15) ?
    O4 S1 O1 Zn1 . . . . 41.81(18) ?
    O2 S1 O4 O4 . . . 3 43.02(11) ?
    O3 S1 O4 O4 . . . 3 164.71(10) ?
    O1 S1 O4 O4 . . . 3 -78.59(10) ?
    C12 N1 C1 C2 . . . . -1.5(3) ?
    Zn1 N1 C1 C2 . . . . 172.58(13) ?
    N1 C1 C2 C3 . . . . 2.1(3) ?
    N1 C1 C2 C13 . . . . -176.01(17) ?
    C1 C2 C3 C4 . . . . -0.6(3) ?
    C13 C2 C3 C4 . . . . 177.41(16) ?
    C1 C2 C3 C14 . . . . -178.75(17) ?
    C13 C2 C3 C14 . . . . -0.7(3) ?
    C2 C3 C4 C12 . . . . -1.3(2) ?
    C14 C3 C4 C12 . . . . 176.83(17) ?
    C2 C3 C4 C5 . . . . 179.53(17) ?
    C14 C3 C4 C5 . . . . -2.3(3) ?
    C12 C4 C5 C6 . . . . -1.9(3) ?
    C3 C4 C5 C6 . . . . 177.26(18) ?
    C4 C5 C6 C7 . . . . 0.0(3) ?
    C5 C6 C7 C11 . . . . 1.5(3) ?
    C5 C6 C7 C8 . . . . -176.81(18) ?
    C11 C7 C8 C9 . . . . 0.6(2) ?
    C6 C7 C8 C9 . . . . 178.92(17) ?
    C11 C7 C8 C15 . . . . -178.16(16) ?
    C6 C7 C8 C15 . . . . 0.2(3) ?
    C7 C8 C9 C10 . . . . 0.8(3) ?
    C15 C8 C9 C10 . . . . 179.58(17) ?
    C7 C8 C9 C16 . . . . -178.56(18) ?
    C15 C8 C9 C16 . . . . 0.2(3) ?
    C11 N2 C10 C9 . . . . 0.6(3) ?
    Zn1 N2 C10 C9 . . . . -174.53(13) ?
    C8 C9 C10 N2 . . . . -1.5(3) ?
    C16 C9 C10 N2 . . . . 177.88(18) ?
    C10 N2 C11 C7 . . . . 0.9(2) ?
    Zn1 N2 C11 C7 . . . . 176.86(13) ?
    C10 N2 C11 C12 . . . . -178.04(15) ?
    Zn1 N2 C11 C12 . . . . -2.09(18) ?
    C8 C7 C11 N2 . . . . -1.5(3) ?
    C6 C7 C11 N2 . . . . -179.96(16) ?
    C8 C7 C11 C12 . . . . 177.39(15) ?
    C6 C7 C11 C12 . . . . -1.0(2) ?
    C1 N1 C12 C4 . . . . -0.7(2) ?
    Zn1 N1 C12 C4 . . . . -175.37(13) ?
    C1 N1 C12 C11 . . . . 178.29(15) ?
    Zn1 N1 C12 C11 . . . . 3.58(19) ?
    C3 C4 C12 N1 . . . . 2.1(3) ?
    C5 C4 C12 N1 . . . . -178.75(16) ?
    C3 C4 C12 C11 . . . . -176.87(15) ?
    C5 C4 C12 C11 . . . . 2.3(2) ?
    N2 C11 C12 N1 . . . . -0.9(2) ?
    C7 C11 C12 N1 . . . . -179.87(15) ?
    N2 C11 C12 C4 . . . . 178.08(15) ?
    C7 C11 C12 C4 . . . . -0.9(2) ?
_shelx_hkl_file
;
   0   0  -4 32025.8 1405.85   2
   0   0  -4 31956.9 1159.79  13
   0   0  -4 31378.6 1353.64  14
   0   0   4 28982.3 1333.58   7
   0   0  -4 32532.1 1351.43   8
   0   0  -4 30232.1 1045.89  11
   0   0   5 8.85154 60.5942   1
   0   0  -5 72.8681 162.632   8
   0   0   5 67.1812 265.184   7
   0   0  -5 159.562 87.5245   5
   0   0  -5 268.295 142.844  13
   0   0  -5 309.193 180.103  14
   0   0  -5 113.526 215.223   2
   0   0  -5 44.5640 91.7323  11
   0   0  -6 3289.68 512.977   8
   0   0  -6 2714.34 485.231   2
   0   0   6 2230.37 499.746   7
   0   0   6 2867.10 258.212   1
   0   0  -6 2416.42 326.157  11
   0   0  -6 2209.55 417.596  14
   0   0  -6 2781.63 388.149  13
   0   0  -6 2910.52 265.035   5
   0   0   7 302.644 274.185   7
   0   0  -7 172.542 117.005  11
   0   0  -7 155.441 180.694  13
   0   0   7 115.961 88.0961   1
   0   0  -7 314.033 245.748   8
   0   0  -7 334.402 315.578   2
   0   0  -7 18.9870 148.588  14
   0   0  -7 377.186 125.339   5
   0   0  -8 60081.5 2071.86  11
   0   0   8 58486.4 2708.61   7
   0   0  -8 65476.0 1743.39   5
   0   0  -8 63755.2 2776.67   2
   0   0   8 62112.3 1647.86   1
   0   0  -8 59192.0 2259.07  13
   0   0  -8 60861.9 2648.53   8
   0   0  -9 221.650 289.767   2
   0   0  -9 62.3077 166.368  13
   0   0   9 168.318 297.039   7
   0   0   9-15.4351 68.3838   1
   0   0  -9-29.0290 147.712  11
   0   0  -9-278.282 345.256   8
   0   0  -9 38.9332 101.386   5
   0   0 -10 43402.2 2421.56   8
   0   0  10 40699.6 2437.00   7
   0   0  10 40266.8 1292.92   1
   0   0 -10 41008.3 2425.52   2
   0   0 -10 41390.2 1382.54   5
   0   0 -10 40444.3 1764.71  11
   0   0 -10 39744.7 1955.45  13
   0   0  11-9.60182 279.870   6
   0   0 -11 123.748 170.530  13
   0   0 -11 47.9193 80.9445   5
   0   0 -11 128.952 167.209  11
   0   0  11 244.952 128.055   1
   0   0 -11 122.575 264.664   2
   0   0  11-33.8995 475.001   7
   0   0 -11-219.701 348.458   8
   0   0 -12 146374. 5458.39   2
   0   0  12 154029. 4868.56   6
   0   0 -12 152371. 5438.05   8
   0   0 -12 147567. 4213.16  11
   0   0 -12 156225. 3507.38   5
   0   0  12 140623. 5433.68   7
   0   0 -13 86.5036 148.132  11
   0   0 -13 797.462 644.772   2
   0   0 -13 504.291 480.892   8
   0   0  13 507.996 425.040   6
   0   0  13-8.94469 407.662   7
   0   0 -13 491.444 184.797   5
   0   0 -14 206096. 7050.42   8
   0   0 -14 200988. 7107.58   2
   0   0 -14 205020. 5544.73  11
   0   0  14 203709. 7217.98   7
   0   0  14 217845. 6451.84   6
   0   0 -14 217275. 4537.06   5
   0   0 -15 425.005 152.604   5
   0   0  15-135.816 510.696   7
   0   0  15 575.005 502.016   6
   0   0 -15 1428.35 767.788   2
   0   0 -15 1161.33 667.911   8
   0   0  16 15901.3 1957.63   7
   0   0 -16 17924.4 1974.56   8
   0   0 -16 15764.3 1907.62   2
   0   0  16 16589.5 1615.56   6
   0   0 -17-840.110 727.049   8
   0   0  17-352.864 650.502   7
   0   0  17 1.18217 327.351   6
   0   0 -17 213.756 481.367   2
   0   0  18 1237.89 525.941   6
   0   0  18 78.9359 592.889   7
   0   0 -18 18.2355 626.968   2
   0   0 -18 1323.06 708.055   8
   0   0  19-244.777 460.022   7
   0   0 -19-629.821 882.678   2
   0   0 -19-204.226 433.490   8
   0   0  19-1014.54 525.378   6
   0   0  20 13271.8 2036.76   7
   0   0 -20 11779.6 1897.34   2
   0   0  20 15751.1 1757.60   6
   0   0 -20 13067.8 1950.11   8
   0   0 -21-714.093 874.254   8
   0   0 -21-424.010 740.300   2
   0   0  21-670.951 732.816   7
   0   0  22 8645.07 1768.56   7
   0   0 -22 11659.8 1980.64   8
   0   0 -22 11217.4 1992.88   2
   0   0 -23 781.744 696.849   8
   1   0  -3 201.427 86.8358   5
   1   0   4 15461.4 934.666   7
  -1   0   4 15990.2 660.368   5
   1   0  -4 16576.2 667.509   5
  -1   0  -4 14894.0 920.832   2
   1   0  -4 14148.5 835.068  13
  -1   0   4 15700.6 961.774   7
   1   0  -4 15399.3 943.104   2
  -1   0  -4 15641.6 640.198   1
  -1   0  -4 14511.9 910.041   8
  -1   0  -4 15217.7 940.996  14
   1   0  -4 14499.4 856.582   8
   1   0  -4 14871.8 877.142  14
   1   0  -5 157.811 180.786   8
  -1   0  -5 159.838 87.5670  11
  -1   0  -5 175.700 100.602   1
  -1   0  -5 154.827 205.345   8
   1   0  -5 82.0345 108.754  14
  -1   0  -5-4.47600 219.106   2
   1   0   5-5.03589 150.453   6
  -1   0  -5 25.7309 120.073  14
   1   0  -5 85.2723 94.2055   5
  -1   0   5 5.22767 70.1495   5
   1   0  -5 93.6875 201.791   2
   1   0   5-18.5276 169.488   7
   1   0  -5 275.883 156.716  13
  -1   0   5-12.0414 138.177  13
  -1   0   5-84.6326 189.978   7
   1   0  -6 53119.9 2114.05   8
  -1   0  -6 53728.8 1479.22  11
  -1   0   6 53131.1 1563.34   5
   1   0  -6 50455.2 1892.49  11
  -1   0   6 52914.2 2224.98   7
   1   0  -6 56279.6 2282.62   2
  -1   0  -6 52499.2 2229.81  14
   1   0  -6 51378.4 1982.25  13
  -1   0  -6 50930.6 1720.13  13
  -1   0  -6 56219.3 2252.12   2
   1   0   6 53699.9 2252.41   7
   1   0  -6 55599.7 1561.64   5
  -1   0  -6 55398.9 2254.91   8
   1   0   6 53123.9 1949.17   6
   1   0  -6 52919.4 2140.22  14
   1   0  -6 54980.9 1338.88   3
  -1   0  -6 55563.1 1535.25   1
  -1   0   6 50995.7 1964.91  13
  -1   0  -7-10.4510 102.996   1
  -1   0  -7 13.1593 114.706  13
   1   0  -7-90.8973 184.170  14
  -1   0   7 170.747 94.2576   1
  -1   0  -7-95.8588 274.911   8
   1   0   7 456.155 294.220   7
   1   0   7 76.6174 156.043   6
   1   0  -7 18.6340 155.382  13
   1   0  -7 0.13219 53.6129   3
  -1   0   7-255.316 282.019   7
  -1   0  -7 311.476 134.951  11
  -1   0  -7 72.6337 199.223   2
   1   0  -7-39.2954 171.388  11
   1   0  -7 475.546 282.488   8
   1   0  -7 29.2675 82.0405   5
  -1   0   7 77.3872 89.7083   5
  -1   0  -7 31.2067 192.144  14
  -1   0  -8 341.821 130.920   5
  -1   0   8-120.258 291.484   7
   1   0  -8 5.67479 89.8819   5
  -1   0   8 146.062 248.779  14
  -1   0  -8-0.27317 89.3469  11
  -1   0   8 11.1713 78.0803   1
  -1   0  -8 485.114 367.478   8
   1   0  -8-100.550 163.957  11
  -1   0  -8 148.191 176.500  13
   1   0   8 252.937 249.242   7
   1   0  -8-20.2562 226.996   8
  -1   0  -8 119.234 96.5228   1
   1   0  -8-86.8500 189.029  13
   1   0   8 763.046 303.275   6
  -1   0  -8-259.629 260.068   2
   1   0  -9-136.902 251.034   8
  -1   0   9-167.577 275.620  14
  -1   0  -9 126.429 82.2875   5
   1   0   9 230.203 234.996   6
   1   0   9 447.916 232.467   7
  -1   0  -9 43.8122 93.6565   1
  -1   0   9 95.5145 84.5391   1
  -1   0  -9 253.410 122.130  11
   1   0  -9 85.4581 119.687   5
   1   0  -9-136.590 186.321  11
  -1   0  -9 26.1319 141.895  13
  -1   0  -9 529.473 365.089   8
  -1   0  -9-62.2449 249.194   2
   1   0  -9 243.792 314.992   2
  -1   0   9 197.273 261.813   7
   1   0  -9 201.546 149.417  13
   1   0 -10 63520.3 2980.38   8
  -1   0  10 65838.0 3190.90   7
  -1   0 -10 61830.2 2061.87  11
  -1   0 -10 67914.2 3171.94   2
  -1   0  10 64895.3 1774.62   1
   1   0  10 64887.9 3180.32   7
  -1   0 -10 68242.2 1885.19   5
  -1   0  10 67459.8 3108.66  14
   1   0 -10 63328.0 2512.55  11
  -1   0 -10 63438.5 3071.45   8
   1   0 -10 67697.2 1994.92   5
   1   0  10 65688.0 2710.36   6
   1   0 -10 64728.3 3126.07   2
  -1   0 -10 62836.9 2425.08  13
  -1   0 -11 125.430 193.147  13
   1   0 -11 284.007 383.105   2
  -1   0 -11 15.4176 294.361   2
   1   0 -11 232.318 168.537   5
  -1   0  11 99.4337 94.3828   1
  -1   0  11 165.972 344.180   7
  -1   0 -11 189.173 147.763  11
  -1   0 -11-5.92742 102.094   5
   1   0 -11 340.406 247.056  11
  -1   0 -11 606.124 492.028   8
   1   0  11-31.1341 241.930   6
   1   0 -11 216.291 373.688   8
   1   0  11-525.553 465.615   7
  -1   0  12 4198.12 362.583   1
  -1   0  12 2437.69 640.280   7
   1   0 -12 3879.57 824.145   2
  -1   0 -12 3961.13 842.888   2
  -1   0 -12 3650.11 600.357  13
   1   0 -12 4023.13 641.421  11
  -1   0 -12 4555.76 535.199  11
   1   0 -12 4078.33 445.649   5
   1   0  12 3684.05 667.635   6
  -1   0 -12 4508.11 856.350   8
   1   0 -12 5592.65 880.501   8
  -1   0 -12 4110.09 392.300   5
   1   0  12 4324.37 891.133   7
   1   0 -13-226.947 323.788   8
   1   0  13-233.373 403.428   7
   1   0  13-143.248 317.559   6
  -1   0 -13-106.057 118.306  11
   1   0 -13 101.994 114.776   5
  -1   0 -13-7.43133 313.514   2
  -1   0  13-37.2472 64.9994   1
  -1   0 -13 87.0194 341.957   8
  -1   0  13-391.227 382.844   7
   1   0 -13 62.3192 383.007   2
  -1   0 -13 109.366 134.864   5
  -1   0  14 36449.1 2707.11   7
   1   0  14 39293.7 2387.06   6
   1   0 -14 38535.4 2789.24   2
  -1   0 -14 36148.6 1691.44  11
   1   0 -14 35781.5 2614.29   8
  -1   0 -14 35489.3 2669.28   2
   1   0  14 38179.3 2798.12   7
  -1   0 -14 38724.1 1313.69   5
  -1   0 -14 34402.7 2626.95   8
   1   0 -14 40066.6 1497.02   5
   1   0 -15 257.013 432.576   2
  -1   0  15 242.631 392.115   7
   1   0 -15 400.308 550.399   8
   1   0  15-477.046 452.795   6
   1   0 -15 364.751 177.179   5
  -1   0 -15 338.312 487.401   8
  -1   0 -15-186.563 435.609   2
   1   0  15 412.267 423.914   7
  -1   0  15 561.543 428.632   6
  -1   0  16 22568.5 1905.49   6
  -1   0  16 20715.6 2220.46   7
   1   0  16 27325.2 2077.53   6
   1   0  16 19975.1 2157.28   7
   1   0 -16 20355.9 2160.32   2
  -1   0 -16 19446.5 2095.16   8
  -1   0 -16 20609.3 2161.14   2
   1   0 -16 19043.2 2066.69   8
  -1   0 -17-242.792 538.825   8
  -1   0 -17-415.295 536.579   2
   1   0 -17 978.522 636.711   8
   1   0  17-554.202 667.354   7
  -1   0  17-353.110 506.957   7
   1   0  17 458.136 477.374   6
   1   0 -17-208.034 415.712   2
  -1   0  17-16.7290 337.305   6
  -1   0 -18 846.646 657.334   2
  -1   0  18 196.739 425.541   6
  -1   0  18 89.3627 574.355   7
   1   0  18 1269.42 597.495   6
   1   0  18 793.665 685.566   7
   1   0 -18 256.504 551.969   2
   1   0 -18 788.482 613.064   8
  -1   0 -18 1159.56 709.912   8
   1   0  19-25.1720 332.807   6
   1   0  19 85.4338 448.329   7
  -1   0  19-269.627 470.952   7
  -1   0  19 594.712 469.083   6
   1   0 -19 478.292 554.325   8
   1   0 -19-701.493 697.739   2
  -1   0 -19-559.164 641.307   2
  -1   0 -19 1121.23 768.632   8
  -1   0 -20 64.4602 503.736   2
   1   0  20 473.945 379.500   6
   1   0  20-143.681 722.834   7
   1   0 -20 256.934 535.359   8
  -1   0  20 415.358 669.806   7
   1   0 -20 452.603 445.314   2
  -1   0 -20-65.8232 683.941   8
  -1   0  20 680.214 564.538   6
   1   0  21-483.510 700.843   7
   1   0 -21-671.530 553.294   2
  -1   0  21 1703.59 1033.49   7
  -1   0 -21-899.012 673.225   8
   1   0 -21-136.057 649.224   8
  -1   0 -21-916.520 1015.94   2
  -1   0 -22-879.450 726.400   2
  -1   0  22 159.359 577.660   7
   1   0  22-652.370 981.112   7
  -1   0 -22 182.246 488.861   8
   1   0 -22 904.458 761.246   8
   1   0 -22-90.2761 742.661   2
   1   0 -23 494.038 718.966   8
  -2   0  -3 214.833 149.222   4
   2   0  -3 56.8190 114.630   8
   2   0  -3 116.985 104.428   5
   2   0   3 129.647 127.345   7
  -2   0  -3 214.976 130.452   6
   2   0  -3 530.094 205.398  13
   2   0  -3 40.3225 93.9121  14
   2   0  -3 287.775 171.985   2
  -2   0   3 117.977 116.981  10
  -2   0   3-15.3252 159.926   7
  -2   0  -4 162746. 3782.22   6
   2   0  -4 157797. 3781.21  14
   2   0  -4 166900. 4065.82   2
  -2   0   4 161892. 4029.19   7
   2   0   4 166477. 4029.50   7
  -2   0  -4 164012. 3558.12   1
  -2   0  -4 164884. 4128.80  14
   2   0  -4 156066. 3999.37  13
   2   0  -4 168328. 3621.10   5
   2   0  -4 159347. 3759.78   8
  -2   0   4 158815. 3584.54   5
  -2   0  -4 166952. 3896.01   4
  -2   0  -5 97.5336 187.220   4
   2   0   5-131.280 231.153   7
  -2   0  -5 71.8079 216.811   2
   2   0  -5 11.9664 145.824   8
  -2   0   5 254.402 201.861   8
   2   0  -5 41.6953 157.600  13
  -2   0  -5 13.2198 222.404   8
   2   0   5 113.896 155.421   6
   2   0  -5 209.574 150.581   5
  -2   0  -5 36.6538 113.002   6
   2   0  -5 7.34652 88.3601   3
   2   0  -5 35.5086 177.443   2
  -2   0   5 304.469 189.897  14
  -2   0   5 228.887 211.133   7
  -2   0  -5 103.488 121.484   1
   2   0  -5-14.9315 143.448  14
  -2   0  -5 307.052 225.629  14
  -2   0   5 79.9040 106.084   5
  -2   0   6 7125.14 787.821   7
  -2   0   6 7785.62 585.663   5
   2   0  -6 7237.47 704.649   8
  -2   0   6 8071.40 769.372  13
   2   0  -6 7899.13 513.024   3
   2   0   6 7539.73 793.229   7
  -2   0  -6 6913.05 753.463   2
  -2   0  -6 7590.95 548.600   1
  -2   0   6 9430.28 821.082   8
  -2   0  -6 8206.46 847.413   8
   2   0  -6 7161.91 557.170   5
   2   0  -6 7174.71 726.759  13
  -2   0  -6 7035.26 799.456  14
   2   0  -6 8052.38 754.230  14
  -2   0  -6 7587.35 697.272   6
  -2   0   6 7812.23 759.702  14
   2   0  -6 8263.34 853.090   2
   2   0   6 8690.23 732.105   6
   2   0  -7-54.8894 203.896   2
   2   0  -7 93.7346 98.8525   3
   2   0  -7 55.2905 170.751  11
   2   0  -7-43.3874 228.094  14
  -2   0  -7 335.694 154.567   1
   2   0   7 239.229 311.555   7
  -2   0   7 37.8159 214.209   8
   2   0   7-70.2926 145.873   6
  -2   0   7 151.225 161.097   5
   2   0  -7 150.396 213.965   8
  -2   0   7 427.342 285.835   7
  -2   0  -7 25.4328 225.859   8
   2   0  -7 15.3749 149.529   5
  -2   0   7-11.0546 191.100  14
  -2   0  -7 57.1557 300.075   2
  -2   0   7 106.009 193.869  13
   2   0  -7 114.730 169.721  13
   2   0   7 144.446 209.257   4
   2   0  -8 10359.2 940.802  11
  -2   0  -8 10053.0 1078.81   8
  -2   0   8 10343.7 722.305   5
   2   0   8 10205.3 910.547   6
  -2   0  -8 9760.89 1054.76   2
   2   0  -8 10745.1 1013.86  13
   2   0  -8 10796.0 1095.33   2
   2   0  -8 11118.2 610.094   3
  -2   0   8 11157.3 1136.41   7
  -2   0   8 9789.81 957.068  13
   2   0  -8 8811.68 915.807   8
  -2   0   8 10627.8 1014.28  14
  -2   0  -8 10587.2 707.638   1
   2   0  -8 10590.4 729.807   5
   2   0   8 9674.63 1058.72   7
  -2   0  -8 9237.69 708.436  13
   2   0  -9 71.4363 289.622   8
   2   0  -9 127.450 109.032   3
  -2   0   9 24.6176 261.361  14
  -2   0   9 342.118 381.735   7
   2   0   9 66.0668 79.1101   3
  -2   0  -9-290.200 270.395   8
   2   0   9 402.621 316.407   7
   2   0  -9 88.8515 146.815  11
  -2   0   9-366.453 328.546  13
  -2   0  -9 67.1548 82.2266  11
   2   0  -9-79.9722 223.299   2
  -2   0   9-69.1391 119.629   5
   2   0   9 20.9279 193.456   6
   2   0  -9 165.968 121.587   5
  -2   0  -9-37.8598 131.423   1
  -2   0  -9 457.832 408.947   2
  -2   0  -9-57.4860 133.240  13
  -2   0  10 178131. 5801.49   7
  -2   0  10 202739. 5904.63  14
   2   0 -10 190372. 5693.58   8
  -2   0  10 194234. 4522.56   5
  -2   0 -10 191684. 5994.69   8
   2   0 -10 196918. 3988.18   3
  -2   0 -10 192875. 4424.64   1
  -2   0  10 205066. 4204.41   1
   2   0 -10 198107. 4498.50   5
  -2   0 -10 187771. 5895.26   2
   2   0  10 183746. 3761.20   3
   2   0 -10 179704. 5846.58   2
  -2   0 -10 181558. 4002.60  11
  -2   0 -10 190102. 4769.22  13
   2   0  10 190824. 6013.83   7
   2   0  10 194317. 5347.80   6
  -2   0 -11-22.1716 416.523   8
  -2   0  11 131.898 436.344   7
  -2   0 -11 148.431 149.851   5
   2   0 -11 13.0015 153.519   5
  -2   0  11 212.310 464.376  14
  -2   0 -11 14.4961 365.506   2
   2   0  11 139.712 260.868   6
  -2   0 -11 249.435 145.234  11
  -2   0 -11 6.53937 144.555   1
  -2   0 -11 64.6521 138.414  13
   2   0 -11 121.226 81.6462   3
   2   0 -11-27.1744 304.002   8
   2   0  11 132.049 373.808   7
  -2   0  11 27.9761 79.3491   1
   2   0 -11 350.933 358.540   2
   2   0  12 212316. 6018.03   6
  -2   0  12 213970. 6616.70  14
   2   0 -12 211264. 4839.38   5
  -2   0 -12 216619. 4536.85   5
  -2   0 -12 208330. 6750.34   8
   2   0 -12 203531. 6427.36   8
  -2   0 -12 208494. 6723.08   2
   2   0 -12 200674. 3992.04   3
   2   0  12 198547. 6751.46   7
  -2   0  12 212576. 4389.78   1
  -2   0  12 189088. 6520.68   7
  -2   0 -12 209611. 4755.57   1
   2   0 -12 198185. 6618.66   2
  -2   0 -12 203281. 5345.08  13
  -2   0  13 821.732 576.052   7
   2   0 -13-185.623 400.284   2
  -2   0 -13 5.04191 309.653   8
   2   0  13-124.007 406.336   7
   2   0 -13 311.768 244.571   5
  -2   0 -13 136.025 130.616   5
   2   0  13-88.9989 304.689   6
  -2   0 -13-39.8059 416.434   2
  -2   0  13 23.9931 103.821   1
  -2   0 -13-93.1109 221.715  13
   2   0 -13 170.877 390.616   8
  -2   0  14 52276.7 1478.94   1
  -2   0 -14 53787.2 3354.15   8
   2   0 -14 52006.0 3309.37   2
  -2   0 -14 54948.5 3365.11   2
  -2   0 -14 54434.7 1685.56   5
   2   0 -14 55735.1 1987.82   5
  -2   0  14 54289.3 3343.40   7
   2   0  14 54289.0 3415.52   7
   2   0  14 55435.4 2880.77   6
   2   0 -14 50174.3 3093.36   8
  -2   0 -15-200.568 399.387   2
  -2   0 -15-231.307 422.422   8
   2   0  15 265.108 415.229   6
   2   0  15 341.386 499.199   7
   2   0 -15 134.131 209.583   5
  -2   0  15 232.079 371.266   7
   2   0 -15-292.680 460.610   2
   2   0 -15-350.920 465.387   8
  -2   0 -16 110340. 5305.75   8
  -2   0  16 102093. 5154.00   7
   2   0  16 109593. 5362.47   7
   2   0 -16 107575. 5061.41   8
  -2   0 -16 111225. 5288.08   2
   2   0  16 119436. 4673.60   6
   2   0 -16 111352. 5348.02   2
   2   0 -17 127.829 428.792   2
   2   0  17 1004.78 687.660   7
  -2   0  17-478.708 631.158   7
  -2   0 -17-425.408 575.647   2
   2   0 -17 9.51985 464.182   8
  -2   0 -17-173.181 485.448   8
   2   0  17 623.190 543.106   6
  -2   0  17 137.200 342.561   6
  -2   0 -18 1018.71 636.205   8
  -2   0  18 964.216 596.305   7
  -2   0  18 302.333 427.279   6
   2   0  18-46.5437 387.814   6
   2   0 -18 927.228 454.810   2
   2   0 -18 866.698 511.470   8
   2   0  18 1618.24 736.892   7
  -2   0 -18 643.841 583.302   2
   2   0  19-119.844 665.963   7
  -2   0 -19-120.939 473.044   2
  -2   0  19 49.3117 353.294   6
   2   0 -19-709.855 704.798   8
   2   0  19-121.441 376.691   6
  -2   0  19 63.7518 446.547   7
  -2   0 -19-485.939 709.842   8
   2   0 -19-1465.03 708.293   2
   2   0 -20 7875.46 1597.75   2
  -2   0 -20 9070.64 1678.55   8
   2   0 -20 8866.79 1617.38   8
  -2   0  20 8111.52 1316.74   6
   2   0  20 7496.26 1628.17   7
  -2   0  20 6781.29 1453.67   7
   2   0  20 8035.14 1293.95   6
  -2   0 -20 8665.09 1627.09   2
  -2   0 -21-40.2230 730.892   8
   2   0 -21 31.4967 644.951   8
  -2   0 -21 1725.79 910.935   2
  -2   0  21 618.906 870.797   7
   2   0 -21 915.463 741.695   2
   2   0  21 168.618 627.415   7
   2   0  22 20569.4 2701.40   7
   2   0 -22 20430.2 2650.98   2
  -2   0  22 16838.7 2438.74   7
  -2   0 -22 17075.7 2432.69   8
  -2   0 -22 17940.1 2489.91   2
   2   0 -22 19271.6 2485.51   8
   2   0 -23-2430.66 1033.26   8
   3   0   0-8.01564 108.434  13
  -3   0   0-103.139 106.404   4
  -3   0   0 54.7404 105.811  10
  -3   0   0 95.7353 98.4893   9
  -3   0   1 144.387 125.941  10
   3   0  -1 356.352 175.044   2
  -3   0  -1 214.939 138.390   4
   3   0   1-62.1867 94.8983  13
  -3   0  -1 23.4628 77.0650   9
   3   0  -1 357.860 193.281   5
  -3   0  -1 51.4058 95.3475  10
  -3   0   1 311.495 158.312   7
   3   0  -1 122.644 112.153  13
   3   0   1-170.808 141.531   5
   3   0  -2 714550. 13296.0   2
   3   0   2 738847. 12772.5   9
  -3   0  -2 725633. 12758.0   9
   3   0  -2 725237. 12752.4   8
  -3   0  -2 710524. 13250.4   6
  -3   0   2 703727. 12531.4  12
  -3   0   2 706133. 13278.8   7
  -3   0   2 711966. 13277.5  10
  -3   0  -2 714089. 12884.5  13
   3   0  -2 710734. 13480.2  13
  -3   0   2 749558. 12778.1   8
  -3   0  -2 757453. 13106.2   4
   3   0  -2 742596. 13327.8   5
   3   0  -3 217.290 154.617   5
   3   0  -3 381.332 149.918   8
  -3   0   3 282.557 132.651  14
  -3   0  -3 343.535 161.292   4
  -3   0   3 13.3638 96.4271  10
  -3   0   3 245.027 137.055   8
  -3   0  -3 497.020 202.162   6
   3   0  -3 336.885 171.645   2
  -3   0   3 204.111 178.440   7
   3   0  -3 480.980 206.722  13
   3   0   3 301.899 143.805   9
  -3   0   4 331270. 7294.21  10
  -3   0   4 353067. 6908.41   8
   3   0  -4 350112. 7029.32   5
   3   0  -4 330918. 7419.97  13
  -3   0   4 339835. 7301.12   7
  -3   0  -4 345948. 7092.19   6
  -3   0   4 334194. 6887.24  14
   3   0  -4 341800. 6857.69   8
  -3   0  -4 364389. 7168.04   4
  -3   0   4 340095. 6987.24   5
   3   0   4 346239. 7305.49   7
   3   0  -4 341132. 7341.21   2
   3   0   4 351001. 6895.68   9
  -3   0   5 332.215 221.007  10
  -3   0  -5 309.346 186.830   4
  -3   0  -5-60.6323 120.376   6
   3   0   5 224.926 216.482   7
  -3   0   5-27.1309 214.123   7
  -3   0  -5 107.999 127.170   1
  -3   0   5-135.849 135.011  14
   3   0  -5 76.6458 128.834  14
   3   0  -5 102.099 156.216  13
   3   0  -5 128.719 139.154   8
   3   0   5-33.7057 110.517   9
  -3   0   5 66.2582 133.388   8
   3   0  -5 78.9576 176.553   5
  -3   0   5-26.8586 111.606   5
   3   0  -5 122.027 195.929   2
   3   0   5 220.431 194.774   6
   3   0  -6 458.466 257.783   8
   3   0  -6 40.4066 153.851  13
   3   0   6 33.6329 189.459   6
  -3   0   6 483.836 237.154  14
   3   0   6 312.402 142.483   4
  -3   0  -6 460.245 239.444  14
  -3   0   6 503.646 227.399   8
   3   0  -6 216.226 147.455  14
  -3   0  -6 374.502 206.954   6
  -3   0  -6 66.6021 265.261   4
  -3   0   6 174.403 104.070   5
  -3   0  -6 273.834 228.739   8
  -3   0   6 624.754 311.122   7
  -3   0  -6 203.798 154.746   1
   3   0   6 1231.31 386.046   7
   3   0  -6 208.655 151.927   5
   3   0  -6 612.296 290.614   2
  -3   0   7 37.9099 277.500  13
   3   0  -7 27.1022 136.643   3
   3   0  -7 116.866 213.970  13
   3   0   7-21.6917 255.642   7
   3   0  -7-13.0795 187.368   8
  -3   0   7-57.1680 166.487  14
  -3   0  -7 395.606 292.766   8
  -3   0  -7 65.2311 112.833   1
   3   0   7 280.298 215.448   6
  -3   0  -7-488.386 347.688   4
  -3   0   7 281.858 259.824   7
   3   0  -7-57.9018 279.519   2
   3   0  -7 5.89690 140.729   5
  -3   0  -7 290.470 316.812   2
  -3   0   7 113.446 115.170   5
   3   0  -7 65.5041 207.211  14
  -3   0   7-143.530 203.255   8
   3   0   7 283.289 191.061   4
  -3   0  -7-97.4314 132.873   6
  -3   0   8 26352.9 1627.58  14
  -3   0  -8 25024.1 1245.47   1
  -3   0   8 22823.0 1555.97  13
  -3   0  -8 25220.3 1758.65   8
  -3   0  -8 25624.4 1676.60   2
   3   0  -8 27644.8 1351.53   5
   3   0  -8 26153.0 1594.41   8
   3   0  -8 25261.8 1721.67   2
  -3   0   8 25201.9 1721.39   7
   3   0   8 24950.7 1720.71   7
  -3   0  -8 25990.3 1530.33   6
  -3   0   8 28000.2 1655.85   8
  -3   0   8 26160.4 1299.34   5
   3   0   8 23388.3 1467.51   6
   3   0  -8 27266.8 1177.86   3
  -3   0   9 27.0615 236.691  14
   3   0  -9 28.0248 374.359   2
  -3   0   9 217.013 122.177   5
  -3   0  -9 184.156 293.752   8
   3   0  -9-2.90464 218.883   8
   3   0  -9 229.740 143.649   3
  -3   0  -9-202.299 258.156   2
   3   0   9-219.659 225.912   6
  -3   0   9-114.882 259.408  13
   3   0  -9-99.1994 166.555   5
   3   0   9-518.096 441.166   7
  -3   0  -9 433.584 205.578   1
  -3   0   9 139.495 301.194   7
   3   0 -10 198826. 4378.06   3
  -3   0  10 184605. 5956.85   7
  -3   0 -10 193156. 6126.36   8
  -3   0 -10 191492. 4682.29   1
  -3   0  10 195127. 4783.68   5
   3   0  10 205225. 6238.48   7
  -3   0  10 184350. 5651.01  13
   3   0 -10 183145. 5625.01   8
  -3   0 -10 187948. 4669.22  13
   3   0 -10 198257. 4794.07   5
  -3   0  10 208936. 5941.45  14
   3   0  10 196886. 5467.90   6
   3   0 -10 193386. 6061.58   2
  -3   0 -10 196313. 6021.43   2
  -3   0  11-250.707 303.694  14
  -3   0 -11-49.9986 312.256   2
   3   0  11 44.5065 108.769   3
  -3   0 -11 327.918 353.507   8
  -3   0  11-1.42866 169.512   5
  -3   0  11 145.867 297.972   7
  -3   0 -11-52.0230 144.833  13
   3   0 -11 250.140 188.981   5
   3   0 -11 372.402 255.904   8
   3   0  11-101.816 254.026   6
  -3   0 -11 110.419 217.065   1
   3   0 -11 160.364 347.515   2
   3   0  11 297.382 369.084   7
   3   0 -11 52.8654 152.757   3
   3   0 -12 36746.5 1688.05   5
   3   0  12 37469.7 2601.31   7
   3   0  12 36939.6 2188.51   6
  -3   0  12 37059.9 2394.81  14
   3   0 -12 31598.2 2234.33   8
   3   0 -12 33242.3 2449.26   2
  -3   0  12 32958.7 2419.52   7
  -3   0  12 37910.5 1444.26   1
  -3   0 -12 35082.2 1720.74  13
  -3   0  12 33605.8 1645.57   5
  -3   0 -12 39886.2 2669.26   8
   3   0  12 36252.8 1187.91   3
  -3   0 -12 34259.4 2442.96   2
   3   0 -12 36969.5 1353.76   3
  -3   0 -12 34534.2 1603.65   1
  -3   0 -13-105.239 157.498  13
  -3   0  13-80.8155 137.802   1
   3   0 -13-113.670 97.2001   3
  -3   0  13-172.500 357.232   7
  -3   0  13 3.45401 440.150  14
   3   0  13-127.183 380.269   6
   3   0  13-584.543 611.340   7
   3   0 -13-53.1276 148.715   5
  -3   0 -13-186.261 147.594   1
   3   0 -13-189.332 533.197   2
  -3   0 -13-499.453 543.620   8
   3   0 -13-510.847 474.772   8
  -3   0 -13-33.9419 392.469   2
  -3   0 -13-20.4981 131.216   5
   3   0 -14 49557.0 3229.49   2
   3   0  14 48239.6 2694.52   6
   3   0  14 47701.4 3213.78   7
  -3   0 -14 46980.9 1896.04   1
   3   0 -14 45940.6 1334.67   3
  -3   0  14 43923.0 3027.43   7
  -3   0 -14 48856.6 2232.73  13
  -3   0 -14 41774.0 2931.50   2
  -3   0 -14 46300.3 3123.16   8
   3   0 -14 48501.7 1999.82   5
   3   0 -14 43977.4 2878.18   8
  -3   0 -14 50204.7 1694.40   5
   3   0 -15 137.708 434.270   8
   3   0 -15 67.2274 221.378   5
  -3   0 -15-765.136 614.773   8
  -3   0 -15 165.505 538.657   2
   3   0  15 470.008 398.083   6
   3   0 -15-252.345 512.185   2
  -3   0  15 891.378 707.410   7
   3   0  15 1027.08 647.454   7
  -3   0 -16 192105. 7324.22   8
   3   0  16 202925. 6451.19   6
   3   0  16 179371. 7233.28   7
  -3   0 -16 180865. 7044.58   2
   3   0 -16 181385. 7121.09   2
   3   0 -16 185769. 6860.81   8
  -3   0  16 175619. 7067.47   7
   3   0  17 78.8694 542.219   7
  -3   0  17 694.300 680.850   7
  -3   0 -17 1305.69 808.365   8
   3   0 -17 441.810 590.677   2
  -3   0 -17 232.831 488.239   2
   3   0 -17-125.355 530.645   8
   3   0  17-358.300 432.665   6
  -3   0 -18 768.594 492.466   2
  -3   0  18 1364.84 568.908   7
   3   0 -18 522.887 534.100   2
  -3   0 -18 551.487 517.030   8
   3   0  18 878.172 554.540   7
   3   0  18 1476.66 556.905   6
   3   0 -18 1488.62 673.988   8
  -3   0  19-575.361 510.498   6
   3   0 -19 512.806 687.081   2
  -3   0  19 398.516 573.405   7
   3   0 -19 322.870 514.208   8
   3   0  19 145.268 603.959   7
  -3   0 -19-171.323 581.576   8
  -3   0 -19-143.115 488.293   2
   3   0  19 921.857 522.902   6
  -3   0 -20 7361.15 1537.90   8
  -3   0 -20 7543.34 1572.02   2
  -3   0  20 7450.00 1554.76   7
  -3   0  20 9392.10 1441.78   6
   3   0  20 7706.24 1615.28   7
   3   0  20 9238.37 1404.26   6
   3   0 -20 7177.02 1454.59   8
   3   0 -20 8547.88 1658.50   2
   3   0 -21-342.362 632.695   8
  -3   0 -21 122.733 577.106   2
   3   0 -21 52.5839 583.960   2
  -3   0 -21-52.5079 602.774   8
  -3   0  21-908.861 768.725   7
   3   0  21 839.898 690.584   7
   3   0 -22 4790.42 1248.38   8
   3   0 -22 7696.33 1707.74   2
   3   0  22 8821.54 1810.67   7
  -3   0 -22 7308.97 1577.57   8
  -3   0  22 9586.42 1832.25   7
  -3   0 -22 5105.65 1383.60   2
   3   0 -23-378.471 616.490   8
   4   0   0 627.531 225.469   5
  -4   0   0 1086.11 252.183  10
   4   0   0 466.612 184.451  13
  -4   0   0 508.193 161.180   9
  -4   0   0 559.784 202.187   4
   4   0  -1-59.1032 173.860   5
   4   0   1 244.231 158.157  13
  -4   0  -1 99.0483 92.0362   9
   4   0  -1 147.756 147.307  13
   4   0  -1 156.753 75.8324  12
   4   0   1-6.85836 131.871   5
  -4   0  -1 18.8373 131.758   4
  -4   0  -1 208.524 161.703  10
  -4   0   1 105.610 127.713   4
   4   0   1 87.7780 100.899   9
  -4   0   1 371.818 181.952  10
   4   0  -2 89019.2 2697.06   2
   4   0  -2 95631.7 2798.28   5
  -4   0   2 92435.7 2693.51  10
  -4   0  -2 89887.2 2623.53  10
   4   0   2 91801.0 2229.44   9
   4   0  -2 91254.2 2858.04  13
  -4   0  -2 90444.7 2476.53  13
  -4   0   2 97923.6 2279.72   8
  -4   0  -2 93432.8 2240.45   9
  -4   0  -2 92778.0 2561.74   4
  -4   0   2 94608.7 2761.56   7
  -4   0   2 91315.8 1999.42  12
   4   0  -3 149.850 197.820   2
   4   0  -3-14.6891 107.626   8
  -4   0   3-57.3521 68.1624  12
  -4   0  -3 185.114 145.321   9
  -4   0  -3 98.0275 162.403   4
  -4   0   3-113.776 121.285  10
   4   0  -3 48.3974 163.857  13
  -4   0   3-14.8108 212.356   7
  -4   0   3 24.4308 87.7408   8
  -4   0  -3-167.638 130.782   6
  -4   0  -3 65.7914 110.847  13
   4   0  -3 151.991 206.119   5
   4   0   3 91.7753 100.940   9
   4   0  -4 112832. 3455.57   2
  -4   0   4 121822. 3016.80   8
  -4   0  -4 113015. 3302.17   6
  -4   0   4 115341. 3439.84  10
  -4   0  -4 127493. 3301.35   5
   4   0  -4 123463. 3377.11   5
  -4   0  -4 124530. 3297.99   4
   4   0   4 122482. 3017.97   9
  -4   0   4 121860. 3345.31   5
   4   0  -4 118813. 3644.88  13
   4   0  -4 113952. 2957.49   8
  -4   0   4 115416. 3444.81   7
   4   0   4 115286. 3202.57   4
  -4   0   4 116386. 3004.26  14
  -4   0   5-80.7151 121.073   5
  -4   0   5 37.4746 128.755  14
   4   0   5 143.027 192.230   9
  -4   0  -5 17.2366 116.828   5
  -4   0   5-40.9739 138.211   8
   4   0  -5 151.458 189.784   8
   4   0  -5-114.683 164.806   5
   4   0   5 58.3778 180.452   6
  -4   0   5 166.638 251.761  10
  -4   0  -5-38.4016 194.031   4
  -4   0  -5-65.8714 191.607   6
   4   0  -5 192.013 177.664   2
   4   0   5 49.3142 201.546   7
  -4   0   5-96.9886 203.602   7
   4   0   5 413.160 166.493   4
   4   0  -5 46.7688 169.291  13
   4   0   6 208354. 5061.40   9
   4   0  -6 209149. 5639.33   2
  -4   0  -6 214154. 5097.41   1
   4   0   6 211105. 5327.25   6
  -4   0   6 218225. 5172.67   8
  -4   0  -6 212844. 5311.10   6
   4   0   6 224612. 5678.89   7
  -4   0   6 203400. 5535.47   7
  -4   0   6 213325. 5157.10  14
   4   0  -6 211242. 5148.09   5
  -4   0   6 215529. 5138.99   5
  -4   0  -6 219566. 4995.63   5
   4   0  -6 210014. 5088.25   8
   4   0   6 213007. 5326.72   4
  -4   0  -6 215050. 5378.52   4
  -4   0  -7-50.5520 259.788   4
  -4   0   7 232.813 199.896   8
   4   0   7 497.021 309.663   6
  -4   0   7 274.562 262.178   7
   4   0  -7-105.721 166.992  14
  -4   0  -7 355.759 208.814   1
  -4   0  -7 38.7697 209.734   6
   4   0   7 62.4952 175.182   9
   4   0   7-120.968 233.949   7
  -4   0   7 67.0719 247.039  13
  -4   0   7 143.364 138.812   5
   4   0  -7 223.632 206.054   8
  -4   0   7 37.6326 212.598  14
  -4   0  -7 601.376 346.047   8
   4   0  -7 111.398 183.154   5
   4   0  -7-62.9081 269.496   2
  -4   0  -8 130339. 4311.64   2
  -4   0  -8 130378. 4469.01   8
  -4   0  -8 127809. 3615.99   1
  -4   0   8 131379. 4380.35  13
   4   0  -8 131764. 3531.38   3
  -4   0   8 137990. 4100.88   8
  -4   0   8 130660. 3700.01   5
  -4   0   8 129654. 4046.08  14
  -4   0   8 129239. 4355.54   7
   4   0  -8 128381. 4053.33  14
  -4   0  -8 133415. 4232.94   4
   4   0  -8 123959. 4365.47   2
   4   0   8 126489. 4006.07   6
   4   0  -8 125382. 3964.04   8
   4   0  -8 126201. 3704.40   5
   4   0   8 135500. 4465.19   7
  -4   0  -9-175.816 179.782   1
   4   0  -9-40.3390 131.124   3
   4   0   9 162.648 284.162   7
   4   0  -9 435.130 255.049   5
   4   0  -9 529.248 372.478   8
  -4   0   9-203.463 356.877   7
  -4   0   9 67.3889 179.769   5
  -4   0  -9-9.33244 305.417   8
   4   0  -9 1293.60 511.268   2
  -4   0   9-2.55583 269.991  13
  -4   0   9-58.2867 223.452  14
  -4   0  -9 16.1242 262.323   2
   4   0   9-177.557 288.630   6
  -4   0  -9-20.5231 284.191   4
   4   0 -10 158065. 3946.82   3
  -4   0  10 155293. 4244.31   5
  -4   0  10 155639. 4954.03  14
  -4   0  10 149500. 5079.12  13
   4   0 -10 155884. 5337.72   2
  -4   0  10 154534. 5253.77   7
   4   0  10 152937. 4769.23   6
   4   0  10 153509. 5302.42   7
   4   0 -10 140156. 4733.21   8
  -4   0 -10 147632. 4119.40   1
  -4   0 -10 150367. 5153.43   2
   4   0 -10 158751. 4305.83   5
  -4   0 -10 146112. 5277.09   8
  -4   0  11 206.620 278.254  14
  -4   0  11 135.378 188.226   5
  -4   0 -11-255.397 429.118   2
   4   0 -11 141.778 316.598   8
  -4   0 -11-48.7807 323.066   8
   4   0  11 56.5080 231.184   6
  -4   0  11 267.364 368.237  13
   4   0 -11 118.561 194.623   5
  -4   0  11 1139.58 504.136   7
   4   0 -11-86.4391 162.605   3
  -4   0 -11-19.3841 184.354   1
  -4   0 -11 422.833 213.571  13
  -4   0 -11 22.8564 121.091   5
   4   0 -11 397.192 367.135   2
   4   0  11 174.788 468.138   7
  -4   0  12 45418.3 2679.65  13
   4   0 -12 42226.2 2552.32   8
  -4   0  12 46719.6 2088.72   5
  -4   0 -12 45578.4 2828.67   2
   4   0 -12 47110.2 1790.35   3
  -4   0 -12 42562.2 2837.02   8
  -4   0 -12 43363.4 1887.66  13
   4   0  12 45496.0 2496.34   6
   4   0  12 44519.4 2899.84   7
   4   0  12 46284.4 1682.73   3
  -4   0  12 44929.8 2809.16   7
   4   0 -12 46290.5 2085.80   5
  -4   0  12 49601.5 2780.81  14
  -4   0 -12 48364.5 1838.78   5
  -4   0 -12 42218.0 1942.80   1
   4   0 -12 42742.3 2824.23   2
   4   0 -13 207.722 335.094   8
  -4   0  13-395.456 534.423   7
   4   0  13-13.3452 280.949   6
  -4   0 -13 52.9758 156.263   1
   4   0 -13-99.4501 159.833   3
  -4   0  13-94.1128 413.640  14
   4   0 -13 554.585 333.785   2
  -4   0 -13-33.7510 122.894   5
   4   0  13 261.071 144.222   3
   4   0 -13 448.695 224.382   5
  -4   0 -13 35.6049 392.716   2
  -4   0 -13-90.3171 196.105  13
  -4   0  13-69.8390 166.461   5
   4   0  13 221.831 350.498   7
  -4   0 -13-584.124 625.596   8
   4   0 -14 56282.4 2364.24   5
   4   0  14 57297.7 3013.33   6
   4   0  14 50857.8 1536.68   3
  -4   0 -14 55487.9 3390.38   2
   4   0 -14 51125.2 3325.16   2
   4   0 -14 60296.7 1939.31   3
  -4   0  14 57699.4 3296.85  14
  -4   0  14 54908.5 3412.82   7
  -4   0 -14 56450.8 2277.71   1
   4   0  14 53389.3 3446.16   7
  -4   0 -14 58367.3 3573.30   8
   4   0 -14 51495.6 3114.15   8
   4   0 -15 106.954 398.576   8
   4   0  15 80.9966 304.252   6
  -4   0  15-529.098 518.177   7
   4   0  15-98.5153 424.344   7
  -4   0 -15-175.986 454.794   8
   4   0 -15-114.468 507.930   2
  -4   0 -15 235.394 352.835   2
   4   0 -15-145.239 182.985   5
  -4   0 -15-209.249 268.517   1
   4   0 -16 89161.8 4493.74   8
   4   0  16 85184.8 4803.69   7
  -4   0 -16 100133. 4999.11   2
   4   0 -16 87736.1 4816.43   2
  -4   0 -16 89208.2 4853.18   8
  -4   0  16 89642.2 4774.83   7
   4   0  16 98932.2 4304.90   6
  -4   0 -17-88.4631 385.599   2
   4   0 -17 223.757 501.713   2
   4   0 -17-526.410 563.242   8
  -4   0  17-122.407 457.845   7
  -4   0 -17 23.5176 549.068   8
   4   0  17 134.091 326.876   6
   4   0  17-251.727 606.020   7
  -4   0 -18 988.267 615.373   2
   4   0 -18 1381.19 603.853   2
  -4   0 -18 715.538 535.997   8
   4   0 -18 1226.93 617.032   8
   4   0  18 1888.97 708.068   7
   4   0  18 1503.42 620.680   6
  -4   0  18 2507.87 809.972   7
  -4   0  19-346.093 687.298   7
   4   0  19 315.509 556.376   7
   4   0 -19-168.422 505.533   8
  -4   0 -19-672.151 611.397   8
  -4   0 -19 301.710 470.224   2
   4   0  19-1166.41 561.240   6
   4   0 -19-607.145 690.228   2
  -4   0 -20 6850.33 1497.42   8
  -4   0  20 8419.76 1614.71   7
   4   0  20 11400.0 1557.95   6
   4   0 -20 10046.8 1744.04   8
   4   0  20 8438.31 1662.97   7
   4   0 -20 7761.28 1567.57   2
  -4   0 -20 7520.77 1554.40   2
  -4   0 -21-299.159 625.857   8
  -4   0 -21 1552.40 1042.80   2
   4   0  21-493.230 442.373   7
  -4   0  21-1121.55 1002.56   7
   4   0 -21-670.105 696.918   2
   4   0 -21-756.797 733.407   8
  -4   0  22 30957.0 3255.66   7
   4   0  22 34766.4 3581.44   7
   4   0 -22 27078.9 3107.80   2
  -4   0 -22 35908.7 3564.48   8
   4   0 -22 31846.9 3146.26   8
  -4   0 -22 26177.4 3012.75   2
   4   0 -23 950.063 867.414   8
  -5   0   0 56.5668 147.593  10
   5   0   0 113.594 216.750   5
   5   0   0 79.6416 188.096  13
  -5   0   0 147.502 191.910   4
  -5   0   0-111.637 116.902   9
   5   0   1 0.23651 121.302   9
  -5   0  -1 55.5598 198.666  13
  -5   0  -1 154.190 170.561   4
  -5   0   1 307.380 257.187  10
   5   0  -1 86.4925 111.081  12
   5   0   1 120.153 144.860  13
   5   0  -1-90.5424 125.911  13
  -5   0   1 392.924 291.727   4
   5   0  -1 17.8779 164.224   5
  -5   0  -1 194.619 122.655   9
  -5   0  -1-36.8089 137.207  10
   5   0   1 407.925 261.821   5
  -5   0  -2 307088. 6325.27   4
  -5   0  -2 284582. 5741.17   9
  -5   0   2 281462. 5414.48  12
   5   0  -2 282821. 6706.91  13
   5   0   2 286448. 6234.99   4
   5   0   2 300996. 5782.12   9
  -5   0   2 282131. 6531.25   7
   5   0  -2 278224. 6452.93   2
   5   0  -2 301356. 5448.60  12
  -5   0  -2 280493. 6235.54  13
   5   0   2 287365. 6167.19  13
  -5   0   2 284294. 6458.24  10
   5   0  -2 297514. 6680.58   5
  -5   0  -2 283802. 6376.91  10
  -5   0   2 297467. 5796.21   8
  -5   0   3 114.640 110.411  12
   5   0  -3 132.830 199.241   5
   5   0   3 734.489 269.759   4
  -5   0   3-266.157 239.442   7
  -5   0  -3 156.340 161.659  13
   5   0  -3 371.092 202.318  13
   5   0   3 83.7976 115.654   9
  -5   0  -3 241.559 197.652   6
  -5   0  -3 171.624 100.882   9
  -5   0   3 291.212 230.045  10
  -5   0  -3 309.183 221.044   4
  -5   0   3 79.8279 101.147   8
   5   0  -3 4.63173 214.577   2
  -5   0  -3 150.909 187.517   5
  -5   0  -4 44505.3 1887.73   5
  -5   0  -4 41669.3 1557.03  13
  -5   0  -4 40217.1 1538.91   9
  -5   0  -4 45209.0 1830.46   4
  -5   0   4 39972.2 1511.65  14
   5   0  -4 40888.6 2049.54  13
   5   0  -4 42032.4 1911.44   5
   5   0  -4 40024.6 1929.52   2
  -5   0   4 42016.7 1531.94   8
   5   0   4 40632.6 1507.42   9
  -5   0   4 40042.7 1904.33  10
   5   0  -4 40033.9 1503.15   8
  -5   0   4 38511.1 1295.87  12
   5   0   4 38514.8 1690.10   4
  -5   0  -4 42207.6 1896.84   6
  -5   0   4 43011.6 1952.61   7
  -5   0   4 43391.5 1915.84   5
   5   0   5-150.046 191.032   9
  -5   0   5 299.651 191.553   5
  -5   0   5 155.232 162.473  14
  -5   0  -5-93.4815 145.272  13
   5   0  -5-61.3761 210.629   2
  -5   0  -5 291.962 241.910   6
  -5   0   5 155.559 162.299   8
   5   0   5 156.197 172.474   4
   5   0  -5 55.0879 185.487   5
  -5   0  -5-336.094 321.260   4
  -5   0   5 254.654 296.086   7
  -5   0  -5 324.511 207.634   5
   5   0  -5-31.5439 135.443   8
   5   0   6 107074. 3639.66   7
   5   0   6 105224. 3117.33   9
  -5   0  -6 110250. 3287.61   5
   5   0  -6 100369. 3601.38   2
   5   0  -6 102839. 3089.84   8
  -5   0   6 101875. 3318.86   5
  -5   0   6 102214. 3115.32  14
  -5   0   6 104847. 3615.03   7
  -5   0  -6 109826. 3433.23   4
  -5   0   6 108341. 3159.67   8
   5   0   6 102647. 3326.14   4
   5   0  -6 103841. 3355.81   5
   5   0  -7 518.191 330.729   5
   5   0   7 48.6497 155.188   9
  -5   0  -7 877.312 389.276   1
  -5   0   7-137.077 153.733   5
  -5   0   7-62.4944 165.772  14
  -5   0  -7-61.8237 282.212   4
   5   0   7 84.8970 251.162   6
   5   0  -7-78.5212 320.999   2
   5   0   7 168.745 298.813   7
  -5   0   7 218.291 148.767   8
   5   0  -7 39.1996 205.550   8
  -5   0  -7 32.4605 145.601   5
  -5   0   7-273.726 345.747   7
   5   0  -8 48929.2 2622.09   2
   5   0  -8 52954.7 2298.90   5
  -5   0   8 49289.5 2569.41   7
  -5   0  -8 50602.4 2638.27   8
  -5   0   8 49398.4 2642.82  13
  -5   0   8 53666.7 2331.91   8
  -5   0   8 51621.7 2239.91   5
  -5   0  -8 53784.1 2129.79   5
   5   0   8 53440.3 2660.18   7
   5   0  -8 52620.1 2160.92   3
  -5   0   8 51523.1 2313.75  14
  -5   0  -8 51825.0 2464.29   4
   5   0   8 54794.6 2477.01   6
   5   0  -8 51048.4 2268.70   8
  -5   0  -8 49111.6 2155.63   1
  -5   0   9 393.584 308.531  14
  -5   0   9 286.885 334.815  13
  -5   0  -9-87.9280 335.186   8
   5   0  -9 379.465 336.586   2
  -5   0  -9 116.172 302.587   4
  -5   0   9-156.035 341.293   7
  -5   0  -9 171.018 172.164   5
   5   0  -9 347.968 223.447   3
   5   0  -9-59.7431 282.127   8
   5   0   9 87.5802 244.996   6
   5   0   9 573.189 405.619   7
  -5   0  -9 412.228 275.229   1
  -5   0  -9-254.661 359.642   2
   5   0  -9-229.633 207.360   5
   5   0 -10 139069. 3893.73   3
  -5   0 -10 128835. 3972.21   1
   5   0 -10 127521. 4888.42   2
  -5   0  10 139177. 4573.66  14
  -5   0 -10 137609. 3866.64   5
  -5   0  10 144577. 5024.80  13
  -5   0 -10 131772. 5011.69   8
   5   0  10 132727. 4949.36   7
   5   0 -10 126585. 4360.44   8
  -5   0  10 135628. 4929.24   7
  -5   0 -10 129751. 4609.67   4
   5   0 -10 133745. 4119.97   5
  -5   0 -10 132959. 4797.51   2
   5   0  10 138909. 4563.56   6
  -5   0 -11 117.861 216.860   1
   5   0 -11-17.1700 202.130   3
  -5   0 -11-83.7339 425.543   8
   5   0 -11 143.204 349.381   2
   5   0 -11 153.353 187.998   5
  -5   0  11 69.8204 309.951  13
  -5   0  11-89.1581 339.110  14
  -5   0 -11-49.2710 318.972   2
  -5   0 -11 297.763 214.730   5
   5   0 -11-144.897 254.828   8
   5   0  11 89.1897 282.866   6
   5   0  11 14.9425 434.807   7
  -5   0  11 250.178 327.248   7
  -5   0 -12 16505.5 1137.62   5
  -5   0  12 17329.3 1743.39   7
   5   0  12 16501.4 1732.81   7
   5   0 -12 16086.9 1099.57   3
  -5   0 -12 15846.0 1687.34   8
   5   0 -12 13444.4 1393.75   8
  -5   0 -12 15460.7 1628.45   2
  -5   0  12 15264.7 1492.18  14
   5   0  12 15895.5 1504.42   6
   5   0 -12 17638.8 1320.29   5
   5   0 -12 15538.6 1696.86   2
  -5   0  12 16474.2 1659.83  13
  -5   0 -12 17722.7 1285.28   1
   5   0 -13-171.484 187.990   3
  -5   0  13 217.405 334.068  14
   5   0  13 373.807 283.175   6
   5   0 -13 731.740 532.147   2
  -5   0  13 60.7506 492.444  13
  -5   0 -13-46.7444 147.506   5
  -5   0 -13-38.6769 366.730   2
   5   0 -13-474.245 401.990   8
  -5   0  13-325.534 468.195   7
   5   0 -13 135.396 204.287   5
  -5   0 -13 270.224 273.628   1
  -5   0 -13 136.613 523.760   8
   5   0  13-97.1652 383.369   7
  -5   0 -13 247.926 215.756  13
   5   0 -14 15227.3 1027.02   3
  -5   0  14 14044.0 1713.77   7
  -5   0  14 16546.7 1701.86  14
   5   0  14 15745.1 1546.60   6
  -5   0 -14 16614.0 1853.40   2
   5   0 -14 10578.6 1519.65   2
   5   0 -14 13236.2 1158.60   5
   5   0 -14 13042.3 1509.81   8
  -5   0 -14 13085.4 1113.77   1
  -5   0 -14 11617.0 1595.91   8
   5   0  14 12672.0 1684.87   7
   5   0 -15 12.6443 225.595   5
   5   0  15-570.693 734.104   7
   5   0 -15-286.935 366.864   8
  -5   0 -15 304.046 315.101   1
  -5   0 -15 205.578 439.878   2
  -5   0 -15 160.288 678.605   8
   5   0 -15-511.139 699.665   2
  -5   0  15 259.485 560.842   7
   5   0  15 586.723 496.568   6
   5   0  16 8076.58 1470.24   7
  -5   0 -16 7409.50 1369.41   8
   5   0  16 8524.28 1248.58   6
   5   0 -16 5649.16 1212.78   2
   5   0 -16 6660.66 1177.69   8
  -5   0 -16 7275.20 1322.11   2
  -5   0  16 5653.96 1158.48   7
  -5   0 -17 672.606 610.392   8
   5   0  17-128.476 396.271   7
   5   0 -17-342.998 542.609   8
  -5   0 -17 56.3899 582.432   2
   5   0 -17-249.820 494.149   2
  -5   0  17-772.613 790.956   7
   5   0  17 328.687 355.260   6
   5   0  18 1055.47 562.676   7
   5   0  18 1334.65 538.511   6
  -5   0 -18 953.796 586.897   2
  -5   0 -18 1369.09 766.419   8
   5   0 -18 705.107 593.440   8
  -5   0  18 1043.19 686.545   7
   5   0 -18 526.890 598.740   2
  -5   0  19-38.3889 526.644   7
  -5   0 -19 1045.38 799.448   8
   5   0 -19-179.301 413.737   8
   5   0 -19-4.19941 625.074   2
  -5   0 -19 245.461 540.758   2
   5   0  19 422.831 496.882   6
   5   0  19-259.901 815.797   7
  -5   0 -20 9617.49 1776.89   8
  -5   0  20 9696.66 1696.96   7
  -5   0 -20 11481.2 1880.55   2
   5   0  20 13140.3 1690.04   6
   5   0 -20 10883.3 1928.73   2
   5   0 -20 11506.7 1812.19   8
   5   0  20 9960.27 1811.56   7
  -5   0  21-374.178 484.564   7
   5   0  21-219.064 588.054   7
   5   0 -21-478.526 706.356   8
  -5   0 -21-1016.12 968.644   8
  -5   0 -21 343.919 568.794   2
   5   0 -21-2354.95 981.501   2
   5   0  22-153.007 710.568   7
  -5   0  22-1134.39 987.190   7
  -5   0 -22 475.833 584.772   2
   5   0 -22 529.747 651.557   8
   5   0 -23-1486.64 897.905   8
  -6   0   0 43711.8 1835.22   4
   6   0   0 41419.6 1907.70  13
  -6   0   0 41261.8 1508.77   9
   6   0   0 42761.4 2010.78   5
  -6   0   0 41284.8 1947.81  13
  -6   0   0 42680.6 1873.02  10
   6   0   0 43726.7 1391.67  12
   6   0  -1 91.5950 204.596  13
   6   0  -1 321.514 154.029  12
   6   0   1-48.0214 164.127   4
   6   0  -1 139.371 273.470   5
   6   0   1 358.467 252.826  13
  -6   0  -1 404.728 253.830   4
  -6   0   1 326.315 312.125  10
  -6   0   1 388.869 266.658   4
  -6   0  -1 160.752 183.600   9
   6   0   1 276.520 168.590   9
  -6   0  -1 556.618 274.486  13
  -6   0  -1 310.490 245.850  10
  -6   0   1 551.772 289.448   9
   6   0   1 87.7007 240.890   5
  -6   0   2 278862. 6384.07   4
  -6   0  -2 265806. 6315.99  10
  -6   0  -2 279562. 6222.53   4
  -6   0   2 282863. 5691.45   8
   6   0  -2 275765. 5226.65  12
  -6   0   2 270048. 6407.27  10
   6   0   2 262813. 6279.12  10
  -6   0  -2 269580. 5577.92   9
   6   0  -2 276864. 6639.85   5
   6   0  -2 255435. 6609.92  13
   6   0   2 261322. 6126.15   4
  -6   0  -2 271153. 6247.96  13
   6   0   2 273552. 5605.51   9
   6   0   2 266288. 6121.90  13
  -6   0  -3 55.7198 120.358   9
  -6   0  -3 17.9968 206.365   4
   6   0   3 107.701 203.956  10
  -6   0  -3 280.898 222.353  13
   6   0  -3 387.974 265.186   5
  -6   0   3 28.3425 195.822  10
  -6   0   3-82.4574 127.251   8
  -6   0   3 311.338 317.736   7
   6   0   3-209.060 214.727   4
   6   0   3 36.6743 106.598   9
  -6   0  -3-63.5631 176.413   5
   6   0  -3-41.1110 218.764   2
  -6   0   3 56.8909 77.7116  12
  -6   0  -3-105.444 171.160  10
   6   0  -4 687709. 13832.5   5
  -6   0  -4 710538. 13454.3   4
  -6   0  -4 662676. 13013.8  13
   6   0   4 674768. 13317.1   4
  -6   0  -4 665853. 12773.3   9
  -6   0   4 667855. 12275.0  12
   6   0   4 707906. 12774.2   9
  -6   0   4 673636. 13784.5   7
  -6   0   4 709224. 12788.3   8
   6   0   4 684613. 13606.5  10
   6   0  -4 662608. 13785.2   2
  -6   0  -4 707606. 13749.4   5
  -6   0   5 124.662 160.783   8
  -6   0   5 262.961 298.352   7
  -6   0   5 407.794 167.208  12
  -6   0   5 35.4355 151.908  14
   6   0  -5 199.375 324.477   2
  -6   0  -5 261.732 198.618  13
   6   0  -5 284.002 193.870   8
  -6   0  -5-49.4333 255.660   5
   6   0   5 36.0364 156.287   9
  -6   0  -5-160.680 259.680   4
   6   0   5 317.717 325.061  10
   6   0  -5 222.707 384.183   5
   6   0   6 762640. 14303.7   9
  -6   0   6 763397. 14331.1   8
  -6   0  -6 759033. 14868.8   4
  -6   0  -6 767473. 14023.4  13
   6   0   6 775000. 15181.9  10
  -6   0  -6 799312. 14899.1   5
  -6   0   6 695926. 13756.7  12
   6   0  -6 716566. 14233.7   8
  -6   0   6 742065. 15275.2   7
   6   0  -6 740979. 15352.6   2
  -6   0   6 742389. 14313.5  14
   6   0  -6 768041. 15089.1   5
  -6   0  -7-59.0172 165.224   5
   6   0  -7-20.3520 244.940   2
  -6   0   7 5.70043 228.596   7
  -6   0  -7 165.009 320.686   4
  -6   0   7-11.0140 188.349  14
  -6   0   7-136.178 206.737   8
   6   0  -7 454.057 329.513   5
   6   0   7 100.526 74.3295  11
   6   0  -7 30.3258 226.958   8
   6   0   7 216.226 338.925   7
  -6   0  -7-43.8156 130.580  13
   6   0   7 138.959 191.660   9
  -6   0  -8 49462.2 2662.76   8
  -6   0  -8 46157.4 2215.04   1
  -6   0   8 44303.1 2502.57   7
   6   0  -8 44191.1 2096.95   8
  -6   0   8 49995.0 2222.42   8
   6   0  -8 45662.1 2578.89   2
   6   0   8 41843.2 2435.97   7
   6   0  -8 47862.6 2304.65   5
  -6   0  -8 44441.6 2304.80   4
  -6   0  -8 47443.6 2140.96   5
  -6   0   8 43137.3 2093.75  14
  -6   0   8 45009.4 2600.73  13
   6   0  -9-227.059 301.152   2
  -6   0  -9 197.591 209.688   1
  -6   0  -9-168.292 391.331   4
  -6   0   9-14.5270 336.674   7
   6   0  -9-157.810 262.790   3
   6   0   9 199.892 308.770   6
  -6   0   9-114.404 385.503  13
   6   0   9-192.382 327.074   7
  -6   0   9 114.071 216.924  14
  -6   0  -9-632.665 518.384   8
  -6   0  -9 145.213 207.527   5
   6   0  -9 340.393 234.205   8
   6   0  -9-93.5084 277.284   5
  -6   0  10 25287.5 1975.12   7
  -6   0 -10 25134.1 2043.57   8
   6   0 -10 26353.0 1588.17   3
  -6   0 -10 26766.8 1995.73   2
  -6   0  10 23878.8 1972.50  13
  -6   0  10 27538.3 1839.73  14
   6   0  10 27801.9 1927.31   6
   6   0 -10 23873.1 1631.59   5
   6   0 -10 24371.1 1694.78   8
  -6   0 -10 25035.0 1850.73   4
   6   0 -10 23237.4 1956.15   2
   6   0  10 26095.7 2039.91   7
  -6   0 -10 27407.8 1596.11   5
  -6   0 -10 26304.6 1649.21   1
  -6   0 -11 69.9862 339.089   8
  -6   0 -11-188.063 263.693   5
   6   0  11 104.331 256.351   6
   6   0 -11 162.025 352.950   2
  -6   0  11 443.080 296.440   7
  -6   0  11 257.732 435.699  13
  -6   0  11-289.692 425.483  14
   6   0 -11 306.556 348.413   8
   6   0 -11-168.126 234.313   5
  -6   0 -11-7.12784 407.820   4
  -6   0 -11 761.911 462.008   2
   6   0 -11-51.1408 213.749   3
  -6   0 -11 130.577 231.428   1
   6   0  11-608.834 583.449   7
  -6   0  12 21548.4 1780.06  14
   6   0 -12 20948.9 1742.13   8
  -6   0 -12 19929.9 1470.94   1
  -6   0  12 21494.2 1979.83  13
   6   0  12 21186.6 1785.38   6
   6   0 -12 22113.8 1595.45   5
   6   0 -12 22750.1 2108.56   2
  -6   0 -12 24494.8 2068.88   2
  -6   0  12 20865.6 1966.94   7
   6   0  12 19812.0 1935.28   7
   6   0 -12 24533.6 1532.97   3
  -6   0 -12 21867.1 1409.59   5
  -6   0 -12 21487.7 2059.13   8
   6   0  13 476.827 383.434   7
  -6   0  13-2.69229 322.773   7
  -6   0  13-184.274 339.721  14
  -6   0 -13-124.368 505.490   8
  -6   0 -13 72.4574 238.773   1
  -6   0 -13 633.146 608.627   2
   6   0 -13-247.354 443.147   8
   6   0 -13-981.861 709.033   2
   6   0 -13 25.2295 167.800   3
  -6   0  13 56.4692 416.215  13
   6   0  13 602.342 408.519   6
   6   0 -13-0.79159 274.590   5
  -6   0 -14 16039.0 1857.63   2
  -6   0  14 16936.0 1731.49  14
  -6   0  14 13511.7 1690.41   7
  -6   0 -14 16960.6 1377.15   1
   6   0  14 14761.9 1835.17   7
  -6   0 -14 16286.6 1919.19   8
   6   0  14 21190.4 1864.74   6
   6   0 -14 16128.9 1393.29   5
   6   0 -14 15484.5 1879.26   2
   6   0 -14 16799.9 1233.40   3
  -6   0  14 18529.1 1931.49  13
   6   0 -14 14974.8 1597.36   8
  -6   0 -15-920.486 712.284   8
   6   0 -15 235.290 264.009   5
  -6   0  15-282.791 519.149  14
  -6   0 -15 34.1556 487.650   2
   6   0 -15-562.495 532.748   8
   6   0  15 1286.02 566.748   6
   6   0  15 57.2515 584.305   7
   6   0 -15 288.177 377.587   2
  -6   0 -15 117.837 210.150   1
  -6   0  15 54.6472 469.893   7
  -6   0 -16 4395.61 1085.01   2
   6   0 -16 3787.70 1020.31   2
  -6   0 -16 4292.22 1040.59   8
   6   0 -16 3124.86 765.395   8
   6   0  16 5366.96 1027.09   6
  -6   0  16 6264.21 1215.53   7
   6   0  16 3829.05 1068.09   7
  -6   0 -17-206.564 477.986   2
   6   0 -17-447.106 585.205   8
   6   0  17 41.2905 467.913   7
  -6   0  17-36.0309 537.998   7
   6   0  17-381.371 479.897   6
  -6   0 -17-391.257 496.404   8
   6   0 -17 276.356 528.681   2
   6   0 -18 79570.1 4916.91   2
  -6   0 -18 81612.2 4863.18   2
  -6   0  18 71539.7 4605.65   7
   6   0  18 81875.2 5096.24   7
   6   0 -18 82471.2 4551.85   8
  -6   0 -18 91502.6 5288.96   8
   6   0  18 85449.7 4342.95   6
  -6   0 -19-550.976 501.667   2
  -6   0  19 617.115 568.039   7
   6   0  19-1410.93 956.427   7
  -6   0 -19-124.457 676.957   8
   6   0 -19-5.29028 444.303   8
   6   0 -19-71.1997 471.253   2
   6   0  19 652.443 614.392   6
   6   0  20 64085.3 4770.46   7
   6   0 -20 70493.7 4461.14   8
   6   0 -20 73270.7 4954.72   2
  -6   0 -20 67012.5 4646.03   2
  -6   0 -20 68703.9 4873.93   8
  -6   0  20 70011.5 4787.73   7
   6   0  21 1104.09 898.230   7
   6   0 -21 197.854 471.669   8
  -6   0 -21 425.797 761.204   2
  -6   0  21-339.157 658.782   7
  -6   0 -21 828.541 618.131   8
   6   0 -21-366.067 521.186   2
   6   0 -22 46968.4 3846.95   8
   6   0 -23 1280.94 937.760   8
   7   0   0-8.99547 288.882   5
  -7   0   0 95.7934 155.651   9
   7   0   0 361.403 174.353  12
  -7   0   0-20.5796 250.282  13
   7   0   0-339.858 278.275  10
  -7   0   0-282.771 254.404   4
   7   0  -1 108.924 251.997   5
   7   0   1 42.4145 228.084   5
   7   0   1 364.099 193.347  13
  -7   0   1 92.7543 215.030   4
  -7   0  -1 272.301 242.476   4
  -7   0  -1-216.210 167.823   9
  -7   0   1-156.323 193.667   9
  -7   0  -1 229.042 259.504  13
   7   0  -1 84.6726 102.073  12
   7   0  -1 104.763 298.806  10
   7   0   1-49.1610 270.332  10
   7   0   2 1437.39 346.208  13
  -7   0  -2 1921.65 319.135   9
   7   0   2 1852.30 432.714  10
   7   0  -2 1524.50 218.506  12
  -7   0  -2 1745.20 395.280  13
  -7   0   2 1788.56 425.950   4
  -7   0   2 2048.13 319.462   8
   7   0  -2 1899.42 499.787  10
  -7   0  -2 1888.93 456.493   4
   7   0  -2 1598.46 437.854   5
   7   0   2 2028.49 325.132   9
  -7   0  -3 121.597 229.049   4
   7   0   3-138.615 347.143  10
   7   0   3 192.693 137.710   9
   7   0  -3 205.796 300.611   5
   7   0  -3 199.799 248.403   2
   7   0  -3 90.1682 276.121  10
  -7   0  -3 52.2983 191.594  13
  -7   0   3 56.6624 122.354   8
  -7   0  -3 207.848 161.540   9
  -7   0   3 3.06409 83.2276  12
  -7   0  -4 102875. 3380.49   4
  -7   0   4 103557. 2489.21  12
  -7   0   4 99393.1 3632.20   7
  -7   0  -4 97764.7 3182.91  13
  -7   0  -4 100279. 2892.22   9
   7   0  -4 100949. 3630.66   2
  -7   0   4 106941. 2917.22   8
   7   0  -4 111951. 3779.49  10
   7   0   4 107430. 2905.11   9
   7   0  -4 100692. 3658.13   5
   7   0   4 99147.1 3461.16  10
   7   0  -5-198.581 301.841   5
   7   0  -5 32.9276 213.894   2
   7   0   5-130.795 298.931  10
  -7   0   5 143.660 173.186   8
  -7   0   5 76.4762 138.462  12
  -7   0  -5-105.980 278.810   4
  -7   0  -5-78.6464 213.196  13
  -7   0   5-230.244 316.329   7
  -7   0   5 27.0572 193.611  14
   7   0   5 201.798 184.586   9
  -7   0  -5-10.9173 163.353   9
   7   0   6 8513.06 755.567   9
  -7   0  -6 6892.05 837.979   4
   7   0  -6 8283.96 1037.92   2
  -7   0  -6 6982.54 699.423  13
   7   0  -6 8525.49 1012.00  10
  -7   0   6 7684.30 730.131   8
  -7   0   6 7421.78 736.455  14
   7   0   6 7856.44 971.807  10
   7   0  -6 6826.31 898.930   5
  -7   0   6 8604.96 1043.35   7
   7   0  -6 7609.38 733.686   8
  -7   0   6 7605.86 616.415  12
   7   0   7-22.1395 350.320  10
   7   0  -7 380.014 230.686   8
  -7   0  -7 205.128 180.930  13
  -7   0  -7-339.041 220.220   4
   7   0  -7 332.512 370.612   2
   7   0   7 62.5304 156.359   9
  -7   0   7 207.995 148.606  12
   7   0  -7-209.186 294.775   5
  -7   0   7 301.729 332.226   7
  -7   0   7-32.9134 163.633   8
   7   0   7 21.0581 103.879  11
  -7   0   7-107.276 165.540  14
   7   0   8 38127.9 2347.36   7
  -7   0   8 37183.6 1904.65  14
   7   0   8 37713.5 2267.57  10
  -7   0  -8 34039.7 1562.17  13
   7   0  -8 33491.4 1797.52   8
   7   0  -8 34910.7 2076.50   5
  -7   0   8 33393.0 2198.08   7
  -7   0  -8 32501.7 1970.22   1
   7   0  -8 31724.0 2199.97   2
  -7   0   8 36570.1 2445.72  13
  -7   0  -8 31762.0 1971.46   4
  -7   0   8 36793.2 1879.15   8
   7   0   8 33985.7 1131.16  11
  -7   0  -8 36781.1 2331.91   8
   7   0  -9 37.3665 227.829   3
  -7   0  -9 281.372 297.921   8
  -7   0   9-361.855 399.889   7
  -7   0   9-79.3093 245.697  14
   7   0  -9 165.627 243.408   8
   7   0  -9 172.581 285.253   5
  -7   0  -9-249.820 290.125   1
   7   0  -9 665.385 493.159   2
  -7   0   9-538.785 577.481  13
   7   0   9 89.8750 378.360   7
  -7   0  -9 166.089 142.628  13
  -7   0  -9-7.04585 285.944   4
  -7   0  10 4073.71 857.262  13
  -7   0 -10 3380.98 876.821   8
   7   0 -10 3187.64 795.349   2
   7   0 -10 3085.02 604.437   5
  -7   0  10 3884.82 786.994   7
  -7   0 -10 4482.70 708.913   1
  -7   0  10 3727.91 685.127  14
  -7   0 -10 3279.38 440.673  13
   7   0 -10 3428.63 628.364   3
  -7   0 -10 4424.28 826.865   4
   7   0 -10 3678.18 675.936   8
   7   0  10 4325.64 898.628   7
   7   0  11 392.359 312.295   7
   7   0 -11 4.37116 320.408   8
  -7   0 -11 64.8664 239.461   1
  -7   0  11-129.505 329.556  14
  -7   0  11-157.413 407.665   7
  -7   0 -11 274.199 329.824   4
   7   0 -11 252.395 276.317   5
   7   0 -11 216.842 245.185   3
  -7   0  11 433.373 425.206  13
   7   0 -11-335.906 314.656   2
  -7   0 -11-301.363 480.074   8
  -7   0 -11-372.309 420.156   2
   7   0 -12 3584.26 900.199   2
  -7   0 -12 4109.97 702.524   1
   7   0 -12 3190.78 658.414   5
  -7   0 -12 3038.57 864.630   8
  -7   0  12 4101.33 886.639  13
  -7   0  12 3428.48 744.684  14
   7   0 -12 5024.73 727.921   3
  -7   0 -12 3816.86 850.192   2
   7   0  12 3876.13 882.359   7
  -7   0 -12 3135.12 751.848   4
   7   0  12 4025.32 833.326   6
  -7   0  12 2854.42 783.863   7
   7   0 -12 4996.44 883.262   8
   7   0 -13 484.453 315.639   3
  -7   0 -13-474.696 605.453   8
  -7   0  13-34.1561 343.876  14
  -7   0  13 498.825 775.909  13
   7   0  13 96.8652 395.029   6
  -7   0 -13 140.771 477.000   2
  -7   0  13 263.333 593.391   7
   7   0 -13 350.260 270.361   5
   7   0 -13-134.967 458.376   8
  -7   0 -13-174.313 271.973   1
   7   0 -13-133.291 476.036   2
   7   0  13 252.112 507.906   7
   7   0 -14 0.91385 327.562   5
  -7   0  14 256.406 358.393   7
   7   0  14 192.736 391.906   6
  -7   0 -14-814.796 618.030   8
  -7   0 -14-90.6058 300.234   1
   7   0 -14 514.740 313.985   3
  -7   0 -14 276.641 395.710   2
   7   0  14-465.836 572.201   7
   7   0 -14 52.8213 279.634   8
  -7   0  14-680.905 616.794  13
   7   0 -14 831.447 626.156   2
  -7   0  14-10.8426 369.372  14
   7   0 -15 598.022 394.786   5
  -7   0 -15-507.951 515.349   2
   7   0 -15-412.568 441.535   8
  -7   0  15 15.7300 415.561  14
  -7   0  15 615.773 458.323   7
   7   0 -15 1005.15 759.507   2
   7   0  15-657.962 756.559   7
  -7   0  15-592.566 514.007  13
   7   0  15-362.621 582.164   6
  -7   0 -15-187.567 594.696   8
  -7   0 -15 352.789 305.402   1
   7   0 -16 20.8865 364.875   8
  -7   0  16 1206.57 678.135   7
  -7   0 -16 22.3122 483.535   8
   7   0  16 1395.56 726.150   7
   7   0  16 1167.65 494.607   6
   7   0 -16 439.315 550.722   2
  -7   0 -16 611.199 474.288   2
  -7   0 -17 128.501 493.357   2
   7   0  17 185.177 476.107   6
  -7   0 -17-650.570 757.675   8
   7   0  17-26.1680 686.691   7
   7   0 -17 334.617 475.346   8
   7   0 -17 103.704 422.854   2
  -7   0  17-1.84556 580.727   7
   7   0  18 13783.4 1720.25   6
   7   0 -18 8519.04 1466.46   8
  -7   0 -18 13420.6 1960.58   2
   7   0  18 12714.9 1986.94   7
   7   0 -18 11599.0 1893.13   2
  -7   0 -18 11356.0 1905.28   8
  -7   0  18 9971.54 1727.48   7
  -7   0  19-1036.57 850.593   7
   7   0 -19-573.277 528.263   8
   7   0  19 176.301 394.722   6
  -7   0 -19-41.8769 634.464   2
   7   0 -19 767.046 771.232   2
   7   0  19 87.9496 478.975   7
  -7   0 -19 390.744 574.445   8
  -7   0 -20 3490.97 1189.49   8
   7   0  20 3124.25 909.325   7
   7   0 -20 3753.31 1155.55   2
  -7   0  20 5012.81 1272.65   7
   7   0 -20 2230.95 889.095   8
  -7   0 -20 3051.77 1041.85   2
   7   0  21-589.982 907.188   7
  -7   0  21 590.599 842.176   7
  -7   0 -21 134.450 405.854   2
   7   0 -21 318.255 569.752   8
  -8   0   0 12166.4 1059.02   4
  -8   0   0 10546.9 817.604   9
  -8   0   0 11049.9 1113.46  13
   8   0   0 12381.1 1114.94  10
   8   0   0 11418.1 1166.90   5
   8   0   0 12349.6 758.154  12
   8   0   1-2.69964 268.028  10
  -8   0  -1-79.2207 183.175   9
   8   0  -1 124.943 137.151  12
  -8   0  -1 95.2020 231.794   4
   8   0  -1-354.330 322.688  10
  -8   0   1 420.024 224.032   9
  -8   0   1 3.28813 259.137   4
  -8   0   1-79.6498 273.115  13
  -8   0  -1 53.0355 305.191  13
   8   0  -1-101.955 300.767   5
  -8   0  -2 224274. 5950.26  13
   8   0  -2 210600. 6180.34   5
  -8   0   2 214356. 5348.80   9
  -8   0  -2 211370. 4979.23   9
  -8   0   2 234477. 5153.17   8
   8   0   2 231735. 5973.00  10
   8   0   2 226913. 5050.31   9
  -8   0  -2 226614. 5818.69   4
   8   0  -2 217533. 4544.95  12
  -8   0   2 213133. 5839.99   4
   8   0  -2 227088. 6046.15  10
   8   0  -3 138.520 277.090  10
  -8   0  -3 110.071 218.423  13
  -8   0  -3 127.957 236.131   4
   8   0  -3-95.1724 252.710   5
  -8   0   3-652.306 357.921   4
   8   0   3 323.550 172.085   9
   8   0   3 518.711 362.290  10
  -8   0  -3 83.0009 134.927   9
  -8   0   3 106.086 126.408   8
   8   0  -4 118328. 4075.05  10
   8   0   4 112280. 3878.82  10
  -8   0  -4 110123. 3149.34   9
  -8   0  -4 108292. 3582.27  13
   8   0  -4 110067. 4014.07   2
   8   0  -4 105297. 3996.23   5
  -8   0  -4 107227. 3663.76   4
  -8   0   4 107875. 2637.89  12
  -8   0   4 120552. 3212.16   8
   8   0   4 108326. 3083.44   9
   8   0   5-18.8706 122.637   9
   8   0   5 329.826 348.534  10
  -8   0  -5-138.312 223.649   9
  -8   0  -5-116.691 210.552  13
  -8   0  -5 147.687 242.864   4
  -8   0   5 69.9523 316.292   7
  -8   0   5 119.995 165.130   8
  -8   0   5-2.42039 91.6316  12
   8   0  -5-156.940 307.530   2
   8   0  -5 228.647 329.072   5
   8   0  -5-424.033 385.054  10
   8   0  -6 89619.1 3679.87   5
   8   0   6 97340.1 3007.80   9
  -8   0   6 90051.2 3726.00   7
  -8   0  -6 93090.9 3126.17  13
  -8   0  -6 91851.2 3460.36   4
  -8   0   6 96318.6 3006.81   8
  -8   0   6 95249.9 3033.71  14
   8   0  -6 95890.8 3857.73  10
  -8   0   6 91097.1 2554.59  12
   8   0   6 98878.7 3724.92  10
   8   0  -6 94553.6 3858.31   2
  -8   0   7 630.588 471.207   7
  -8   0   7 37.2067 201.201  14
  -8   0  -7-87.4529 302.552   4
   8   0  -7 14.4007 164.708   8
  -8   0  -7-189.323 247.668  13
  -8   0   7 143.478 245.081   8
   8   0  -7 303.332 299.887   2
   8   0   7 240.655 153.074  11
   8   0  -7-54.9953 290.708   5
   8   0   7 281.641 342.591  10
   8   0   7 349.956 236.573   9
  -8   0   7-31.8163 184.933  12
   8   0  -8 169753. 5569.65   5
  -8   0   8 179048. 5913.85   7
   8   0   8 202817. 6031.34  10
  -8   0   8 177394. 4525.52  12
  -8   0   8 181260. 5041.33  14
   8   0  -8 172429. 4906.79   8
  -8   0   8 186284. 6325.23  13
   8   0  -8 179012. 6013.33   2
   8   0   8 177678. 5921.60   7
  -8   0   8 189873. 5072.39   8
   8   0   8 186923. 4128.29  11
  -8   0  -8 180740. 4719.37  13
  -8   0  -8 178841. 5568.17   4
  -8   0   9-138.044 392.929   7
   8   0  -9 90.8625 270.667   8
   8   0   9 559.318 576.669   7
  -8   0  -9-45.4331 460.063   8
   8   0  -9 168.836 326.157   2
  -8   0  -9 459.137 335.386   4
  -8   0  -9-90.1146 262.026   1
   8   0  -9 22.5530 259.341   5
  -8   0   9-243.933 280.325  14
  -8   0   9 298.482 474.796  13
   8   0   9 249.562 108.347  11
  -8   0  -9 3.50343 173.655  13
   8   0   9 1.03034 378.652  10
  -8   0   9-151.857 178.956  12
   8   0 -10 71471.4 3165.79   3
  -8   0  10 66771.1 3546.86   7
   8   0 -10 66209.6 3222.38   5
  -8   0  10 75186.3 3152.22  14
  -8   0  10 72619.6 3880.30  13
  -8   0 -10 70848.2 3389.01   4
   8   0 -10 68058.7 3670.23   2
  -8   0 -10 74482.8 3783.87   8
   8   0  10 72796.0 3707.77   7
  -8   0 -10 73216.7 3265.96   1
  -8   0 -10 74274.6 2538.50  13
   8   0 -10 72816.8 3067.45   8
   8   0  10 74001.3 3612.45  10
   8   0  11 221.464 416.017   7
  -8   0  11 186.967 262.289  14
  -8   0 -11 351.055 272.390   1
   8   0 -11-187.871 338.331   5
   8   0 -11 12.9244 265.006   3
   8   0 -11-25.5093 451.965   2
  -8   0  11-36.7810 324.833   7
  -8   0  11 149.397 423.691  13
  -8   0 -11 282.803 223.368  13
   8   0  11 35.9346 428.723  10
   8   0 -11-146.249 339.049   8
  -8   0 -11 140.731 406.026   4
  -8   0 -11 262.550 426.484   8
  -8   0 -12 348.101 342.477   1
  -8   0  12 281.572 566.954   7
  -8   0 -12 25.9345 130.618  13
  -8   0 -12 98.5032 345.794   8
   8   0 -12 513.250 282.652   5
   8   0 -12-25.0648 250.165   8
  -8   0 -12 763.633 540.676   2
  -8   0 -12 645.948 354.557   4
   8   0 -12 163.137 431.118   2
   8   0  12-125.924 411.284   7
   8   0 -12 707.239 369.991   3
  -8   0  12-161.379 582.141  13
  -8   0  12 717.850 435.441  14
   8   0 -13 27.3273 317.124   3
   8   0 -13 216.739 345.056   8
   8   0 -13-147.327 485.645   2
  -8   0  13-77.8993 388.660  13
  -8   0 -13 289.349 370.544   4
  -8   0  13-120.814 355.324   7
  -8   0 -13 242.724 502.539   2
  -8   0  13 156.757 434.882  14
  -8   0 -13-240.107 351.390   1
  -8   0 -13-524.917 662.040   8
   8   0  13 81.5159 405.985   7
   8   0 -13 148.021 292.174   5
   8   0 -14 165.732 218.333   3
  -8   0  14 203.735 534.976  13
   8   0 -14 533.476 409.876   5
   8   0  14 23.1816 410.397   7
  -8   0  14 873.059 527.190  14
  -8   0 -14-494.360 359.871   1
  -8   0 -14 1879.77 727.567   2
   8   0 -14 387.519 417.202   8
  -8   0 -14 403.059 519.974   8
   8   0 -14 422.309 498.104   2
  -8   0  14 1191.51 638.068   7
   8   0 -15 375.432 337.771   5
  -8   0  15-86.6461 427.126   7
  -8   0  15 339.613 553.820  14
  -8   0 -15 90.7946 278.765   1
  -8   0  15-798.411 718.568  13
  -8   0 -15-385.111 467.541   8
  -8   0 -15-78.0223 478.630   2
   8   0  15-343.019 541.665   7
   8   0 -15 303.548 422.026   8
   8   0 -15 644.328 555.089   2
  -8   0  16 32294.0 2571.94  14
  -8   0 -16 27063.1 2742.67   8
  -8   0  16 28912.7 2736.52   7
  -8   0 -16 26521.8 2608.14   2
   8   0 -16 23057.4 2547.61   2
   8   0  16 28198.0 2820.11   7
   8   0 -16 29588.5 2437.18   8
  -8   0 -17-75.7943 550.141   8
   8   0 -17 1657.68 975.085   2
   8   0 -17-846.349 606.695   8
   8   0  17 18.6530 538.915   7
  -8   0  17-5.69633 588.687   7
  -8   0 -17 114.932 481.861   2
  -8   0 -18 82482.6 5236.03   8
   8   0 -18 87724.3 4661.78   8
   8   0  18 88898.6 5451.75   7
  -8   0 -18 94101.9 5344.03   2
  -8   0  18 89649.9 5265.69   7
   8   0 -18 83079.9 5221.28   2
   8   0  19 264.434 812.720   7
  -8   0 -19 365.438 724.341   8
  -8   0 -19 347.842 655.405   2
  -8   0  19-81.6704 599.447   7
   8   0 -19-69.3421 494.376   8
   8   0 -19 1746.14 1000.36   2
   8   0 -20 21180.4 2770.17   2
   8   0  20 17639.4 2498.06   7
  -8   0 -20 16163.5 2330.61   2
  -8   0  20 17931.6 2425.31   7
  -8   0 -20 18635.0 2552.33   8
  -8   0 -21-774.454 874.161   2
  -9   0   0 112.222 173.305   9
   9   0   0-139.062 310.040   5
  -9   0   0 115.604 285.382   4
   9   0   0 158.283 278.988  10
   9   0   0 288.125 170.550  12
  -9   0   0 494.799 333.121  13
  -9   0   1-18.2069 195.694   9
   9   0   1-6.90957 308.817  10
  -9   0   1-246.680 362.176  13
   9   0  -1 10.2018 261.244  10
  -9   0  -1 28.3485 246.891  13
  -9   0   1 40.2518 268.590   4
   9   0  -1-41.8374 120.714  12
   9   0  -1-120.450 328.294   5
  -9   0  -1 24.9283 171.187   9
  -9   0  -1 306.723 248.388   4
  -9   0  -2 132057. 4340.03  13
   9   0  -2 126369. 4316.05  10
  -9   0   2 117700. 3658.15   9
   9   0   2 125033. 4208.90  10
  -9   0   2 131788. 4707.68  13
  -9   0   2 116370. 4101.73   4
  -9   0  -2 118255. 3360.45   9
   9   0  -2 125874. 2961.67  12
  -9   0  -2 118379. 4041.25   4
   9   0  -2 114520. 4393.00   5
  -9   0   2 130182. 3516.68   8
  -9   0   3 11.2754 269.154   4
   9   0  -3-46.3339 355.062   5
  -9   0  -3-56.8180 281.887   4
   9   0   3-440.519 389.855  10
  -9   0  -3-58.2998 218.417  13
   9   0  -3 1058.56 523.339  10
  -9   0   3 601.823 424.481  13
  -9   0   3 198.864 175.029   8
  -9   0  -3 174.696 144.480   9
   9   0   3 83.1501 159.986   9
  -9   0  -4 1481.55 426.738  13
   9   0  -4 1257.14 533.763   5
   9   0   4 1185.13 282.173   9
  -9   0  -4 1376.28 446.450   4
   9   0  -4 1597.07 506.208  10
   9   0   4 1379.39 422.374  10
  -9   0  -4 1722.87 368.894   9
  -9   0   4 1649.68 325.404   8
  -9   0   4 1838.94 523.584   4
  -9   0   5-15.1141 198.441   8
   9   0  -5 245.516 326.142   5
  -9   0  -5-724.204 316.839  13
   9   0   5-118.666 136.570   9
  -9   0   5 116.819 88.6948  12
  -9   0  -5 42.0706 159.109   9
   9   0  -5 230.551 290.745   2
   9   0   5 576.318 429.940  10
   9   0  -5 183.655 385.975  10
  -9   0  -5 146.253 274.736   4
  -9   0   5 575.107 393.147   7
   9   0  -6 19989.4 1716.02   2
   9   0   6 22728.9 1769.83  10
  -9   0  -6 21086.8 1607.24   4
  -9   0   6 22846.0 1847.91   7
   9   0  -6 26881.2 1980.59  10
  -9   0   6 21390.5 1032.91  12
  -9   0   6 22105.4 1336.12  14
   9   0   6 20652.0 1274.52   9
  -9   0   6 23714.7 1372.40   8
  -9   0   6 25210.0 2085.00  13
  -9   0  -6 22855.6 1502.91  13
   9   0   6 19892.6 1307.60  11
   9   0  -6 19368.8 1719.34   5
   9   0  -7 179.691 347.318   5
   9   0  -7-362.585 476.526   2
  -9   0   7-30.0646 215.519  14
  -9   0   7-103.799 386.954  13
  -9   0   7 64.9343 113.220  12
   9   0   7 93.6929 179.324   9
  -9   0  -7 15.5667 332.873   4
  -9   0  -7-29.0800 241.190  13
  -9   0   7 63.6490 157.210   8
   9   0  -7-291.564 497.118  10
  -9   0   7-278.895 530.164   7
   9   0   7-134.392 182.939  11
   9   0   7 17.3287 331.606  10
  -9   0   8 2503.15 737.268  13
  -9   0   8 2300.99 410.541  12
   9   0  -8 2238.71 605.390   5
   9   0  -8 2267.48 625.831   2
   9   0   8 2533.99 673.607  10
  -9   0  -8 2223.30 439.797  13
  -9   0   8 2237.49 658.273   7
   9   0   8 2751.31 400.388  11
  -9   0  -8 1911.38 517.726   4
  -9   0   8 2346.10 487.395  14
  -9   0  -9-254.486 352.220   1
   9   0  -9 83.2969 366.819   5
   9   0   9-502.339 511.354   7
  -9   0   9-20.1409 165.280  12
   9   0  -9-40.8614 304.367   2
  -9   0   9-201.397 400.977  13
   9   0  -9 374.896 231.980   8
   9   0   9 12.8483 99.8527  11
  -9   0  -9 214.548 175.506  13
  -9   0   9-151.079 281.152  14
  -9   0  -9 590.369 486.902   8
  -9   0  -9-329.618 458.970   4
   9   0   9-638.249 604.577  10
  -9   0   9-224.327 480.343   7
  -9   0 -10 59156.8 3146.87   4
   9   0  10 65415.1 3452.57  10
  -9   0  10 66128.0 2940.03  14
   9   0  10 61591.5 3494.70   7
  -9   0 -10 63445.2 3176.39   1
  -9   0 -10 60757.0 3503.06   8
   9   0 -10 62666.7 2828.71   8
   9   0 -10 58274.8 3470.44   2
  -9   0 -10 64441.3 2471.36  13
  -9   0  10 58639.2 3404.32   7
  -9   0  10 65820.9 3770.31  13
   9   0 -10 65443.7 3313.75   5
   9   0 -10 64152.4 3140.65   3
  -9   0 -11-77.2029 179.528  13
   9   0 -11-112.172 569.823   2
   9   0 -11 282.382 274.006   3
   9   0  11-269.061 466.862  10
  -9   0 -11 72.9406 417.858   8
  -9   0  11-91.4181 466.322   7
  -9   0 -11-160.044 301.535   1
  -9   0  11-237.379 307.221  14
   9   0 -11-89.7474 279.396   5
   9   0  11 106.142 434.021   7
   9   0 -11 217.262 342.314   8
  -9   0  11 1007.49 679.130  13
  -9   0 -11-194.914 336.167   4
   9   0  12 11539.9 1581.31   7
  -9   0 -12 9626.05 1346.44   4
  -9   0 -12 9048.26 1195.22   1
  -9   0  12 10412.1 1488.03   7
  -9   0 -12 11172.6 906.213  13
   9   0  12 12038.5 1562.00  10
   9   0 -12 8925.88 1123.18   8
   9   0 -12 9546.01 1179.14   3
  -9   0  12 12060.6 1319.73  14
  -9   0  12 11381.2 1634.05  13
   9   0 -12 11578.5 1575.91   2
   9   0 -12 11391.5 1359.06   5
  -9   0 -12 10512.0 1534.47   8
  -9   0  13-95.3533 462.717  13
   9   0  13 839.725 619.303   7
   9   0  13-755.998 565.777  10
   9   0 -13-593.333 449.795   8
  -9   0 -13-112.299 727.610   8
  -9   0 -13-118.482 387.034   4
   9   0 -13 180.699 261.060   3
  -9   0  13-18.3155 352.807   7
  -9   0  13 859.369 468.792  14
   9   0 -13-19.5283 489.393   2
  -9   0 -13 4.25071 292.952   1
  -9   0 -13-182.336 440.454   2
   9   0 -13-277.060 326.297   5
   9   0 -14-215.491 247.154   3
   9   0 -14-133.909 586.710   2
   9   0 -14 372.419 491.033   8
  -9   0  14 196.535 405.673  14
  -9   0 -14 598.823 527.253   8
  -9   0 -14 489.101 461.151   2
   9   0  14 149.053 460.979  10
   9   0  14 233.166 447.462   7
  -9   0 -14-168.134 350.584   4
  -9   0  14 917.821 706.608  13
   9   0 -14 785.805 481.643   5
  -9   0  14 395.786 360.665   7
  -9   0 -14-76.5396 317.951   1
   9   0 -15-72.4218 397.977   2
  -9   0  15-34.9401 329.488  14
  -9   0 -15-78.4220 536.493   8
  -9   0 -15 596.458 451.273   2
   9   0  15-379.484 520.316   7
   9   0 -15-426.549 510.908   5
  -9   0 -15 196.498 318.037   1
  -9   0  15 613.201 604.957  13
   9   0 -15 298.851 482.964   8
  -9   0  15-383.171 564.187   7
   9   0 -16 576.029 449.625   2
   9   0  16 1745.45 840.435   7
  -9   0 -16 1990.41 770.983   2
  -9   0  16 846.407 594.623   7
  -9   0  16 2955.49 885.718  14
   9   0 -16 1198.66 482.556   8
  -9   0 -16 862.589 602.794   8
  -9   0  16 1336.49 684.779  13
  -9   0 -17-636.275 677.709   2
   9   0 -17-115.574 521.851   8
  -9   0 -17 643.994 713.568   8
   9   0 -17 1664.65 807.340   2
   9   0  17 1629.85 976.524   7
  -9   0  17 461.641 493.533   7
   9   0  18 29462.2 3128.08   7
   9   0 -18 23773.4 2802.33   2
  -9   0 -18 29489.0 3086.05   8
  -9   0  18 26512.2 2856.63   7
  -9   0 -18 30530.2 3033.43   2
   9   0  19-294.901 646.226   7
   9   0 -19-867.695 916.666   2
  -9   0  19-179.237 669.218   7
  -9   0 -19-282.130 655.071   8
  -9   0 -19 55.1086 578.735   2
  -9   0 -20-88.9460 554.848   2
   9   0  20 1063.68 791.722   7
  -9   0  20 855.642 537.928   7
  -9   0 -20 1420.09 925.021   8
 -10   0   0 42632.6 2330.24   4
  10   0   0 44765.2 1702.37  12
 -10   0   0 43576.0 1929.03   9
  10   0   0 47360.9 2519.06  10
 -10   0   0 48086.8 2683.75  13
 -10   0  -1 310.981 267.089  13
  10   0  -1-192.344 351.956   5
 -10   0   1 353.528 354.660  13
 -10   0   1-326.014 261.403   9
  10   0  -1-57.2658 147.422  12
  10   0  -1-161.951 398.514  10
  10   0   1 323.120 274.594  10
 -10   0  -1-455.558 380.124   4
  10   0   1 282.355 206.127  12
 -10   0  -1-223.271 286.350   9
 -10   0   1-21.7247 358.145   4
 -10   0   2 84149.3 3803.84  13
  10   0  -2 83965.1 3534.21  10
  10   0   2 79919.9 3381.77  10
 -10   0  -2 78623.7 3250.86   4
 -10   0   2 74797.4 2843.59   9
  10   0  -2 77901.4 3642.92   5
 -10   0   2 78422.6 3351.90   4
 -10   0  -2 89742.8 3624.87  13
 -10   0  -2 76931.8 2601.90   9
 -10   0   2 79272.2 2697.95   8
  10   0  -2 75690.0 2178.68  12
 -10   0   3-102.708 307.626   9
 -10   0   3-96.7330 146.989   8
 -10   0  -3 391.646 321.714   4
 -10   0   3-194.353 455.774  13
  10   0   3 175.001 209.438   9
 -10   0  -3 232.731 189.280   9
 -10   0   3 56.3974 280.840   4
  10   0  -3 82.1767 365.979  10
  10   0  -3 198.504 390.894   5
 -10   0  -3 85.6918 267.919  13
  10   0   3 202.777 427.419  10
 -10   0  -4 47450.6 2484.43   4
 -10   0  -4 46016.5 1962.45   9
 -10   0   4 41386.6 2464.70   4
  10   0  -4 51098.5 2778.17  10
  10   0   4 46727.8 2561.12  10
 -10   0   4 52353.5 3064.19  13
 -10   0  -4 51240.3 2574.82  13
  10   0  -4 47815.9 2797.64   5
  10   0   4 50591.3 2020.82   9
 -10   0   4 48873.2 1996.53   8
  10   0  -5 285.508 314.015   5
 -10   0   5 70.8174 148.756   8
  10   0   5-498.739 370.594  10
  10   0  -5-480.500 395.826  10
 -10   0  -5 357.772 293.789  13
 -10   0   5-148.316 452.069  13
  10   0   5-133.174 182.384   9
 -10   0  -5-306.903 280.325   9
 -10   0   5 78.4129 333.663   4
 -10   0  -5-118.779 273.252   4
 -10   0  -6 81855.7 2876.06   9
 -10   0   6 78648.7 2767.13   8
 -10   0  -6 76829.5 3140.02  13
  10   0   6 80560.0 3598.28  10
  10   0  -6 73482.3 3612.77   2
  10   0  -6 81933.6 3782.48  10
  10   0  -6 77866.7 3740.08   5
 -10   0   6 71747.6 3595.63   7
 -10   0   6 73945.5 2194.36  12
 -10   0   6 83801.7 4093.78  13
 -10   0  -6 78832.1 3390.66   4
  10   0   6 79081.1 2756.17   9
 -10   0   6 77305.1 2780.22  14
  10   0   6 76523.7 2963.42  11
 -10   0   7 144.668 174.309   8
 -10   0   7 21.7627 127.831  12
 -10   0  -7-62.0790 205.102  13
 -10   0   7 346.187 367.904  13
  10   0  -7 88.3349 363.239   5
 -10   0   7-400.663 484.839   7
 -10   0   7-168.090 207.606  14
 -10   0  -7-36.7112 360.997   4
  10   0  -7 186.383 373.626  10
  10   0   7-29.6416 151.751  11
  10   0  -7 353.869 463.642   2
  10   0   7 10.4429 377.004  10
 -10   0   8 108005. 4952.23  13
 -10   0   8 99531.0 2933.27  12
 -10   0   8 100561. 4476.06   7
 -10   0   8 103482. 3569.54  14
 -10   0  -8 101394. 4129.27   4
  10   0  -8 108297. 4526.85   5
  10   0   8 116209. 4575.79  10
 -10   0  -8 102848. 3610.50  13
  10   0   8 104346. 3202.51  11
  10   0  -8 103227. 4593.31   2
 -10   0  -9 189.390 304.652   4
  10   0   9-244.321 422.348  10
  10   0  -9-200.559 371.545   5
  10   0  -9 142.022 360.999   2
  10   0   9 62.0540 369.318   7
 -10   0   9-45.9295 375.767   7
 -10   0   9-118.340 424.575  13
 -10   0  -9 203.323 376.066   8
 -10   0  -9 184.426 382.794   1
 -10   0  -9-93.8217 202.448  13
 -10   0   9-52.5428 275.928  14
 -10   0  10 41253.2 2264.25  14
  10   0 -10 36482.9 2566.32   5
 -10   0  10 33979.9 2636.77   7
 -10   0 -10 34352.1 2436.44   1
  10   0 -10 38863.7 2873.02   2
 -10   0 -10 36974.9 2498.69   4
 -10   0  10 39685.3 3025.33  13
  10   0 -10 37558.1 2134.22   8
 -10   0 -10 38929.5 1969.98  13
  10   0 -10 39583.0 2548.03   3
  10   0  10 39034.2 2694.17  10
  10   0  10 36812.2 2743.40   7
 -10   0 -10 36822.4 2723.45   8
 -10   0  11-74.2134 256.698  14
 -10   0 -11-58.4197 194.307  13
 -10   0  11 349.408 434.038  13
  10   0  11 580.443 401.174   7
  10   0 -11-181.349 402.427   8
  10   0  11-374.223 459.592  10
 -10   0  11 1264.05 665.823   7
  10   0 -11 36.3897 372.688   3
  10   0 -11-189.836 329.704   2
 -10   0 -11 498.844 443.605   1
  10   0 -11 40.0720 294.646   5
 -10   0 -11-198.442 509.380   8
 -10   0 -11 499.857 467.228   4
  10   0 -12 18112.3 2053.64   2
 -10   0  12 17917.1 2002.42   7
 -10   0 -12 20179.7 2175.46   8
  10   0 -12 21496.4 1748.59   8
 -10   0 -12 22014.0 1942.67   1
  10   0 -12 21263.0 1853.56   3
  10   0 -12 20841.5 1945.02   5
  10   0  12 22518.0 2159.17  10
 -10   0  12 24954.9 1907.41  14
 -10   0 -12 21952.0 2031.18   4
  10   0  12 21391.6 2259.38   7
 -10   0  12 23992.2 2436.93  13
  10   0  13 256.937 529.608  10
  10   0 -13 105.157 401.610   5
  10   0  13 210.964 472.454   7
 -10   0  13 821.789 594.310  13
 -10   0 -13-307.183 536.207   8
 -10   0 -13 211.516 351.190   1
  10   0 -13 611.472 504.191   3
 -10   0 -13-81.1484 373.330   2
 -10   0  13-238.044 474.034   7
  10   0 -13 461.967 435.907   2
 -10   0 -13-138.943 449.473   4
  10   0 -13-233.724 268.376   8
 -10   0  13 807.397 473.068  14
 -10   0 -14 36867.2 3142.01   8
 -10   0 -14 36359.0 2827.90   4
  10   0 -14 36053.9 2606.19   5
 -10   0  14 39650.7 2643.16  14
  10   0  14 39585.2 3078.77  10
  10   0 -14 40397.4 2566.49   3
 -10   0 -14 40961.4 2706.88   1
  10   0 -14 39099.5 3238.15   2
  10   0 -14 38172.8 2557.91   8
  10   0  14 43322.1 3383.24   7
 -10   0 -14 41273.0 3139.75   2
 -10   0  14 43891.3 3417.63  13
 -10   0  14 37992.8 3108.64   7
 -10   0  15-391.164 500.041   7
 -10   0  15-335.488 390.241  14
  10   0  15 221.253 486.644  10
  10   0  15 61.7687 535.140   7
 -10   0 -15-292.843 482.175   8
  10   0 -15-529.800 645.681   2
  10   0 -15-88.7218 377.104   8
 -10   0 -15-441.608 479.670   1
 -10   0  15-140.806 515.980  13
  10   0 -15 59.0269 332.268   5
 -10   0 -15 148.224 526.025   2
  10   0  16 2396.79 908.678   7
 -10   0  16 1863.88 780.378  13
 -10   0 -16 1216.86 716.262   2
  10   0  16 1490.58 804.209  10
  10   0 -16 794.451 500.455   2
 -10   0 -16 324.697 631.073   8
 -10   0  16 1486.36 637.349  14
 -10   0  16 1413.35 797.955   7
 -10   0  17-285.320 464.932   7
 -10   0 -17-231.389 436.738   2
 -10   0 -17-398.067 610.316   8
  10   0  17 744.952 901.049  10
  10   0 -17-550.535 619.618   2
  10   0  17 68.7535 659.474   7
 -10   0 -18 56216.4 4376.91   8
  10   0  18 54785.1 4362.46   7
 -10   0  18 53220.9 4122.74   7
 -10   0 -18 51488.4 4020.82   2
  10   0 -18 52388.1 4241.61   2
  10   0  18 60566.8 4301.53  10
  10   0  19 2763.58 1190.86   7
 -10   0  19-543.583 674.114   7
 -10   0 -19 791.990 603.343   2
 -10   0 -19 1243.74 896.622   8
  10   0 -19-379.582 844.185   2
  10   0  19 1083.60 883.434  10
  10   0  20 37962.5 3603.51  10
 -10   0 -20 30582.5 3236.24   2
 -11   0   0 317.131 251.072   9
 -11   0   0 404.286 396.033   4
  11   0   0-119.050 304.409  10
 -11   0   0 719.604 623.982  13
  11   0   0 110.316 148.220  12
  11   0  -1-18.6068 329.548  10
 -11   0   1-12.0875 322.870   4
 -11   0  -1-386.096 272.200   9
 -11   0  -1 17.1923 381.726   4
  11   0  -1 180.816 160.768  12
 -11   0   1 110.618 236.619   9
  11   0   1-53.9734 336.781  10
 -11   0  -1 24.4110 359.374  13
 -11   0   1-115.107 332.911  13
  11   0   1 47.7938 161.892  12
 -11   0  -2 52095.9 2724.63   4
 -11   0   2 53926.4 2841.80   4
  11   0   2 53678.3 2865.48  10
 -11   0   2 53736.0 2222.48   8
 -11   0  -2 52944.8 2153.21   9
  11   0  -2 56085.3 2959.41  10
  11   0  -2 53534.6 1756.10  12
 -11   0  -2 52234.0 2873.66  13
 -11   0   2 56070.5 3216.32  13
  11   0  -2 49929.9 3027.83   5
 -11   0   2 50907.7 2350.67   9
 -11   0  -3-204.322 334.459  13
 -11   0   3-121.751 236.745   8
 -11   0   3 740.051 496.746  13
 -11   0  -3 262.482 196.128   9
 -11   0   3-294.878 319.585   9
  11   0  -3 935.018 520.167  10
 -11   0  -3-486.999 458.938   4
  11   0   3-370.651 566.843  10
  11   0  -3-398.103 479.865   5
 -11   0   3 28.6878 390.491   4
  11   0   4 38995.0 1802.75   9
 -11   0   4 40012.1 1840.27   8
  11   0  -4 41549.9 2583.97  10
 -11   0  -4 35783.9 2253.91   4
 -11   0   4 37808.9 2131.93   9
  11   0  -4 36421.9 2559.24   5
 -11   0   4 42708.5 2869.06  13
 -11   0  -4 37544.2 1807.13   9
 -11   0   4 37626.8 2419.70   4
  11   0   4 38645.9 2432.77  10
 -11   0  -4 39570.3 2381.36  13
 -11   0  -5-166.231 351.632  13
  11   0  -5 121.109 365.158  10
  11   0  -5-322.148 526.441   5
 -11   0   5-484.087 449.102  13
 -11   0  -5-101.991 285.329   9
 -11   0   5 142.335 218.259   8
 -11   0  -5 122.647 320.260   4
  11   0   5-361.611 356.532  10
 -11   0   5-300.445 431.965   4
  11   0   5-95.2861 176.258   9
 -11   0   6 21327.0 1380.99  14
  11   0   6 21932.3 1365.26   9
  11   0  -6 24629.8 2074.55  10
  11   0  -6 24458.5 2074.63   2
  11   0  -6 18217.3 1819.55   5
 -11   0  -6 26498.9 1840.91  13
 -11   0  -6 22205.5 1803.12   4
 -11   0   6 20673.1 2095.43  13
 -11   0  -6 21467.3 1406.68   9
 -11   0   6 21604.3 1886.63   4
 -11   0   6 21195.1 1351.41   8
  11   0   6 19660.5 1788.27  10
  11   0   7-537.779 527.655  10
  11   0  -7 603.177 481.950   5
 -11   0   7 328.797 366.349  13
  11   0  -7-595.582 614.791  10
  11   0  -7-158.530 408.223   2
 -11   0   7-182.838 291.951   8
 -11   0  -7-216.937 437.327   4
 -11   0   7-316.943 267.069  14
 -11   0  -7 313.210 312.492  13
 -11   0   8 3899.67 972.603  13
  11   0  -8 3275.54 802.655   5
 -11   0   8 3437.40 620.730  14
 -11   0   8 3890.77 899.760   7
  11   0   8 4870.71 956.667  10
 -11   0  -8 5120.93 788.955  13
 -11   0  -8 3109.86 728.093   4
  11   0  -8 2479.24 699.570   2
  11   0  -9-214.289 472.451   2
 -11   0   9 22.4515 382.916  13
 -11   0   9-301.194 480.057   7
  11   0   9-42.7707 376.239  10
  11   0   9-434.777 398.221   7
 -11   0  -9 61.0548 210.096  13
 -11   0  -9 1028.08 504.160   8
 -11   0  -9-260.619 375.424   4
 -11   0  -9 191.018 482.713   1
 -11   0   9-183.757 341.526  14
  11   0  -9 235.807 327.402   5
 -11   0  10 1313.00 586.051  13
  11   0 -10 639.983 420.919   3
  11   0  10 1285.22 628.901  10
 -11   0  10 536.214 377.259   7
 -11   0 -10 1142.85 439.194   4
 -11   0 -10 1216.95 371.194  13
 -11   0 -10 663.917 595.131   8
 -11   0 -10 1141.77 510.125   1
  11   0 -10 135.658 341.341   5
  11   0  10 438.270 539.354   7
 -11   0  10 1173.43 359.898  14
  11   0 -10 885.774 544.383   2
  11   0  11-413.746 428.990   7
 -11   0 -11 307.748 360.466   1
 -11   0 -11 228.071 368.833   8
 -11   0  11 345.467 402.410   7
  11   0 -11-184.306 495.638   3
 -11   0  11-154.338 320.295  14
  11   0 -11 309.183 352.975   5
  11   0 -11-92.8476 408.478   2
 -11   0 -11-690.861 597.164   4
  11   0  11-100.474 524.880  10
 -11   0  11 33.1473 656.051  13
 -11   0  12 11998.2 1747.75  13
 -11   0  12 11398.0 1619.94   7
  11   0 -12 10688.0 1210.95   8
 -11   0 -12 13115.5 1765.74   8
 -11   0  12 12922.4 1363.25  14
  11   0  12 11421.9 1585.05  10
  11   0  12 13908.2 1813.83   7
 -11   0 -12 12401.2 1548.60   4
  11   0 -12 12024.3 1478.31   3
 -11   0 -12 9774.07 1347.22   1
  11   0 -12 10195.8 1597.79   2
  11   0 -12 11704.2 1518.35   5
  11   0 -13 139.229 387.619   5
 -11   0  13-276.434 301.944  14
 -11   0 -13-251.468 555.748   8
 -11   0  13-603.075 615.097   7
  11   0 -13 71.3181 322.329   3
  11   0 -13 75.8206 481.952   2
  11   0  13-541.054 589.536   7
 -11   0 -13-1037.41 660.091   4
  11   0  13 115.058 466.397  10
 -11   0  13-115.716 462.103  13
 -11   0 -13-92.8616 338.285   1
  11   0  14 8243.99 1444.68  10
  11   0 -14 7101.87 1400.91   2
 -11   0 -14 6632.64 1282.91   4
 -11   0  14 7795.08 1448.62   7
 -11   0  14 5333.23 1263.90  13
  11   0  14 5493.35 1248.41   7
 -11   0 -14 8178.59 1474.88   8
 -11   0 -14 8746.65 1293.31   1
  11   0 -14 6943.17 1149.63   5
 -11   0 -14 7265.80 1370.38   2
  11   0 -14 9157.10 1309.08   3
  11   0 -15 298.025 367.082   5
  11   0  15 464.143 633.451   7
 -11   0 -15-873.435 702.459   2
 -11   0  15-386.018 687.896   7
 -11   0  15-43.2909 542.613  13
 -11   0 -15 330.852 293.304   1
  11   0  15-157.058 637.334  10
  11   0 -15 474.016 460.670   2
 -11   0 -15-548.186 711.313   4
 -11   0 -15-736.222 828.630   8
 -11   0 -16 2172.66 882.088   2
 -11   0  16 1280.22 569.964   7
 -11   0 -16 1165.26 738.872   8
  11   0  16 630.804 558.985   7
  11   0 -16 252.330 589.881   2
 -11   0  16 831.741 669.379  13
  11   0  16 778.263 656.746  10
  11   0  17 331.400 452.047   7
 -11   0 -17-78.3965 545.952   2
  11   0 -17-498.201 802.073   2
 -11   0 -17 375.925 614.885   8
  11   0  17 270.540 603.554  10
 -11   0  17-246.348 535.072   7
 -11   0  18 7573.20 1613.23   7
 -11   0 -18 9914.20 1784.36   2
  11   0  18 8270.33 1718.02  10
  11   0  18 10283.6 1951.88   7
  11   0 -18 8220.10 1766.23   2
 -11   0 -18 8377.39 1718.81   8
 -11   0 -19-871.354 776.648   2
 -11   0  19-1061.64 880.882   7
  11   0  19 303.949 790.860  10
 -12   0   0 33381.1 1815.12   9
 -12   0   0 38713.2 2655.40  13
  12   0   0 35797.7 1603.93  12
 -12   0   0 34199.5 2276.56   4
  12   0   0 39164.8 2494.10  10
  12   0  -1 68.2284 354.604  10
  12   0   1-670.720 480.318  10
 -12   0  -1 70.7211 222.849   9
  12   0   1 254.617 202.771  12
 -12   0  -1 518.542 534.209  13
 -12   0  -1 85.3125 335.869   4
  12   0  -1 103.693 178.190  12
 -12   0   1-55.6586 203.495   9
 -12   0   1-493.626 394.061   4
 -12   0   1-153.884 426.553  13
  12   0   2 193951. 5103.82  12
  12   0  -2 195434. 4407.36  12
 -12   0   2 184778. 6174.46   4
 -12   0  -2 188598. 6071.53   4
  12   0  -2 204958. 6505.67  10
 -12   0  -2 202368. 6545.64  13
 -12   0   2 203021. 6935.29  13
  12   0   2 206284. 6427.65  10
 -12   0   2 194922. 5486.64   9
 -12   0   2 193626. 5210.48   8
 -12   0  -2 190272. 5086.32   9
  12   0  -3 1094.61 683.440  10
 -12   0  -3 415.926 539.657   4
  12   0   3-213.599 420.814  10
 -12   0   3 116.126 364.869   4
 -12   0   3-64.5197 490.953  13
 -12   0  -3 21.8867 376.567  13
 -12   0   3 216.989 265.387   9
  12   0  -3 279.632 563.817   5
 -12   0   3-234.614 202.751   8
 -12   0  -3 22.6970 252.376   9
 -12   0   4 113420. 3491.21   8
 -12   0   4 105287. 4447.16   4
  12   0  -4 119064. 4763.71  10
 -12   0   4 106186. 3965.05   9
 -12   0  -4 106093. 4361.96  13
 -12   0  -4 106950. 4286.37   4
  12   0   4 108064. 4512.46  10
 -12   0   4 110681. 5071.51  13
  12   0  -4 96248.2 4597.12   5
 -12   0  -4 103514. 3409.40   9
  12   0   5 484.789 541.218  10
 -12   0  -5 237.325 285.936   4
 -12   0   5-235.710 394.709   9
 -12   0   5-23.7344 430.207  13
 -12   0  -5 60.9082 277.498  13
  12   0  -5-638.353 512.710  10
  12   0  -5-44.2790 331.410   5
 -12   0  -5-209.712 294.878   9
 -12   0   5-300.719 467.180   4
  12   0  -6 8207.71 1299.44   5
 -12   0  -6 9386.64 1158.79  13
 -12   0   6 11851.0 1678.54  13
 -12   0  -6 7782.54 851.514   9
  12   0  -6 10323.3 1374.66  10
 -12   0  -6 7942.44 1124.85   4
 -12   0   6 9613.34 933.334  14
  12   0   6 10110.1 1302.49  10
 -12   0   6 7143.88 1124.21   4
  12   0   7-80.9972 479.696  10
  12   0  -7 146.441 501.593   5
 -12   0  -7 365.499 354.716   4
 -12   0   7-142.387 206.390  14
 -12   0   7 580.079 729.291  13
 -12   0  -7-378.289 440.377  13
 -12   0   7-346.245 435.863   4
  12   0  -7-389.455 596.250  10
 -12   0   8 6277.92 808.634  14
  12   0  -8 4927.78 1041.70   5
  12   0  -8 6369.41 1187.40   2
 -12   0  -8 5391.39 939.673   4
  12   0   8 8457.72 1332.73  10
 -12   0   8 8371.94 1452.17  13
 -12   0  -8 6140.88 896.751  13
 -12   0   9 381.559 587.183  13
 -12   0   9-222.824 509.452   7
 -12   0  -9-655.535 352.969   8
  12   0   9 72.8451 516.641  10
 -12   0  -9-275.722 428.549   4
 -12   0  -9 1015.58 591.751   1
  12   0  -9-509.017 471.451   2
 -12   0  -9-179.234 226.697  13
  12   0  -9-660.982 544.580   5
 -12   0   9-158.352 229.539  14
  12   0  10 24786.1 2368.82   7
 -12   0  10 20685.5 2392.60  13
  12   0 -10 19671.5 2035.13   5
 -12   0  10 22373.0 2253.64   7
 -12   0 -10 20333.0 2049.44   1
  12   0 -10 21570.2 2053.42   3
 -12   0  10 21826.9 1645.01  14
 -12   0 -10 21174.0 1994.95   4
  12   0  10 19567.6 2029.65  10
  12   0 -10 21792.1 2269.77   2
 -12   0 -10 22710.9 2269.29   8
  12   0  11-304.291 465.276   7
 -12   0  11 75.1259 448.934  13
 -12   0 -11-340.733 490.198   4
  12   0 -11-428.869 452.543   5
  12   0 -11 560.070 624.113   2
 -12   0 -11-45.2384 364.165   8
 -12   0 -11-371.613 459.141   1
 -12   0  11-209.691 405.303   7
  12   0 -11-160.360 405.293   3
  12   0  11 100.534 582.503  10
  12   0  12 40323.3 3229.98   7
 -12   0 -12 45293.4 3088.98   1
  12   0 -12 43357.0 2941.34   3
 -12   0 -12 36232.9 3062.83   8
  12   0  12 44297.2 3198.88  10
  12   0 -12 41904.0 3316.77   2
 -12   0  12 40685.6 3405.28  13
  12   0 -12 39565.8 2961.42   5
 -12   0 -12 38433.2 2883.26   4
 -12   0  12 38931.6 3137.50   7
 -12   0 -13-424.575 439.340   1
 -12   0  13-174.287 454.246   7
  12   0 -13-219.340 300.015   3
 -12   0 -13-241.960 380.529   4
  12   0 -13-281.038 441.796   5
  12   0 -13-80.0596 464.308   2
  12   0  13 575.755 621.133   7
 -12   0  13-756.473 710.319  13
 -12   0 -13-378.939 407.751   8
  12   0  13 741.026 581.994  10
 -12   0 -14 37836.6 3152.58   2
 -12   0  14 35001.3 3298.31  13
  12   0  14 38310.5 3172.80  10
 -12   0 -14 33812.9 3128.02   8
  12   0 -14 31600.9 3072.34   2
 -12   0 -14 36118.4 2933.63   4
  12   0  14 38860.2 3355.17   7
  12   0 -14 39331.0 2802.58   3
 -12   0 -14 38108.9 2842.96   1
  12   0 -14 38305.4 2929.47   5
 -12   0  14 35099.8 3132.37   7
  12   0  15-214.727 595.377   7
 -12   0  15 191.252 365.311   7
 -12   0 -15 188.465 435.216   4
  12   0 -15 743.240 677.285   2
  12   0  15-362.655 439.896  10
 -12   0 -15 24.7709 512.393   2
 -12   0 -15-1109.79 678.566   1
 -12   0 -15 318.819 674.110   8
 -12   0  15 587.688 680.718  13
 -12   0 -16 3395.07 1241.98   8
 -12   0  16 4917.56 1221.52   7
 -12   0 -16 3524.89 991.101   2
 -12   0  16 2528.59 1058.78  13
  12   0  16 2768.27 997.182   7
  12   0  16 3575.46 1037.54  10
  12   0 -16 4179.86 1194.57   2
  12   0  17-491.336 538.443  10
 -12   0 -17-414.850 622.557   2
 -12   0  17-1824.71 1155.18  13
 -12   0  17 279.632 635.460   7
  12   0  17-220.252 744.155   7
  12   0 -17 303.344 627.290   2
 -12   0 -17-127.509 500.668   8
 -12   0 -18 1629.43 1003.52   8
 -12   0  18 3693.21 1140.76   7
 -12   0 -18 3382.16 1122.75   2
 -12   0 -19-861.737 672.283   2
 -13   0   0 953.886 607.722   4
 -13   0   0 334.675 308.755   9
  13   0   0 391.730 289.869  12
 -13   0   0 356.540 637.236  13
  13   0   0 55.4301 600.226  10
  13   0   1-15.3290 184.907  12
 -13   0  -1-221.621 303.595   9
  13   0  -1 241.578 428.215  10
 -13   0   1 143.178 300.459   9
  13   0   1-615.943 482.906  10
 -13   0   1-674.521 611.807  13
 -13   0  -1-145.931 376.202   4
  13   0  -1 2.78514 169.003  12
 -13   0   1 156.005 397.421   4
 -13   0  -1 279.358 573.810  13
 -13   0   2 9139.67 1040.22   9
 -13   0  -2 8558.00 1215.09   4
 -13   0   2 9693.10 1452.52  13
  13   0  -2 11233.1 1475.03  10
  13   0  -2 9692.40 703.695  12
 -13   0  -2 9579.61 1367.67  13
  13   0   2 11756.4 1461.25  10
 -13   0   2 8619.46 1237.30   4
  13   0   2 7641.96 807.837  12
 -13   0  -2 10098.7 987.988   9
  13   0   3 242.972 470.844  10
 -13   0   3-677.105 608.383  13
 -13   0  -3 54.3958 238.039   9
  13   0   3 177.936 246.598  12
  13   0  -3-877.332 534.586  10
 -13   0  -3-29.1861 439.164  13
 -13   0  -3-275.860 455.070   4
 -13   0   3-452.302 521.784   4
 -13   0   3 316.687 395.603   9
 -13   0  -4 6400.96 766.212   9
 -13   0  -4 6255.53 1036.17  13
 -13   0   4 7637.49 1243.09   4
 -13   0  -4 5836.11 986.570   4
  13   0   4 6365.37 1047.03  10
  13   0  -4 7839.64 1257.01  10
 -13   0   4 6203.90 911.788   9
 -13   0   4 5953.02 1210.39  13
 -13   0   5-566.809 678.756  13
 -13   0  -5-231.960 398.532  13
 -13   0   5-146.824 310.527   9
 -13   0  -5-500.310 466.851   4
  13   0   5 372.787 440.304  10
  13   0  -5-680.548 654.756  10
 -13   0  -5-303.156 333.106   9
 -13   0   5 410.452 499.993   4
  13   0  -5-657.475 530.284   5
 -13   0  -6 9759.06 1274.94   4
 -13   0   6 8794.86 917.770  14
 -13   0  -6 8918.88 1180.37  13
  13   0  -6 13488.2 1664.90  10
  13   0  -6 9056.69 1409.14   5
 -13   0   6 6873.48 1172.54   4
  13   0   6 9572.48 1402.46  10
 -13   0   6 11245.4 1673.01  13
 -13   0  -6 9835.57 981.630   9
 -13   0   6 9163.70 1163.99   9
 -13   0  -7 439.127 386.887  13
 -13   0   7 663.586 379.297   4
 -13   0   7-657.097 684.432  13
 -13   0   7 109.375 209.104  14
  13   0   7-455.273 417.111  10
  13   0  -7-418.240 495.716   5
  13   0  -7-606.251 440.279  10
 -13   0  -7 179.992 320.227   4
 -13   0   8 1002.23 601.264   4
 -13   0   8 1390.99 726.183  13
 -13   0  -8 2259.18 617.609  13
  13   0  -8 888.549 489.286   5
 -13   0  -8 1659.88 686.440   4
  13   0  -8 1057.55 444.601  10
 -13   0  -8 2279.91 807.551   8
  13   0   8 1361.24 622.907  10
 -13   0   9-746.761 779.567  13
  13   0   9 172.164 444.149  10
  13   0  -9-450.645 611.085   2
 -13   0  -9 310.250 651.399   1
 -13   0  -9-4.43560 481.328   8
  13   0  -9 450.778 420.917   5
 -13   0  -9 43.2894 287.503  13
 -13   0  -9-247.057 436.439   4
 -13   0  10 314.844 452.565  13
  13   0  10 462.975 422.460  10
  13   0 -10-7.91291 350.969   5
  13   0  10 218.041 457.684   7
  13   0 -10-674.952 615.996   3
 -13   0 -10 850.256 562.127   1
  13   0 -10-8.56050 512.136   2
 -13   0 -10 98.5940 341.236   4
 -13   0  10-163.473 524.617   7
 -13   0 -10-296.118 417.901   8
  13   0  11 109.951 546.232   7
  13   0 -11 234.357 534.732   2
 -13   0 -11-459.495 464.143   4
  13   0 -11-112.051 533.440   3
 -13   0  11-597.129 498.631   7
  13   0 -11 25.6852 467.130   5
 -13   0 -11 684.418 636.502   1
 -13   0 -11-624.891 695.907   8
 -13   0  11-106.982 454.568  13
  13   0  11 935.429 606.777  10
  13   0  12 7165.47 1401.91   7
 -13   0  12 8620.46 1637.70  13
 -13   0 -12 8078.80 1337.68   1
  13   0  12 9011.02 1485.68  10
 -13   0  12 7446.60 1400.90   7
 -13   0 -12 6052.82 1326.08   8
  13   0 -12 7167.88 1327.99   5
  13   0 -12 4989.45 1184.28   2
 -13   0 -12 5827.49 1178.08   4
  13   0 -12 6860.49 1237.96   3
 -13   0 -13 50.4761 417.742   1
  13   0  13 414.730 484.917   7
 -13   0 -13-292.579 543.965   4
 -13   0 -13 59.8135 370.198   8
 -13   0  13-962.275 724.304  13
  13   0  13-134.692 534.997  10
  13   0 -13 464.785 366.196   3
  13   0 -13-138.579 622.437   2
 -13   0  13 827.152 622.105   7
  13   0  14 2993.48 1042.74  10
  13   0 -14 4169.17 1030.82   3
 -13   0 -14 2552.38 923.669   8
 -13   0 -14 3592.41 936.571   1
  13   0  14 4663.18 1260.18   7
 -13   0 -14 2422.90 773.299   4
 -13   0  14 1602.64 806.449   7
 -13   0  14 3223.68 1107.91  13
  13   0 -14 1908.75 769.470   2
  13   0  15 504.678 540.529   7
  13   0 -15 56.0241 581.738   2
 -13   0  15-722.491 943.170   7
 -13   0 -15-355.352 613.105   8
 -13   0  15-131.474 611.005  13
 -13   0 -15 245.348 467.191   4
 -13   0 -15-87.8427 647.571   2
 -13   0 -15 48.3595 435.359   1
  13   0  15 282.608 504.594  10
 -13   0 -16-321.355 502.636   2
  13   0  16 748.906 614.045  10
  13   0 -16-319.706 777.649   2
 -13   0 -16 804.964 605.788   4
  13   0  16-379.962 706.538   7
 -13   0  16-681.971 826.253   7
 -13   0 -16 136.463 590.044   8
 -13   0  16-1004.71 947.833  13
  13   0 -17 352.161 635.168   2
  13   0  17-207.196 735.918  10
 -13   0 -17-422.333 770.010   2
 -13   0 -17-819.925 622.392   8
 -13   0  17-183.148 608.608   7
 -13   0  17 10.1271 841.915  13
  13   0  18-388.277 607.331  10
 -13   0 -18 2137.08 1015.38   2
 -14   0   0 21539.7 1969.75   4
 -14   0   0 25067.3 2328.56  13
  14   0   0 24955.1 2179.43  10
 -14   0   0 21716.7 1536.47   9
  14   0   0 22807.7 1296.84  12
  14   0  -1-458.808 655.872  10
 -14   0   1-608.719 519.665   4
 -14   0  -1-18.1794 518.374   4
 -14   0  -1-21.9903 230.556   9
 -14   0   1 443.705 348.117   9
 -14   0   1-369.324 524.745  13
  14   0   1 101.706 446.756  10
 -14   0  -1-563.175 556.549  13
  14   0   1 351.690 255.758  12
 -14   0   2 117405. 4182.79   9
 -14   0  -2 115948. 3821.76   9
 -14   0   2 128484. 5708.50  13
  14   0   2 123306. 5101.11  10
 -14   0  -2 114595. 4825.97   4
  14   0   2 116031. 3753.75  12
 -14   0   2 111895. 4868.22   4
  14   0  -2 124377. 5219.06  10
 -14   0  -2 131539. 5422.33  13
 -14   0   3-268.580 561.309  13
 -14   0  -3-153.721 255.291   9
 -14   0   3 38.8109 254.101   9
 -14   0   3-514.437 604.135   4
 -14   0  -3-187.999 393.640   4
 -14   0  -3-217.342 336.771  13
  14   0   3-166.508 314.409  12
  14   0   3-250.172 491.018  10
  14   0  -3-193.760 430.258  10
  14   0  -4 53877.8 3391.01  10
 -14   0  -4 49687.2 2294.04   9
 -14   0   4 44587.1 3006.26   4
  14   0   4 50847.1 3190.95  10
 -14   0   4 51809.1 3631.67  13
 -14   0   4 50725.1 2724.52   9
 -14   0  -4 50333.5 3033.17   4
 -14   0  -4 50186.7 3143.39  13
  14   0  -5-37.4526 571.070  10
 -14   0   5-707.967 579.284  13
 -14   0  -5 409.081 439.031  13
 -14   0   5 29.6497 290.394   9
  14   0   5-469.086 673.399  10
 -14   0   5-217.534 534.979   4
 -14   0  -5-533.290 533.622   4
 -14   0  -6 29535.5 2359.53   4
  14   0  -6 33407.7 2678.95  10
 -14   0  -6 30191.9 2314.47  13
 -14   0   6 27013.1 2408.54   4
 -14   0   6 27374.6 2727.50  13
 -14   0   6 26739.8 2078.16   9
  14   0   6 29043.3 2453.86  10
 -14   0  -7-134.895 379.030   4
 -14   0  -7 66.3996 340.491  13
 -14   0   7-248.134 441.505   9
 -14   0   7-112.749 511.351  13
 -14   0   7-493.480 624.211   4
  14   0   7-286.938 487.604  10
  14   0  -7-353.532 526.771  10
 -14   0   8 4545.31 1036.85   4
 -14   0  -8 3923.62 971.627   8
 -14   0  -8 3304.35 792.492  13
 -14   0   8 3963.22 1032.37  13
 -14   0  -8 4055.32 879.679   4
  14   0   8 5426.41 1097.57  10
  14   0  -8 4698.27 1167.04  10
 -14   0  -9 431.973 452.475   1
 -14   0   9-771.930 731.407   4
 -14   0  -9-29.5582 391.904   8
  14   0   9 376.556 471.888  10
 -14   0  -9 144.298 481.962   4
 -14   0   9-213.799 698.899  13
 -14   0  10 1698.50 861.633  13
 -14   0 -10 957.810 615.045   1
  14   0 -10 213.544 456.936   2
  14   0  10 792.645 508.208   7
  14   0  10 2481.66 832.779  10
 -14   0 -10 1407.38 612.717   4
 -14   0  10 2026.39 769.648   4
  14   0 -10 1375.25 615.967   3
 -14   0 -10 1333.20 553.779   8
  14   0  11-352.970 639.114  10
  14   0  11-176.393 521.713   7
 -14   0 -11-948.210 609.018   1
  14   0 -11-459.791 500.391   2
 -14   0 -11-264.402 622.103   4
 -14   0  11-69.3094 701.068  13
 -14   0 -11-470.101 432.643   8
  14   0 -11 670.028 538.036   3
 -14   0  12 63091.1 4256.63   7
 -14   0 -12 62375.2 4004.23   1
  14   0 -12 60361.2 4272.86   2
  14   0 -12 62330.8 3913.14   3
 -14   0 -12 61690.7 3883.18   4
  14   0  12 70990.2 4340.16  10
  14   0  12 65152.0 4370.68   7
 -14   0 -12 64206.7 4246.28   8
 -14   0  12 63198.7 4618.42  13
  14   0 -13-260.786 473.599   2
 -14   0 -13-183.211 497.011   8
 -14   0  13 565.687 482.431   7
  14   0  13 360.946 635.492   7
 -14   0  13 600.566 758.272  13
 -14   0 -13 99.8587 546.255   1
  14   0  13 460.783 575.682  10
  14   0 -13 562.806 647.744   3
 -14   0 -13-82.7762 677.021   4
 -14   0  14 20825.0 2570.77   7
  14   0 -14 20229.0 2566.47   2
 -14   0 -14 22155.4 2617.28   8
  14   0  14 24100.1 2610.44  10
 -14   0 -14 18085.2 2193.87   4
  14   0  14 21608.4 2666.58   7
  14   0 -14 22366.6 2300.29   3
 -14   0  14 17025.3 2460.10  13
 -14   0 -14 23388.9 2421.71   1
 -14   0 -15 272.011 467.644   8
  14   0  15-246.678 624.339  10
 -14   0  15-534.186 794.872   7
 -14   0  15 360.215 818.439  13
 -14   0 -15 325.246 407.000   1
 -14   0 -15-202.290 558.653   4
 -14   0 -15-304.579 649.376   2
  14   0  15 1659.76 894.634   7
  14   0 -15-418.791 716.861   2
 -14   0  16 8677.85 1755.19   7
 -14   0 -16 5730.43 1412.60   2
  14   0  16 9822.26 1804.69  10
 -14   0  16 10567.1 1988.31  13
  14   0 -16 10470.0 1957.91   2
 -14   0 -16 8460.53 1565.21   4
 -14   0 -16 8431.71 1671.17   8
  14   0  17-124.014 739.502  10
 -14   0 -17-39.5562 615.715   2
 -14   0 -17 243.489 720.695   8
 -15   0   0-409.555 608.829  13
 -15   0   0 105.610 262.106   9
 -15   0   0-477.909 470.190   4
  15   0   0 39.4210 516.172  10
 -15   0   1-310.553 391.813   4
 -15   0   1 199.813 279.648   9
 -15   0   1-25.0390 632.192  13
 -15   0  -1 169.257 425.915   4
  15   0  -1 280.171 577.066  10
  15   0   1 81.5001 504.771  10
 -15   0  -1-239.887 471.076  13
 -15   0  -2 14629.7 1789.28  13
  15   0   2 16065.6 1805.10  10
  15   0  -2 13422.9 1713.21  10
 -15   0   2 15681.0 1428.25   9
 -15   0   2 14561.9 1943.49  13
 -15   0  -2 11368.1 1487.21   4
 -15   0   2 12418.3 1603.37   4
  15   0  -3 148.593 541.333  10
 -15   0   3 427.303 464.950  13
 -15   0  -3 306.066 491.107  13
 -15   0  -3-96.8182 375.842   4
 -15   0   3-275.158 466.033   4
  15   0   3 985.541 748.000  10
 -15   0   3-252.167 376.756   9
 -15   0   4 23308.5 2235.75   4
 -15   0  -4 27951.1 2336.04   4
  15   0   4 22766.4 1690.82  12
 -15   0   4 29577.5 2097.01   9
  15   0  -4 32027.0 2666.70  10
  15   0   4 28020.6 2445.16  10
 -15   0   4 30990.8 2877.96  13
 -15   0  -4 27367.0 2385.63  13
  15   0  -5 191.492 442.588  10
 -15   0  -5-14.9339 413.411   4
 -15   0   5 209.841 399.259   4
  15   0   5-517.813 637.319  10
 -15   0   5 391.028 739.940  13
 -15   0   5 90.5320 295.797   9
 -15   0  -5-169.625 547.184  13
 -15   0  -6 3094.41 817.196   4
  15   0   6 4666.94 1074.95  10
 -15   0  -6 4565.31 927.234  13
  15   0  -6 4457.83 1020.64  10
 -15   0   6 4218.79 845.207   9
 -15   0   6 4708.77 1200.49  13
 -15   0   6 3598.62 943.060   4
  15   0  -7-23.3314 463.996  10
 -15   0  -7-280.799 477.636  13
 -15   0   7 159.706 495.332   4
 -15   0  -7 209.635 374.114   4
 -15   0   7 535.038 678.974  13
  15   0   7 1582.71 713.141  10
 -15   0   7-352.158 332.061   9
 -15   0   8 5319.35 1157.37   4
 -15   0  -8 4891.21 1041.18   8
 -15   0   8 5356.47 1010.04   9
 -15   0  -8 3808.22 957.538   4
  15   0  -8 4951.35 1159.51  10
 -15   0   8 3583.91 1141.24  13
  15   0   8 5522.47 1214.90  10
 -15   0  -9 173.108 583.528   1
  15   0   9-647.875 783.645  10
 -15   0   9-691.933 537.731   9
 -15   0   9-773.515 704.172   4
  15   0  -9 129.123 588.374   3
 -15   0  -9 1032.34 664.598   4
 -15   0  -9 355.049 427.687   8
 -15   0   9-260.164 767.267  13
 -15   0 -10 1416.93 605.901   4
 -15   0 -10 600.240 519.186   8
 -15   0  10 769.441 503.470  13
 -15   0  10 1562.64 703.989   4
  15   0  10 904.510 650.054   7
  15   0  10 1458.99 572.083  10
 -15   0 -10 1692.28 827.741   1
  15   0 -10 1309.93 623.787   3
 -15   0  11-24.5372 493.267   4
 -15   0 -11-582.183 418.559   1
 -15   0  11 234.501 534.984  13
  15   0  11-622.369 703.721  10
 -15   0 -11 1.85648 454.517   8
 -15   0 -11-482.161 672.356   4
  15   0  11 857.999 786.091   7
  15   0 -11-233.165 573.101   3
  15   0 -12 4538.37 1231.46   2
 -15   0  12 5376.26 1489.03  13
 -15   0 -12 3405.86 978.634   1
  15   0  12 3277.12 1124.10   7
 -15   0 -12 2874.07 862.641   4
 -15   0  12 2675.03 869.135   4
 -15   0 -12 5764.33 1381.45   8
  15   0 -12 2716.36 934.005   3
  15   0  12 3683.56 1089.49  10
  15   0 -13-320.245 566.207   2
  15   0 -13-203.742 441.511   3
 -15   0 -13 280.841 669.543   1
  15   0  13-583.537 570.565   7
 -15   0  13 504.572 712.852  13
 -15   0 -13-252.453 624.978   4
  15   0  13 605.373 900.374  10
 -15   0 -13 600.391 612.633   8
  15   0  14 4117.23 1209.10   7
 -15   0 -14 2908.50 885.623   1
 -15   0  14 2055.16 916.356  13
 -15   0 -14 2753.82 1110.33   8
  15   0 -14 4610.11 1365.68   2
  15   0 -14 2470.18 841.240   3
 -15   0 -14 2140.15 835.963   4
  15   0  14 3400.22 1121.15  10
 -15   0  14 2550.66 976.504   7
 -15   0 -15-565.302 832.896   8
 -15   0 -15-225.481 584.356   2
  15   0  15 840.555 747.114  10
 -15   0 -15-7.86006 566.885   4
  15   0  16 3162.94 1190.18  10
 -15   0 -16 2763.52 1023.31   8
 -15   0 -16 1315.45 793.722   2
 -16   0   0 37840.1 2837.65   4
 -16   0   0 37952.9 3142.87  13
  16   0   0 42226.0 3088.04  10
  16   0   1 9.15608 575.761  10
 -16   0   1 531.509 562.841  13
  16   0  -1 733.199 604.044  10
 -16   0  -1-362.576 356.163   4
 -16   0  -1 734.462 426.347  13
 -16   0   1 51.4043 360.371   4
 -16   0   2 22432.7 2490.89  13
  16   0  -2 23869.3 2349.37  10
 -16   0  -2 21310.1 2269.27  13
 -16   0   2 21362.9 2154.27   4
  16   0   2 23597.6 2279.23  10
 -16   0  -2 19998.8 2040.33   4
  16   0   3-603.438 676.444  10
 -16   0  -3 41.7737 440.347   4
 -16   0   3 209.900 427.910   4
 -16   0   3 986.713 618.814  13
 -16   0  -3-218.491 444.948  13
  16   0  -3-268.227 464.612  10
  16   0  -4 37893.5 3013.00  10
 -16   0  -4 30275.8 2561.16   4
 -16   0   4 31908.7 2723.34   4
  16   0   4 39376.2 3011.02  10
 -16   0  -4 36915.1 2901.68  13
 -16   0   4 41823.8 3467.17  13
 -16   0   5-211.556 342.899   9
 -16   0   5-59.3805 453.270   4
 -16   0  -5-442.759 460.245   4
 -16   0  -5 34.6807 404.298  13
 -16   0   5 518.858 700.102  13
  16   0  -5 92.3116 550.606  10
  16   0   5-328.748 454.177  10
 -16   0   6 26228.6 2826.99  13
 -16   0   6 21474.7 1947.58   9
 -16   0   6 19717.1 2181.99   4
 -16   0  -6 24048.0 2260.29  13
  16   0   6 22918.4 2324.24  10
  16   0  -6 22956.5 2385.43  10
 -16   0  -6 20115.4 2092.80   4
 -16   0  -7 1349.37 757.171   4
 -16   0  -7-101.153 421.849   8
  16   0  -7 668.660 597.728  10
 -16   0   7 598.121 524.677   4
 -16   0   7 462.080 440.710   9
  16   0   7 361.858 507.565  10
 -16   0   7 835.960 845.232  13
 -16   0   8 18283.2 2155.31   4
 -16   0   8 26335.7 2281.17   9
 -16   0  -8 17903.2 2312.15   1
 -16   0  -8 20647.2 2209.58   8
  16   0  -8 23409.5 2481.65  10
  16   0   8 20798.7 2306.45  10
 -16   0  -8 20990.7 2174.97   4
 -16   0  -9 317.968 580.257   4
  16   0  -9-147.869 580.403   3
 -16   0  -9-5.14794 677.831   8
  16   0   9-544.350 674.329  10
 -16   0   9-225.286 426.823   9
 -16   0   9 407.071 623.827  13
 -16   0   9-528.618 729.119   4
 -16   0  -9 135.107 527.911   1
 -16   0 -10 282.429 558.745   1
  16   0 -10 445.007 592.370   3
 -16   0  10 1954.07 835.653   4
 -16   0  10 1138.86 491.190   9
  16   0  10 1909.00 827.281  10
 -16   0 -10 1771.90 798.173   8
 -16   0 -10 1364.32 672.911   4
 -16   0  10 891.579 838.274  13
 -16   0  11-178.689 349.111   4
 -16   0  11 94.3565 568.139   9
 -16   0 -11 310.847 426.485   8
  16   0  11-841.034 642.986  10
 -16   0  11-404.807 615.739  13
 -16   0 -11-340.065 403.227   4
 -16   0 -11-1229.30 701.753   1
  16   0  11-235.698 470.163   7
  16   0 -11 560.059 515.261   3
 -16   0  12 9688.44 1978.67  13
  16   0 -12 11293.2 1807.97   3
 -16   0 -12 10053.4 1675.74   4
 -16   0 -12 9899.04 1746.18   8
 -16   0  12 9012.47 1683.19   4
  16   0  12 12501.7 2063.02   7
  16   0  12 10711.4 1810.78  10
 -16   0 -12 14470.4 2053.39   1
  16   0  13-102.388 541.358  10
  16   0  13 457.440 829.711   7
 -16   0 -13 202.904 455.765   1
 -16   0 -13-182.327 674.661   4
 -16   0 -13 901.191 517.450   8
 -16   0  13-234.049 736.569   4
  16   0 -13-1093.34 703.247   3
 -16   0 -14 22975.6 2623.32   1
  16   0  14 28465.9 2963.54  10
 -16   0 -14 22040.7 2710.91   8
 -16   0 -15-899.754 697.978   8
  16   0  15 723.159 719.898  10
 -16   0 -15 1057.22 851.655   2
 -17   0   0 137.335 475.054  13
  17   0   0-356.464 598.808  10
 -17   0   0-295.378 404.888   4
  17   0   1 267.896 489.709  10
 -17   0   1-522.680 731.344  13
  17   0  -1 344.581 617.614  10
 -17   0   1-23.8423 450.764   4
 -17   0  -1-827.136 703.605   4
 -17   0  -1 1.85371 640.699  13
  17   0   2 6414.29 1275.68  10
  17   0  -2 4351.60 1069.12  10
 -17   0  -2 4232.58 1054.88   4
 -17   0  -2 5896.04 1316.32  13
 -17   0   2 7526.39 1538.77  13
 -17   0   2 3619.08 958.827   4
 -17   0   3-338.320 677.155   4
 -17   0   3 585.090 572.097  13
 -17   0  -3 111.025 486.470   4
  17   0  -3 103.395 539.234  10
 -17   0  -3-246.221 521.609  13
  17   0   3-412.545 499.773  10
 -17   0  -4 6620.93 1328.40  13
 -17   0  -4 6806.94 1309.56   4
  17   0  -4 4777.66 1162.09  10
 -17   0   4 2899.14 930.299   4
 -17   0   4 4894.31 1318.98  13
  17   0   4 4271.31 1122.32  10
 -17   0  -5 205.063 368.269  13
  17   0   5-247.188 547.907  10
  17   0  -5-97.4773 501.637  10
 -17   0  -5-211.307 343.987   4
 -17   0   5 167.816 528.416  13
 -17   0   5-413.824 644.440   4
  17   0   6 367.503 461.414  10
 -17   0   6 1178.71 882.802  13
 -17   0  -6 1665.43 683.041   4
 -17   0   6 1411.95 801.648   4
  17   0  -6 679.906 611.360  10
 -17   0   7 705.519 905.402  13
 -17   0   7 403.996 611.215   4
  17   0  -7-346.523 579.857  10
  17   0   7-329.861 605.549  10
 -17   0  -7 346.989 552.267   4
  17   0   8 2258.78 897.212  10
  17   0  -8 2310.08 908.519   3
 -17   0   8 2332.26 1164.56  13
  17   0  -8 2391.50 903.152  10
 -17   0  -8 4063.62 975.632   8
 -17   0  -8 2738.37 941.967   4
 -17   0   8 3513.00 993.262   4
 -17   0  -8 3128.25 1007.71   1
  17   0  -9 70.6455 501.155   3
 -17   0  -9-185.134 665.156   8
 -17   0  -9 653.188 645.189   4
 -17   0   9-739.709 681.843   4
  17   0   9 649.117 639.376  10
 -17   0  -9 125.062 465.322   1
 -17   0   9-503.513 666.406  13
 -17   0 -10 2914.30 921.776   4
 -17   0  10 2346.10 856.091   4
 -17   0  10 4919.00 1424.26  13
 -17   0 -10 4200.46 1084.20   8
 -17   0 -10 3664.98 1131.55   1
  17   0  10 2363.10 968.734  10
  17   0 -10 3232.68 1031.05   3
  17   0  11 1306.72 927.720   7
 -17   0 -11 20.2651 483.761   8
  17   0 -11-875.163 726.804   3
 -17   0  11-349.308 775.855   4
  17   0  11 406.398 544.229  10
 -17   0 -11-704.574 770.050   1
 -17   0  11-167.078 748.358  13
 -17   0 -11-849.163 707.252   4
 -17   0 -12 5082.65 1271.44   8
 -17   0 -12 6774.99 1520.98   1
  17   0 -12 8467.16 1589.48   3
 -17   0  12 4088.03 1139.66   4
  17   0  12 6944.45 1444.75  10
  17   0  13-1142.46 866.075  10
  17   0 -13 423.579 701.559   3
 -17   0 -13-539.181 635.363   1
 -17   0 -13 293.396 564.132   8
 -17   0 -14 12.0074 749.146   8
 -17   0 -14 841.942 794.566   1
 -18   0   0 16379.8 2024.93   4
  18   0   0 23964.9 2516.15  10
 -18   0   0 18649.6 2386.86  13
 -18   0   1-578.435 485.101   4
 -18   0  -1 408.531 598.990   4
  18   0  -1 66.8616 436.386  10
  18   0   1-5.36374 477.177  10
 -18   0  -1-68.1632 533.944  13
 -18   0   1-844.240 605.852  13
 -18   0   2 11703.0 1716.62   4
 -18   0  -2 14710.4 1897.33   4
  18   0  -2 15514.4 2025.39  10
 -18   0   2 14096.1 2096.18  13
  18   0   2 11760.1 1775.31  10
 -18   0  -2 13838.6 1982.86  13
  18   0  -3 680.709 491.808  10
  18   0   3-194.792 556.237  10
 -18   0   3 569.632 601.484   4
 -18   0  -3 485.861 521.048  13
 -18   0  -3-156.893 540.167   4
 -18   0   3 682.034 596.367  13
  18   0  -4 35647.2 3162.44  10
 -18   0  -4 38486.6 3211.19  13
 -18   0  -4 30670.7 2766.75   4
  18   0   4 34529.5 3023.05  10
 -18   0   4 38987.3 3590.56  13
 -18   0   4 31603.3 2888.96   4
 -18   0   5 944.810 735.074   4
 -18   0   5 154.284 454.620  13
 -18   0  -5-169.900 407.965   4
  18   0   5-1178.52 862.742  10
  18   0  -5 110.633 509.334  10
 -18   0  -6 6324.83 1325.29   4
  18   0   6 6065.51 1362.68  10
  18   0  -6 4386.94 1158.80  10
 -18   0   6 7582.89 1627.50  13
 -18   0   6 4321.50 1111.85   4
 -18   0   7 361.391 493.980   4
  18   0  -7-486.288 765.526   3
 -18   0  -7 878.902 1016.34   1
  18   0  -7-268.752 497.174  10
 -18   0   7 495.157 790.451  13
  18   0   7 440.646 555.009  10
 -18   0  -7-503.034 645.152   4
 -18   0  -8 27954.9 2718.59   4
  18   0  -8 29784.2 3089.72   3
 -18   0  -8 31802.0 3244.24   1
  18   0  -8 36405.7 3327.24  10
 -18   0   8 30293.7 2988.90   4
  18   0   8 31828.8 3031.52  10
 -18   0   8 40393.7 3876.63  13
  18   0  -9 1163.55 759.290   3
 -18   0  -9 299.072 508.709   4
  18   0   9-589.317 760.264  10
 -18   0  -9 475.709 829.314   1
 -18   0   9 386.332 684.069  13
 -18   0   9-60.8435 561.941   4
  18   0 -10 5784.13 1401.71   3
 -18   0  10 5737.11 1331.21   4
  18   0  10 6520.24 1499.28  10
 -18   0 -10 5344.00 1352.77   1
  18   0 -11-360.214 616.894   3
 -18   0 -11-485.534 711.472   1
  18   0  11 664.186 676.689  10
  18   0 -12-214.179 684.172   3
  18   0  12-236.187 599.266  10
  18   0 -13 255.144 579.508   3
 -19   0   0 711.671 574.263   4
  19   0   0 86.9522 582.588  10
 -19   0   0 224.219 531.429  13
  19   0   1-113.742 554.640  10
  19   0  -1-594.774 763.039  10
 -19   0  -1-365.064 734.534  13
 -19   0   1-62.7927 657.617   4
 -19   0  -1-902.820 562.402   4
 -19   0   1 50.2248 549.439  13
 -19   0  -2-1094.08 814.331   4
 -19   0   2 89.1070 605.330  13
  19   0   2 379.737 493.258  10
 -19   0   2-453.529 707.986   4
 -19   0  -2-516.762 691.706  13
  19   0  -2-340.562 552.807  10
  19   0   3-219.163 750.313  10
  19   0  -3 79.8687 543.538  10
 -19   0   3-1202.51 748.251   4
 -19   0  -3 417.982 530.962  13
 -19   0   3-1156.07 1001.77  13
 -19   0  -3-470.876 589.046   4
  19   0   4 3959.47 1044.04  10
 -19   0   4 5214.01 1384.35  13
 -19   0   4 4670.24 1227.75   4
  19   0  -4 6369.92 1403.31  10
 -19   0  -4 2647.71 918.517   4
 -19   0   5-218.308 511.729   4
 -19   0   5-371.333 611.658  13
  19   0   5 1096.76 785.994  10
 -19   0  -5 1243.58 650.247   4
  19   0  -5-37.4002 462.558  10
 -19   0   6 932.743 851.442   4
  19   0  -6-601.047 578.267  10
 -19   0  -6 1891.22 933.727   1
  19   0   6-675.381 870.675  10
  19   0  -6-326.070 743.691   3
 -19   0  -6 921.825 559.679   4
 -19   0   6 768.834 616.366  13
  19   0  -7-482.792 850.823   3
 -19   0   7 523.400 706.854   4
 -19   0  -7-327.605 645.013   4
  19   0   7-88.6961 521.542  10
  19   0  -7 1264.79 1040.42  10
 -19   0   8 9461.55 1700.54   4
  19   0   8 7782.52 1558.32  10
  19   0   9-574.334 701.285  10
  19   0  10-704.919 704.411  10
  20   0   0 6169.39 1385.38  10
 -20   0   0 6176.30 1404.24   4
 -20   0   0 7010.88 1612.17  13
 -20   0  -1 953.345 777.042  13
  20   0  -1 179.662 583.085  10
 -20   0  -1-710.639 786.938   4
 -20   0   1-1380.13 683.935  13
  20   0   1 403.457 591.599  10
 -20   0   1-674.104 718.293   4
 -20   0   2 6297.44 1489.77  13
  20   0   2 8354.88 1597.64  10
  20   0  -2 5163.78 1240.52  10
 -20   0  -2 4771.73 1384.15  13
 -20   0  -2 5025.32 1222.28   4
 -20   0   2 5061.52 1218.49   4
  20   0   3-455.952 741.344  10
 -20   0   3 539.290 792.841  13
 -20   0  -3 372.232 613.132   4
 -20   0   3-290.141 632.023   4
  20   0  -3-141.500 725.787  10
 -20   0  -4 35915.1 3202.65   4
 -20   0   4 42469.6 4000.79  13
  20   0  -4 40260.2 3602.48  10
 -20   0   4 32803.5 3181.08   4
  20   0   4 39747.5 3507.81  10
  20   0  -5-744.798 651.910  10
 -20   0  -5 314.506 464.121   4
 -20   0   5 687.334 842.911   4
  20   0   5-1078.92 750.769  10
  20   0  -6 40514.3 3692.96  10
  20   0   6 42946.7 3694.69  10
  20   0   7-672.549 787.908  10
  20   0   8 18729.4 2437.71  10
  21   0   0-160.284 557.293  10
 -21   0   0 56.0740 578.102  13
 -21   0   0 1392.29 779.278   4
 -21   0  -1-312.650 799.616  13
 -21   0  -1-768.302 851.506   4
 -21   0   1-601.788 658.243  13
 -21   0   1 84.8989 441.011   4
  21   0  -1-447.953 879.483  10
  21   0   1-873.662 780.614  10
 -21   0   2 281.562 527.101   4
  21   0   2 1942.65 971.016  10
 -21   0  -2 549.754 592.255   4
  21   0  -2 429.524 687.450  10
  21   0   3-1857.46 1056.67  10
 -21   0  -3-730.835 843.766   4
   0  -1   3 221.897 164.830   7
   0  -1  -3-36.6874 103.346   2
   0  -1  -3 61.3010 69.4772  13
   0  -1  -3 27.9125 107.648   3
   0  -1  -3 76.7740 89.3792  11
   0   1  -4 288.257 190.399   2
   0  -1  -4 14.0757 89.3230  13
   0  -1  -4 182.270 121.232   3
   0  -1  -4 136.943 160.128   8
   0   1   4 219.350 163.207   1
   0  -1   4 169.743 175.306   7
   0  -1  -4 170.429 142.029  11
   0   1   4 111.451 75.2876  13
   0   1   4-68.3562 159.512   7
   0   1   4-13.3971 93.9917   3
   0  -1  -4 71.8772 126.677  14
   0  -1  -4 11.8100 127.899   2
   0   1   4 153.855 142.476  11
   0   1   5 244.113 125.783   3
   0  -1  -5 167.381 128.406   3
   0   1   5 123.779 140.764   1
   0   1  -5 59.9395 111.754   5
   0  -1   5 148.806 182.418   7
   0  -1  -5-96.7873 114.006  13
   0   1  -5-97.7948 205.922   2
   0   1   5 2.55949 170.268   7
   0  -1  -5 150.891 158.410   2
   0  -1  -5 203.168 227.951   8
   0   1   5 39.7160 104.306  11
   0  -1  -5 272.349 209.506  14
   0   1   5 54.1465 125.237  13
   0  -1  -5-21.5485 103.230  11
   0   1   6-38.1645 90.2991   3
   0   1  -6 217.478 238.917   2
   0  -1  -6 203.678 123.922   3
   0   1   6 261.408 243.716   7
   0  -1  -6 216.491 267.712   8
   0  -1  -6 115.330 118.278  11
   0  -1  -6-79.0988 209.731   2
   0   1   6 205.746 152.296   1
   0   1   6-34.4189 109.988  13
   0  -1   6 5.95443 203.880   7
   0   1   6 107.711 159.734  11
   0   1  -6 225.265 211.222   8
   0   1  -6 56.3860 140.517  14
   0  -1  -6 339.668 240.754  14
   0  -1  -6 147.242 93.6226  13
   0   1  -6 332.420 170.172   5
   0   1  -7-136.179 232.221   8
   0  -1  -7-148.325 294.241   8
   0  -1  -7 154.635 257.959   2
   0   1   7 54.3751 241.737   7
   0  -1  -7-4.57552 113.603  11
   0   1   7 13.7612 129.151  13
   0  -1  -7 95.7531 122.174   3
   0   1   7 137.947 152.468   1
   0  -1  -7-90.0622 151.998  13
   0   1  -7-98.6970 235.671  14
   0   1  -7-187.175 289.562   2
   0   1  -7 49.3746 135.493   5
   0   1   7 27.2110 188.851  11
   0  -1  -7-33.8191 244.123   7
   0  -1   7 121.051 256.893   7
   0  -1  -8-232.618 309.691   8
   0  -1  -8-266.445 270.792   2
   0   1   8-16.8460 142.786  13
   0   1  -8 220.646 178.913  13
   0   1  -8-136.313 324.580   2
   0  -1   8-142.477 245.855   7
   0   1   8 10.4199 103.456   3
   0  -1  -8-3.82554 138.340  11
   0  -1  -8 77.3405 129.053  13
   0   1  -8 198.433 280.146   8
   0   1   8-201.002 366.853   7
   0   1  -8-6.68422 155.144   5
   0   1   8-26.7803 131.817   1
   0   1  -9-5.46916 276.418   8
   0  -1  -9 307.723 341.860   8
   0  -1  -9 175.292 164.435  13
   0   1  -9-163.033 314.888   2
   0   1  -9-124.534 156.832  13
   0   1  -9 29.6872 163.749   5
   0   1   9-99.8476 126.041   3
   0  -1   9-69.5092 311.672   7
   0  -1  -9 6.42857 269.797   2
   0   1   9 59.5893 108.122   1
   0   1   9-76.5194 327.683   7
   0  -1  -9 40.3459 150.499  11
   0  -1   9-131.301 210.293   6
   0  -1  10 783.506 208.994   6
   0  -1  10-297.733 469.673   7
   0  -1 -10-74.0144 299.318   2
   0   1 -10-99.3392 199.819   5
   0   1 -10-115.778 180.233  11
   0   1 -10-381.660 435.595   2
   0   1 -10 633.680 366.807   8
   0   1  10-296.003 247.744   1
   0  -1 -10 52.8740 188.107  11
   0  -1 -10-62.3196 286.442   8
   0   1  10-120.175 415.676   7
   0   1  10-73.5556 93.4629   3
   0  -1 -10-203.942 185.987  13
   0  -1 -11-91.0391 125.901  11
   0   1  11 29.2603 72.8100   3
   0  -1 -11 109.644 425.284   8
   0   1 -11-295.689 370.865   8
   0  -1  11 60.2965 242.352   6
   0   1 -11-671.880 507.577   2
   0  -1  11-404.791 397.662   7
   0   1  11 283.618 493.255  14
   0   1 -11 333.715 178.330  11
   0  -1 -11-81.3041 163.055  13
   0  -1 -11 16.0674 425.150   2
   0   1  11-275.496 416.658   7
   0   1 -11-146.896 199.747   5
   0   1  11 263.097 122.955   1
   0   1 -12 86.8504 145.714   5
   0   1  12-21.1858 128.807   1
   0   1  12 40.7740 56.3990   3
   0   1  12-120.408 276.898   6
   0   1  12-328.715 487.660  14
   0   1 -12-28.9754 171.153  11
   0  -1 -12-128.217 284.160   2
   0  -1 -12-119.095 201.490  11
   0   1  12-441.532 425.886   7
   0   1 -12-156.359 396.211   8
   0   1 -12-239.613 411.979   2
   0  -1  12-68.2829 208.995   6
   0  -1 -12 93.4852 188.436  13
   0  -1  12 119.842 509.538   7
   0  -1 -12 10.0541 255.969   8
   0   1 -13 71.9858 124.067  11
   0   1  13 14.0358 299.545   6
   0  -1  13-407.931 641.413   7
   0   1  13-69.1355 148.332   1
   0   1 -13-745.223 255.623   5
   0  -1 -13 252.460 384.970   8
   0  -1 -13-42.4401 388.357   2
   0   1  13-929.198 643.800   7
   0  -1 -13 217.830 186.360  11
   0  -1  13-368.270 340.554   6
   0   1 -13-432.680 579.120   2
   0   1  13 294.881 378.339  14
   0   1 -13 181.846 523.909   8
   0   1 -14 215.913 183.383  11
   0  -1  14-459.763 664.707   7
   0  -1  14 52.9971 223.688   6
   0   1  14-153.631 428.103   7
   0   1  14 585.422 432.161   6
   0  -1 -14-252.119 424.144   2
   0  -1 -14 58.4464 477.029   8
   0   1  14-53.2776 135.039   1
   0   1 -14-33.0559 400.145   2
   0   1 -14 78.9433 169.744   5
   0   1 -14 329.314 344.581   8
   0   1  15 64.9584 362.450   6
   0  -1 -15-427.350 516.990   2
   0  -1  15-218.949 351.124   6
   0   1 -15 141.855 409.289   2
   0   1 -15-301.478 413.087   8
   0   1 -15-168.155 281.745   5
   0  -1  15-349.543 536.180   7
   0  -1 -15-466.866 571.575   8
   0   1  15-139.325 464.124   7
   0  -1  16-70.5128 300.506   6
   0   1  16 142.530 422.460   7
   0   1 -16-64.3602 476.377   2
   0   1  16-149.989 341.333   6
   0   1 -16-134.224 568.198   8
   0  -1  16 260.960 424.279   7
   0  -1 -16 159.428 465.439   2
   0  -1 -16-548.912 415.924   8
   0  -1 -17-180.996 487.201   8
   0   1  17-357.518 517.114   7
   0  -1  17 380.333 525.799   7
   0   1 -17 1432.28 628.116   2
   0   1  17 274.502 441.519   6
   0  -1 -17-512.594 591.689   2
   0  -1  17-227.302 428.476   6
   0   1 -17-92.5271 425.246   8
   0  -1 -18-343.713 538.950   8
   0  -1  18-443.370 662.389   7
   0  -1  18-246.514 327.163   6
   0  -1 -18 352.746 505.558   2
   0   1  18 5.49963 529.309   7
   0   1  18 79.8579 360.524   6
   0   1 -18 265.696 511.637   8
   0   1 -18-428.688 630.661   2
   0   1  19 128.902 595.236   6
   0   1  19-231.132 508.389   7
   0   1 -19-1015.63 719.306   2
   0  -1 -19-696.532 639.988   8
   0  -1  19-929.315 811.358   7
   0  -1 -19-174.804 603.926   2
   0   1 -19 89.7863 401.366   8
   0   1  20 143.570 421.952   6
   0  -1 -20-533.889 602.127   8
   0  -1 -20-192.832 588.158   2
   0   1 -20 403.780 489.061   8
   0   1 -20 304.560 516.000   2
   0   1  20-593.763 568.372   7
   0  -1  20-683.853 785.150   7
   0   1 -21-227.901 588.743   2
   0   1 -21-161.999 455.337   8
   0   1  21-383.732 748.090   7
   0   1  21 54.1124 419.643   6
   0  -1 -21 751.370 803.892   2
   0  -1 -21 547.878 767.752   8
   0  -1  21 18.6805 596.423   7
   0  -1 -22-32.6065 566.490   2
   0   1  22-597.298 910.241   7
   0   1 -22 479.069 760.787   2
   0  -1 -22 763.518 764.730   8
   0   1 -22-738.758 818.884   8
   0   1  23 121.016 751.764   7
   0   1 -23 644.628 757.130   8
   1  -1   3 713756. 12589.5   3
  -1  -1  -3 724825. 13059.3   1
  -1  -1   3 693588. 13175.6  10
  -1  -1   3 744858. 13341.8   7
   1   1  -3 706426. 13235.0   2
   1   1   3 729758. 13046.3   7
  -1   1  -3 751757. 12614.6   3
  -1   1   3 716364. 13033.4   7
   1  -1  -3 709093. 13006.4  13
   1  -1  -3 741521. 12927.8   3
   1   1  -3 721100. 13087.5   5
  -1  -1  -3 730449. 13071.0   2
   1  -1   3 705355. 12564.6   6
  -1  -1  -3 741950. 13325.3   8
  -1   1  -3 733393. 12570.4   6
   1  -1   3 746736. 13333.9   7
   1  -1  -3 749958. 13202.2   2
   1  -1  -3 705143. 13186.9  11
  -1  -1  -3 715556. 13318.8  14
   1  -1  -3 701783. 13204.1   8
   1  -1  -4 2712.49 400.029  14
   1   1   4 2447.21 347.218   7
   1   1  -4 2481.28 353.893   8
   1   1  -4 2549.09 360.052   5
   1  -1   4 3131.04 435.691   7
   1  -1  -4 2384.68 344.022  11
  -1  -1  -4 2615.67 330.073   1
  -1  -1  -4 1499.10 315.179  14
   1  -1  -4 2998.99 320.712   3
   1  -1  -4 1870.76 348.130   8
  -1  -1   4 2082.58 399.563   7
  -1   1   4 2498.08 331.397  13
  -1  -1  -4 1808.06 322.785   2
   1   1  -4 2919.02 451.674   2
  -1   1   4 2502.79 353.948   7
  -1   1   4 2471.32 286.012   3
   1   1  -4 2749.14 379.104  14
  -1   1  -4 2568.22 258.488   6
   1   1   4 2402.12 292.672   3
  -1  -1  -4 2133.60 365.659   8
  -1   1  -4 2283.86 387.860   4
   1  -1   4 2496.93 208.114   3
   1   1  -4 2844.92 422.561  13
  -1   1  -4 3214.79 455.462   2
   1  -1  -4 2087.21 298.473  13
   1   1   4 2539.44 271.759  11
   1   1   4 2840.76 357.450   1
   1  -1  -4 2431.28 381.152   2
   1  -1   4 2086.32 228.845   6
  -1   1   4 2245.59 204.298   5
   1  -1  -5 18709.1 1157.41   8
   1   1  -5 17250.1 1026.75   8
   1  -1  -5 18370.7 1134.18   2
   1  -1  -5 19496.2 876.767   3
   1  -1  -5 19131.7 1172.82  14
  -1   1   5 17955.4 966.001  13
  -1  -1  -5 18874.4 1121.73   2
   1   1   5 18305.1 848.490   3
   1   1  -5 18520.6 958.363   5
   1   1  -5 18159.5 1163.66   2
  -1   1   5 17812.1 820.079   3
  -1   1  -5 19814.7 1193.39   4
   1   1  -5 18300.4 1067.92  14
   1  -1  -5 19044.4 995.466  13
  -1   1   5 18041.4 638.982   5
  -1   1   5 16969.2 1057.55   7
   1   1   5 18142.9 1103.06   7
  -1  -1  -5 19260.0 719.444  13
   1   1  -5 18549.5 1130.35  13
   1  -1   5 18251.7 827.097   6
  -1  -1  -5 19339.6 1197.38  14
   1   1   5 20094.8 985.927   1
   1  -1   5 18439.1 1193.26   7
   1   1   5 16869.8 822.766  11
  -1  -1  -5 18127.1 939.198   1
  -1   1  -5 19196.9 1174.95   2
  -1  -1   5 18604.3 963.199   5
  -1   1   5 20741.1 1096.43  11
  -1  -1   5 17880.4 1181.35   7
   1  -1  -5 18933.3 1050.52  11
  -1  -1  -5 18827.9 1171.93   8
  -1  -1  -6 23935.0 937.468  13
   1   1  -6 23821.1 1343.63   8
   1   1   6 23887.7 1402.92   7
   1   1  -6 26116.8 1192.10   5
  -1   1   6 25221.9 1234.43  13
  -1  -1  -6 24257.7 1482.24  14
   1  -1  -6 23863.3 1212.10  13
  -1  -1  -6 25968.3 1516.42   8
   1   1   6 26417.1 1054.57   3
  -1   1   6 24698.4 784.847   5
   1   1  -6 25827.6 1531.07   2
   1   1  -6 24372.9 1373.65  14
   1  -1  -6 25953.1 1478.96  14
  -1   1   6 24832.3 1286.24  11
   1  -1  -6 23370.6 1388.31   8
  -1   1   6 23987.2 998.437   3
   1   1   6 25595.9 1162.84   1
   1  -1   6 25010.6 1094.33   6
  -1   1  -6 23876.5 755.018   1
   1  -1  -6 23529.0 1257.65  11
  -1  -1  -6 25259.0 1161.59   1
  -1  -1  -6 24405.9 1411.26   2
   1  -1  -6 27503.0 1499.98   2
   1  -1   6 29236.6 1636.65   7
   1   1   6 24085.2 1039.90  11
   1   1  -6 23410.7 1364.05  13
  -1   1   6 23535.7 1402.50   7
  -1   1  -6 23885.8 1447.95   2
  -1  -1   6 26773.7 1568.82   7
   1  -1  -6 27036.2 1064.17   3
   1  -1  -7 1598.49 455.354   2
   1  -1   7 2190.58 497.364   7
   1   1  -7 1561.17 366.934  14
   1  -1  -7 1953.33 273.456   3
  -1  -1  -7 1237.07 242.147  13
   1   1   7 2093.38 463.964   7
  -1   1   7 2142.99 385.358  13
  -1   1   7 1656.41 445.057   7
   1   1   7 2157.61 289.648   3
  -1   1   7 1977.15 205.276   5
   1   1  -7 1556.47 368.999   8
   1  -1  -7 1273.47 369.090   7
   1  -1  -7 1860.01 457.307   8
  -1  -1  -7 1871.80 430.832   2
   1   1   7 2026.19 309.613  11
  -1   1  -7 1369.78 403.515   8
   1  -1   7 2308.31 380.879   6
   1   1   7 2333.58 365.796   1
   1  -1  -7 1467.53 320.249  13
  -1  -1  -7 2515.32 515.894   8
   1   1  -7 1785.28 320.248   5
  -1   1   7 1837.40 318.627   1
  -1  -1   7 2191.19 509.110   7
   1  -1  -7 1550.51 399.397  14
   1   1  -7 1700.10 456.897   2
  -1   1  -7 1613.10 453.080   2
   1   1  -7 2404.46 463.343  13
   1   1   7 1203.85 393.222   6
   1  -1  -7 2265.17 216.297   5
  -1  -1  -7 1871.13 332.804   1
  -1  -1  -7 1654.07 275.903  11
   1  -1  -7 1855.44 369.907  11
  -1   1  -7 1786.98 184.915   1
  -1   1   7 1136.79 197.502   3
   1   1   8 197101. 4471.04   1
  -1  -1  -8 192538. 4492.76   1
  -1   1   8 182466. 4044.15   3
  -1  -1  -8 183700. 4260.65  13
   1   1   8 187393. 4089.62   3
   1  -1  -8 196155. 5460.04   2
  -1   1   8 192879. 4798.52  13
  -1  -1  -8 199779. 5431.91   2
   1  -1  -8 191555. 4152.49   3
   1  -1  -8 178961. 4769.06  13
   1   1  -8 192725. 4514.02   5
  -1   1  -8 196533. 5537.32   2
   1   1  -8 189294. 5478.08   2
  -1   1   8 183033. 5291.03   7
  -1  -1  -8 181341. 5402.47   8
   1  -1  -8 183830. 4802.82  11
  -1  -1  -8 184685. 4292.28  11
   1  -1   8 186762. 4551.74   6
  -1   1   8 201253. 4456.78   1
  -1   1  -8 191668. 5407.93   8
  -1   1  -8 184874. 3613.97   1
  -1  -1   8 174736. 5414.46   7
   1   1  -8 186279. 5204.56   8
   1   1   8 184181. 5329.96   7
   1   1   8 181800. 5114.50   6
   1   1  -8 191451. 5171.71  13
   1  -1   8 187798. 5567.35   7
   1  -1  -8 187848. 3687.29   5
  -1   1   8 185322. 3694.44   5
   1   1   8 184691. 4359.63  11
   1  -1  -8 182655. 5292.58   8
   1  -1  -9 18711.6 693.054   5
  -1  -1  -9 16605.0 984.191  11
  -1  -1  -9 17790.5 1469.31   2
  -1   1  -9 17541.2 1498.44   2
  -1   1  -9 19110.9 1503.26   8
   1  -1   9 17985.2 1151.67   6
   1  -1   9 15989.8 1479.69   7
   1   1   9 17672.6 1479.83   7
   1   1   9 15231.4 1275.66   6
   1   1   9 18372.7 1043.55   1
  -1   1   9 18596.5 1473.42   7
   1   1  -9 17398.0 1069.55   5
  -1   1   9 16972.4 1179.01  13
  -1   1  -9 17020.2 1021.80   5
  -1   1  -9 16102.9 608.181   1
  -1  -1  -9 19349.7 1567.57   8
   1  -1  -9 17121.6 878.487   3
   1   1  -9 17905.9 1517.80   2
  -1  -1   9 15727.0 1450.77   7
  -1  -1  -9 18014.7 1035.16  13
  -1   1   9 18678.4 1037.01   1
   1  -1  -9 17526.2 1212.59  11
   1  -1  -9 17563.4 1466.43   8
   1   1  -9 17202.6 1387.08   8
  -1   1  -9 16451.2 898.844  11
   1  -1  -9 17167.9 1208.91  13
  -1   1   9 17628.9 855.704   3
   1  -1  -9 17437.9 1475.41   2
   1   1   9 18653.1 876.050   3
  -1  -1 -10 285671. 7654.80   2
  -1   1  10 302095. 7897.94  14
   1  -1 -10 280857. 6886.19  13
  -1  -1  10 273031. 7790.74   7
  -1  -1 -10 290577. 7814.23   8
   1  -1  10 284937. 6690.67   6
   1  -1 -10 290583. 5372.13   5
   1  -1 -10 288943. 6887.61  11
   1  -1 -10 300798. 5886.24   3
  -1   1 -10 273303. 6915.16  13
   1   1 -10 287228. 7524.62   8
  -1   1  10 285934. 6867.26  13
  -1   1 -10 289301. 7852.33   2
  -1   1  10 279330. 7661.80   7
  -1   1  10 281861. 5755.38   3
  -1   1 -10 291193. 6340.41   5
   1   1  10 282598. 7737.89   7
  -1  -1 -10 281580. 6339.96  13
  -1   1 -10 286714. 6081.66  11
   1   1 -10 297142. 6428.17   5
  -1   1  10 303781. 6308.99   1
   1  -1  10 278841. 7878.54   7
   1  -1 -10 288712. 7702.09   8
  -1   1 -10 285650. 7719.64   8
   1   1 -10 289547. 7867.99   2
   1   1  10 294080. 7415.09   6
   1  -1 -10 284834. 7691.41   2
   1   1  10 280005. 5718.88   3
   1   1  10 285121. 6264.63   1
  -1  -1 -10 267116. 6211.33  11
   1  -1  11 52888.5 2336.82   6
  -1   1 -11 55874.7 1966.15  11
  -1  -1 -11 51275.2 2836.07   2
   1   1 -11 54833.0 2111.25   5
  -1   1  11 57764.9 2035.42   1
   1   1  11 58739.9 2085.50   1
   1   1 -11 53958.6 2982.83   2
  -1   1  11 57258.5 3035.99  14
   1  -1 -11 57291.7 3014.11   2
  -1   1 -11 55218.1 3007.92   2
   1   1  11 59136.4 2827.35   6
  -1  -1  11 55686.6 3087.69   7
   1  -1 -11 57608.0 1746.30   3
  -1   1  11 50230.4 2828.07   7
   1  -1 -11 53220.8 2394.99  11
  -1  -1 -11 57962.8 3065.47   8
   1   1 -11 52561.3 2801.34   8
   1  -1  11 55725.6 3093.20   7
  -1  -1 -11 53878.7 2165.27  13
  -1   1 -11 55838.2 2067.59   5
   1  -1 -11 49747.0 2819.30   8
   1   1  11 53929.2 1618.59   3
   1   1 -11 54867.9 2371.85  11
  -1  -1 -11 53061.2 2046.51  11
  -1   1 -11 54558.9 2913.73   8
   1   1  11 57977.2 3034.28   7
   1   1 -12 651.085 346.473   8
  -1   1  12 398.420 423.221  14
  -1  -1 -12 593.335 353.561   8
  -1  -1  12 559.332 381.251   7
  -1   1  12 752.925 207.428   1
   1   1 -12 645.226 236.535   5
   1   1  12 563.123 370.455   6
   1   1 -12 1152.84 506.159   2
   1   1 -12 478.659 212.871  11
  -1   1 -12 1246.30 519.513   8
  -1   1 -12 1132.96 503.166   2
  -1   1 -12 571.507 207.573   5
  -1   1  12 575.846 289.933   7
   1   1  12 1108.50 306.312   1
   1   1  12 413.919 416.094   7
  -1  -1 -12 1073.84 306.781  11
   1   1  12 844.678 174.912   3
  -1  -1 -12 1073.27 500.935   2
   1  -1  12 571.848 280.351   6
   1  -1  12 956.845 405.959   7
   1  -1 -12 362.517 290.828   2
   1  -1 -12 180.817 330.749   8
  -1  -1 -12 824.443 280.730  13
  -1   1 -12 934.349 254.252  11
  -1  -1 -13 128712. 4059.56  13
  -1   1  13 143381. 5469.55  14
   1   1  13 139369. 5442.37   7
   1   1 -13 143323. 5556.11   2
  -1  -1 -13 143999. 5420.91   2
  -1   1  13 146578. 3677.89   1
  -1   1 -13 139385. 5458.86   2
   1   1  13 142655. 3740.96   1
  -1  -1  13 133438. 5446.19   7
  -1  -1 -13 137594. 5389.75   8
   1   1 -13 141870. 3892.01   5
   1  -1 -13 130611. 5252.71   2
  -1  -1 -13 138820. 3901.71  11
   1   1  13 143832. 5011.57   6
   1  -1  13 150990. 4588.58   6
  -1   1 -13 142037. 3778.13   5
   1  -1  13 139669. 5584.65   7
  -1   1 -13 134156. 5279.70   8
  -1   1 -13 138014. 3735.89  11
   1  -1 -13 136633. 5298.23   8
   1   1 -13 135259. 5167.96   8
  -1   1  13 135695. 5332.86   7
   1   1 -14 3289.07 830.489   8
  -1   1 -14 1685.70 681.250   2
  -1   1 -14 3627.92 515.797   5
  -1  -1 -14 3057.91 848.462   2
  -1  -1 -14 2834.77 791.342   8
   1   1  14 2524.61 693.019   6
  -1   1 -14 2951.14 825.882   8
  -1  -1 -14 3632.37 612.927  13
  -1  -1  14 3291.97 690.133   6
   1   1 -14 1942.82 702.150   2
   1  -1  14 3632.81 913.486   7
   1   1 -14 3048.22 517.880   5
  -1   1 -14 3151.66 495.372  11
  -1   1  14 2626.94 743.830   7
  -1   1  14 2845.24 408.711   1
   1  -1 -14 3183.59 918.262   2
   1  -1 -14 3251.66 848.096   8
  -1  -1  14 1928.87 627.693   7
  -1   1  14 2676.62 814.217  14
   1  -1  14 4164.31 751.903   6
   1   1  14 1965.26 623.507   7
   1   1 -15 70873.5 2539.57   5
  -1  -1  15 64745.9 3925.00   7
  -1  -1 -15 66293.9 3865.00   8
   1   1 -15 66387.0 3728.30   8
   1   1 -15 68071.1 3946.78   2
  -1   1 -15 66853.6 3915.77   2
   1   1  15 67057.0 3912.41   7
   1  -1 -15 68557.9 3883.05   8
  -1   1 -15 65128.5 3804.61   8
   1   1  15 65925.6 3469.52   6
   1  -1 -15 63024.7 3758.76   2
  -1   1  15 66579.0 3833.46   7
  -1  -1 -15 70904.4 3957.82   2
  -1   1 -15 70401.2 2434.02   5
   1  -1  15 72670.8 3213.19   6
   1  -1  15 62763.5 3905.44   7
  -1  -1  15 74241.7 3270.73   6
  -1   1  16 31797.9 2680.74   7
   1  -1  16 34509.2 2219.73   6
  -1   1 -16 27069.6 2481.90   8
  -1   1 -16 30378.1 2700.29   2
  -1  -1 -16 30365.0 2665.72   8
  -1   1  16 31666.2 2417.11   6
   1  -1 -16 33454.0 2733.34   8
  -1  -1  16 28652.3 2668.45   7
   1   1 -16 28474.9 2494.36   8
  -1  -1  16 28785.2 2057.90   6
   1   1  16 26722.3 2531.46   7
   1   1 -16 30517.0 2682.06   2
   1  -1 -16 29969.5 2608.29   2
   1  -1  16 32568.7 2873.99   7
  -1  -1 -16 30565.0 2626.40   2
   1   1  16 34301.7 2489.90   6
  -1   1 -17 31406.9 2801.43   2
   1   1 -17 37928.8 2985.30   8
   1  -1  17 35743.1 2337.97   6
   1   1  17 34299.2 2944.70   7
  -1  -1  17 37965.6 2428.07   6
   1  -1 -17 35484.4 2900.24   8
  -1   1 -17 37099.6 3017.70   8
  -1   1  17 35059.1 2605.56   6
   1   1 -17 33068.8 2905.47   2
   1  -1 -17 34761.9 2930.82   2
  -1  -1 -17 35089.5 2959.64   8
  -1  -1  17 32520.6 2921.63   7
   1  -1  17 34354.5 3037.91   7
  -1   1  17 36353.1 2982.94   7
  -1  -1 -17 33748.6 2867.86   2
   1   1  17 36186.5 2660.91   6
   1  -1  18 32632.3 3053.05   7
   1   1 -18 25883.7 2678.58   2
  -1  -1  18 34472.9 2378.73   6
   1  -1 -18 24171.3 2549.88   2
   1   1 -18 29358.0 2706.12   8
   1  -1  18 33365.8 2321.99   6
  -1   1 -18 29395.7 2809.48   8
  -1   1  18 27526.3 2698.56   7
  -1   1 -18 33120.2 2993.03   2
  -1  -1  18 28521.0 2813.87   7
  -1   1  18 31255.2 2551.16   6
   1   1  18 34720.6 2670.82   6
  -1  -1 -18 26598.2 2673.20   8
   1  -1 -18 30468.3 2793.71   8
   1   1  18 30667.4 2901.88   7
  -1  -1 -18 26835.0 2638.37   2
   1  -1  19 7890.31 1571.89   7
  -1   1  19 4694.02 1131.03   7
  -1  -1 -19 5967.41 1298.62   8
  -1   1 -19 5988.78 1312.87   2
   1   1  19 5973.44 1136.07   6
  -1   1  19 7195.77 1261.89   6
   1   1 -19 6797.15 1301.14   8
  -1  -1 -19 4646.72 1242.51   2
   1   1  19 5806.26 1380.71   7
   1   1 -19 5565.74 1299.11   2
   1  -1 -19 3865.43 1071.76   8
   1  -1 -19 6216.91 1380.80   2
  -1  -1  19 4950.41 1198.72   7
  -1   1 -19 5273.63 1170.31   8
   1   1 -20 28486.8 2956.75   2
   1  -1  20 28410.5 3033.22   7
  -1  -1 -20 23007.3 2611.04   2
   1  -1 -20 25904.2 2797.97   2
   1   1 -20 28624.0 2848.88   8
  -1   1 -20 26297.3 2788.37   8
  -1   1 -20 26161.5 2835.62   2
   1   1  20 26914.0 2476.54   6
  -1  -1 -20 28340.1 2934.84   8
  -1   1  20 25354.0 2757.83   7
  -1  -1  20 29262.7 3026.20   7
   1  -1 -20 27179.0 2840.37   8
   1   1  20 27646.9 2926.91   7
  -1   1  20 33475.9 2749.63   6
   1  -1  21 894.398 711.286   7
   1  -1 -21 1967.11 869.218   2
   1   1  21 171.974 794.456   7
   1   1  21 1783.54 789.866   6
  -1   1  21 114.358 408.831   6
   1   1 -21-209.407 627.932   8
  -1   1  21 865.847 572.756   7
  -1  -1  21 514.473 778.900   7
  -1   1 -21-358.303 698.381   2
  -1  -1 -21 1252.04 733.531   8
   1   1 -21 1135.58 744.242   2
  -1   1 -21 945.985 560.887   8
   1  -1 -21 1837.75 954.420   8
  -1  -1 -21 8.71614 528.523   2
   1   1 -22 16200.4 2363.84   2
  -1  -1 -22 18501.5 2482.33   2
   1  -1 -22 15563.0 2286.67   8
   1  -1  22 16435.0 2435.66   7
  -1  -1  22 14102.1 2259.54   7
  -1   1 -22 15513.0 2314.76   2
   1   1 -22 16602.9 2323.56   8
  -1  -1 -22 18909.6 2520.74   8
   1   1  22 16826.3 2388.66   7
  -1   1 -22 15063.6 2294.94   8
   1  -1 -22 16049.9 2324.60   2
  -1   1  22 17112.6 2396.46   7
   1   1  23 8465.71 1725.65   7
  -1   1  23 4663.57 1338.63   7
   1   1 -23 8487.47 1653.80   8
   1  -1 -23 9470.64 1747.42   8
  -2  -1  -2 243153. 5012.93   9
  -2  -1  -2 247962. 5056.31   8
  -2  -1   2 234807. 5115.94  10
   2  -1  -2 243188. 5050.65   8
  -2  -1  -2 240450. 5043.51  14
   2  -1  -2 242712. 5173.83  13
   2   1  -2 256721. 5190.55   5
   2  -1   2 248556. 4677.05  11
   2  -1  -2 253047. 5154.54   2
   2  -1  -2 236428. 5256.35  11
  -2  -1  -2 251909. 4625.81   4
   2  -1  -2 256267. 5112.84   3
  -2  -1   2 256549. 5165.44   7
   2   1   2 242372. 4828.26   5
  -2  -1  -3 41127.5 1481.16   1
  -2  -1  -3 41174.0 1483.78   9
  -2   1  -3 43894.4 1581.04   4
   2  -1   3 45038.9 1595.95   7
   2  -1  -3 42807.7 1580.24   2
  -2   1   3 41312.9 1440.63   7
  -2  -1  -3 44084.0 1313.56   4
   2  -1  -3 41122.5 1550.19  13
  -2  -1  -3 41359.7 1235.46   5
  -2   1  -3 41218.9 1062.91  11
   2  -1  -3 42512.1 1511.13   8
  -2  -1  -3 41631.6 1567.02   6
   2   1  -3 40051.4 1504.67   2
  -2  -1   3 39549.2 1527.36  10
  -2  -1   3 44471.9 1607.76   7
   2   1   3 41451.0 1271.00   4
   2   1  -3 42390.7 1525.56   5
   2   1  -3 41036.9 1253.48  14
   2  -1  -3 42115.7 1624.35  11
   2   1   3 40898.5 1218.69   5
   2  -1  -3 42385.8 1445.03   3
   2   1  -3 41757.4 1239.60   8
   2   1  -3 38342.3 1610.46  13
  -2  -1  -3 41675.4 1574.30  14
  -2   1  -3 40909.8 1274.91   6
  -2  -1  -3 42079.9 1572.00   8
   2  -1   3 41694.8 1314.84   3
  -2   1  -4 148263. 3289.66   6
   2  -1  -4 150435. 3807.38   2
   2  -1  -4 145281. 3704.42  13
  -2  -1   4 157175. 3920.76   7
  -2  -1   4 144052. 3770.38  10
   2   1  -4 139340. 3400.63  14
   2  -1   4 140517. 3156.31   3
  -2   1   4 147210. 3437.75   3
   2   1   4 150166. 3668.31   7
   2  -1   4 146582. 3282.28   6
  -2  -1  -4 153726. 3092.22   5
  -2  -1  -4 146506. 3549.37   1
   2   1   4 146551. 3432.33   4
  -2   1   4 143119. 3614.27   7
   2  -1  -4 148957. 3842.37  11
  -2  -1  -4 137746. 3792.99  14
  -2   1   4 148433. 3259.38   5
  -2  -1  -4 150724. 3789.70   6
   2  -1   4 153586. 3854.24   7
  -2  -1  -4 148471. 3633.31   2
   2   1  -4 146626. 3589.43   5
  -2  -1  -4 145420. 3839.59   8
   2   1   4 150315. 3060.67   5
  -2   1  -4 154523. 3838.71   4
   2  -1  -4 157059. 3490.34   3
   2   1  -4 143973. 3783.51   2
   2   1  -4 142479. 3385.50   8
   2   1  -4 139656. 3864.12  13
   2  -1  -4 148742. 3714.60   8
   2   1   5 97695.4 2751.10   1
   2  -1  -5 96256.4 2947.20   8
   2   1  -5 100099. 3143.18  13
   2  -1  -5 104667. 2637.15   3
   2  -1   5 104866. 3183.11   7
  -2  -1   5 100595. 2804.29   5
  -2   1   5 95403.3 2570.87   3
   2  -1   5 99447.2 2557.11   6
  -2   1   5 96403.5 2910.75  13
  -2  -1   5 98294.9 3044.61  10
   2   1  -5 92779.4 2752.65  14
   2  -1   5 97926.6 2311.31   3
  -2   1  -5 105285. 3136.51   4
   2   1  -5 95596.2 3083.68   2
  -2  -1  -5 103278. 2985.46   2
  -2   1   5 92356.7 2368.90   5
  -2  -1   5 99067.6 3152.54   7
   2  -1  -5 97282.4 2931.21  13
  -2  -1  -5 101771. 2772.56   1
  -2   1  -5 96901.3 2554.46   6
   2   1   5 95399.2 2765.94   4
   2  -1  -5 102997. 3111.82   2
   2   1  -5 98741.2 2780.00   8
  -2  -1  -5 100209. 3150.91   8
   2  -1  -5 96684.2 3021.59  11
  -2  -1  -5 99228.4 3033.64   6
   2   1   5 99954.4 2975.35   7
   2   1  -5 99327.3 2774.02   5
   2   1   5 98708.8 2322.01  11
  -2  -1  -5 104891. 2226.85   5
  -2  -1  -5 99024.0 3155.91  14
  -2   1   5 100772. 2972.15   7
   2  -1  -6 81998.2 2832.84  14
   2   1  -6 76565.6 2550.28   8
  -2   1  -6 79837.8 2326.52   6
   2  -1   6 76689.0 2869.98   7
   2  -1  -6 83621.5 2296.50   3
  -2   1  -6 81699.0 2879.77   2
  -2  -1  -6 78052.9 1810.04   5
  -2   1   6 77375.4 2237.68   3
   2   1   6 78481.2 2420.58   1
   2   1  -6 75610.9 2572.70  14
  -2  -1  -6 80369.1 2754.85   2
   2   1  -6 73516.4 2767.25  13
  -2   1   6 78586.6 2046.60   5
   2  -1  -6 75119.7 2605.57  13
   2   1  -6 76213.2 2826.54   2
   2   1   6 72166.7 2522.72   4
  -2  -1   6 82725.2 2966.86   7
  -2  -1  -6 80554.6 2911.05   8
   2  -1  -6 81627.2 2860.91   2
   2   1   6 75391.4 1988.82  11
   2  -1  -6 74586.3 2671.30  11
  -2  -1  -6 79465.4 2424.75   1
   2  -1   6 79106.8 2308.08   6
  -2   1   6 71729.6 2648.37   7
  -2   1  -6 78833.5 2842.04   4
   2  -1  -6 79105.6 2744.90   8
   2  -1   6 79011.0 1916.07   3
  -2  -1   6 76762.5 2445.32   5
  -2  -1  -6 80306.9 2951.40  14
   2   1   6 79562.1 2754.99   7
  -2   1   6 76792.8 2606.19  13
   2   1  -6 77839.3 2429.03   5
   2  -1  -6 81747.1 2084.40   5
   2   1  -7 132.260 169.781  13
   2  -1   7-62.7891 121.645   6
   2  -1  -7-214.526 307.913   2
  -2  -1  -7 262.325 233.766   8
   2   1   7 391.758 275.905   6
  -2   1   7 28.8818 98.2691   3
   2   1  -7-30.0814 190.676  14
  -2   1   7-126.095 169.946  13
   2   1  -7-45.3764 208.318   2
  -2   1  -7 167.892 130.262   1
   2  -1   7 301.186 275.445   7
   2  -1  -7 646.175 283.095   7
   2  -1  -7 661.876 181.998   3
   2   1   7 102.189 160.930   4
  -2   1   7 76.0041 80.5393   5
  -2  -1  -7 172.318 205.102   1
   2   1   7 27.1270 245.629   7
   2  -1  -7 147.389 94.7939   5
   2  -1  -7 309.664 242.586   8
   2  -1  -7-105.009 183.307  13
   2   1  -7-0.41383 153.098   5
   2   1   7 304.892 134.303  11
   2   1  -7 115.839 172.433   8
  -2  -1  -7 105.973 204.894   2
  -2  -1   7 468.529 381.037   7
   2  -1  -7 9.58186 165.766  14
   2  -1   7 180.949 86.8184   3
  -2   1   7 196.126 226.404   7
  -2  -1  -7 167.885 74.6900   5
  -2   1  -7-1.30137 282.974   4
  -2  -1  -7 41.8562 71.9188  13
  -2   1  -7 314.472 324.060   2
   2   1   7 382.640 151.640   3
   2   1   7 154.403 138.044   1
   2  -1  -7-178.680 221.198  11
  -2  -1   7 570.579 221.018   5
  -2   1   8 355.847 274.153  13
   2   1  -8-263.245 346.934   8
  -2   1  -8 451.546 360.188   8
  -2  -1  -8-24.7504 82.0742  13
   2  -1  -8-110.434 293.868   2
   2   1   8 40.3507 103.551   3
   2   1   8-53.3513 94.3925  11
   2   1  -8 3.08157 149.962   5
  -2  -1   8 258.022 296.139   7
  -2  -1  -8 127.610 70.4420   5
  -2   1   8 263.250 214.304  14
  -2  -1  -8 234.366 234.040   2
  -2  -1   8 99.3778 174.369   5
   2   1   8-359.696 364.448   7
   2  -1  -8 78.4149 111.813   3
   2   1   8-63.4325 137.636   1
  -2   1  -8 311.309 327.650   2
   2  -1  -8 106.805 246.618  11
   2  -1  -8 9.31743 101.906   5
   2   1  -8-106.877 237.155  14
   2  -1   8 54.8619 195.820   6
  -2   1   8 381.745 130.584   5
   2  -1   8-302.784 390.756   7
   2   1   8-164.573 301.569   6
  -2   1  -8 131.130 118.787   1
   2  -1   8 131.997 65.3954   3
  -2  -1  -8 24.6009 148.466   1
  -2   1   8 41.7459 218.333   7
   2   1  -8-230.231 243.299   2
   2  -1  -8-168.992 153.357  13
  -2  -1  -8-56.1815 338.701   8
   2   1   8 176.376 223.175   4
  -2   1  -8 60.1445 74.4601  11
   2  -1  -8 48.2584 197.886   8
  -2   1  -9 45114.1 1346.56  11
  -2  -1  -9 45720.7 1600.61  13
  -2   1  -9 47052.2 2528.07   2
   2  -1  -9 46090.6 2459.01   2
  -2   1  -9 47369.8 1464.08   1
   2   1   9 50225.2 1920.37   1
   2   1  -9 44913.5 2481.29   2
   2   1  -9 46139.1 2286.88   8
   2  -1  -9 49153.7 1716.56   3
  -2   1   9 46030.9 1500.68   5
   2   1   9 45239.4 1603.56  11
  -2   1   9 46069.3 2169.01  13
   2   1   9 44892.8 2417.19   7
  -2  -1  -9 44564.1 2488.84   8
   2   1  -9 46088.7 1297.59   3
  -2   1   9 51881.6 2563.11  14
   2  -1  -9 46225.4 2217.97  11
   2  -1   9 46056.5 1960.46   6
  -2  -1  -9 45431.1 1879.31   1
  -2   1   9 45728.5 2411.55   7
   2  -1   9 43266.3 2479.53   7
   2  -1  -9 48182.2 1533.33   5
  -2  -1  -9 47434.5 2455.94   2
   2  -1  -9 46595.5 2212.23  13
   2   1   9 46809.7 2312.96   6
  -2   1  -9 48266.1 2528.87   8
   2   1   9 48505.2 1661.05   3
  -2  -1   9 44614.2 2481.79   7
   2  -1  -9 42241.2 2318.46   8
   2   1  -9 47889.7 1938.94   5
   2  -1 -10 6812.01 518.312   5
  -2   1 -10 7070.06 991.657   8
  -2   1  10 6265.68 637.883   1
  -2   1  10 5312.68 832.657   7
  -2  -1 -10 4586.77 792.429   2
   2  -1  10 6095.14 979.139   7
   2   1 -10 5978.86 949.869   2
  -2  -1 -10 6110.36 937.662   8
  -2  -1  10 5845.15 946.664   7
  -2   1 -10 6263.84 472.689   1
   2   1  10 5850.61 819.934   6
   2  -1  10 6065.71 696.736   6
   2  -1 -10 7110.76 1019.98   2
   2  -1 -10 6639.41 950.110   8
  -2   1  10 6101.65 488.099   5
  -2   1  10 5870.42 883.827  14
   2  -1 -10 6844.02 591.570   3
  -2  -1 -10 7341.07 700.129   1
  -2   1 -10 5592.10 433.727  11
   2   1 -10 6244.74 899.395   8
  -2  -1 -10 6156.96 569.191  13
   2   1  10 7762.55 1053.17   7
  -2   1 -10 5061.08 842.143   2
   2   1  10 7086.07 685.395   1
  -2   1  10 6967.32 840.265  13
   2   1 -10 6055.46 648.717   5
   2   1 -10 6185.96 358.083   3
   2   1  10 7133.98 576.452   3
   2  -1 -11 1408.97 272.952   3
  -2   1 -11 1173.35 452.081   2
  -2   1  11 786.361 415.390   7
  -2  -1 -11 2144.22 405.506   1
  -2   1  11 1093.43 472.038  14
   2   1 -11 1617.69 355.892   5
  -2   1 -11 1195.02 210.876   1
  -2  -1  11 1530.06 590.649   7
  -2   1  11 1312.33 296.504   1
  -2   1 -11 1416.83 501.753   8
  -2   1 -11 2023.59 466.677  13
   2  -1  11 1651.78 566.755   7
  -2  -1 -11 1186.83 272.916  13
   2  -1 -11 731.552 387.329   8
   2   1  11 1836.59 525.066   6
  -2   1 -11 1441.24 238.639  11
   2  -1 -11 1365.10 233.570   5
   2   1 -11 1407.54 550.498   2
   2  -1 -11 1991.00 621.115   2
   2  -1  11 1296.61 371.875   6
  -2  -1 -11 1278.27 461.608   8
  -2   1  11 972.179 284.878  13
   2   1  11 1451.33 262.475   3
  -2  -1 -11 1675.27 532.626   2
   2   1  11 1118.14 416.804   7
   2   1 -11 649.861 414.128   8
   2   1 -12 49879.8 2094.18   5
  -2  -1 -12 45922.6 1915.07  13
   2  -1 -12 49714.7 2869.40   8
   2  -1 -12 49481.2 1705.37   3
  -2   1 -12 48395.6 1971.22   5
   2   1  12 49115.5 1585.69   3
  -2   1  12 44804.2 2774.65   7
  -2   1 -12 45982.6 2852.50   8
   2  -1  12 47044.3 2967.58   7
  -2  -1  12 46030.0 2886.24   7
  -2   1 -12 48550.7 2925.11   2
  -2   1  12 48041.5 2480.59  13
  -2  -1 -12 47463.1 2926.60   8
  -2   1 -12 47059.0 1444.91   1
   2  -1  12 45114.5 2238.60   6
   2   1 -12 44743.6 2864.91   2
  -2   1  12 50995.1 2924.95  14
   2   1  12 47248.1 2903.85   7
   2  -1 -12 48109.7 2895.85   2
   2   1 -12 44527.8 2660.45   8
  -2   1 -12 44555.8 1532.73  11
  -2  -1 -12 49309.0 2883.49   2
  -2   1  12 52033.6 1960.56   1
   2   1  12 51438.8 2724.65   6
  -2  -1 -13 1972.18 620.452   2
   2  -1 -13 1749.35 292.300   3
   2   1  13 1689.62 549.389   6
   2  -1 -13 2199.78 681.695   8
  -2   1 -13 1328.21 251.410  11
  -2   1  13 360.116 366.087   7
   2   1 -13 1527.10 373.673   5
   2  -1 -13 2047.92 707.206   2
   2   1 -13 1330.13 693.347   2
  -2  -1 -13 1247.38 582.754   8
  -2   1  13 1018.49 519.932  14
  -2   1 -13 1272.89 583.217   2
  -2   1 -13 1168.59 450.265   8
  -2   1  13 1807.72 344.152   1
  -2  -1  13 755.489 447.012   7
   2  -1  13-111.572 593.725   7
   2   1  13 850.375 482.768   7
   2   1 -13 1443.16 581.767   8
  -2  -1 -13 1099.15 329.910  13
  -2   1 -13 1276.04 274.293   5
   2   1  13 1645.22 239.904   3
   2  -1  13 1782.27 488.573   6
  -2  -1 -14 2708.88 484.198  13
  -2   1 -14 1966.85 701.500   2
   2  -1 -14 3338.51 836.688   2
   2   1 -14 4281.40 606.052   5
  -2   1  14 4550.53 1017.89  14
  -2   1  14 3160.77 446.961   1
   2   1  14 3152.43 816.695   7
  -2   1 -14 3509.20 506.920   5
  -2   1 -14 2836.65 782.762   8
   2   1  14 2634.82 693.926   6
  -2   1  14 3597.38 830.963   7
   2  -1  14 2124.85 670.659   7
  -2  -1 -14 3922.84 969.560   8
   2  -1  14 2754.33 570.189   6
  -2  -1  14 2852.62 870.846   7
  -2  -1 -14 2245.74 716.735   2
   2  -1 -14 3755.45 895.786   8
   2   1 -14 3197.51 766.311   8
   2   1 -14 5656.82 1069.87   2
  -2   1 -15 12493.4 1670.91   2
  -2   1 -15 13893.8 991.270   5
   2  -1 -15 11737.9 1623.89   2
  -2  -1  15 11474.4 1563.62   7
   2   1  15 11529.7 1596.57   7
   2  -1 -15 10223.8 1444.10   8
   2  -1  15 12760.7 1671.30   7
  -2  -1 -15 13979.3 1760.72   8
  -2   1  15 13264.9 1670.86  14
   2   1  15 12198.2 1422.66   6
  -2   1 -15 12670.2 1663.76   8
  -2  -1 -15 10185.9 1485.13   2
  -2   1  15 10163.4 1486.88   7
   2   1 -15 12373.4 1566.55   8
   2   1 -15 12564.1 1022.26   5
   2  -1  15 13340.3 1322.19   6
   2   1 -15 11668.0 1627.63   2
   2   1  16 5396.65 1130.47   7
   2   1 -16 5640.91 682.003   5
   2   1 -16 4877.81 1062.14   8
  -2  -1  16 5077.04 1068.72   7
   2   1  16 5553.03 1007.36   6
  -2   1 -16 6267.19 1241.73   8
  -2   1  16 4029.48 940.944   7
   2   1 -16 3526.04 985.659   2
  -2  -1 -16 5055.45 1149.16   8
   2  -1 -16 4264.07 1003.28   2
   2  -1  16 5135.01 1161.10   7
  -2   1 -16 5265.66 1174.12   2
  -2  -1 -16 4288.08 1070.15   2
   2  -1  16 4728.52 810.110   6
   2  -1 -16 4259.32 1004.90   8
   2   1  17 5834.71 1085.55   6
   2  -1  17 4457.81 1020.75   7
   2  -1 -17 6462.55 1308.68   8
  -2   1 -17 4122.29 1067.72   2
  -2  -1 -17 5719.28 1238.59   8
   2   1 -17 2717.62 796.153   2
  -2   1  17 3472.33 924.717   7
   2  -1 -17 3034.68 946.985   2
  -2  -1  17 4885.81 1237.34   7
  -2  -1  17 4598.71 865.641   6
  -2  -1 -17 5903.92 1236.00   2
  -2   1 -17 4174.91 1029.87   8
   2   1 -17 5903.41 1191.07   8
   2  -1  17 5235.73 878.083   6
   2   1  17 4824.06 1087.36   7
   2  -1  18 3656.74 999.410   7
   2   1 -18 4677.10 1205.07   2
  -2   1 -18 5469.74 1246.49   2
   2  -1 -18 5610.68 1220.79   8
   2   1  18 3628.11 886.511   6
  -2  -1 -18 3664.08 1016.92   2
  -2  -1 -18 3249.95 989.733   8
   2  -1  18 4680.22 870.668   6
  -2   1 -18 2872.97 868.534   8
   2  -1 -18 2362.28 713.687   2
   2   1  18 4311.78 1205.88   7
   2   1 -18 6343.29 1277.64   8
  -2  -1  18 3721.61 783.464   6
  -2   1  18 3914.48 1047.65   7
  -2  -1  18 2976.15 975.004   7
  -2   1  18 3070.35 778.833   6
   2   1 -19 9827.21 1711.40   2
   2   1  19 10830.0 1515.20   6
  -2  -1 -19 9020.41 1660.22   8
   2  -1 -19 9308.90 1608.70   8
  -2  -1  19 9800.39 1733.02   7
  -2   1 -19 10501.2 1809.26   2
   2  -1 -19 9751.54 1634.62   2
  -2   1  19 7332.34 1468.24   7
   2  -1  19 11500.6 1936.80   7
  -2   1  19 11085.7 1545.61   6
  -2  -1 -19 8074.14 1512.96   2
   2   1  19 7805.17 1562.85   7
   2   1 -19 9668.64 1581.90   8
  -2   1 -19 9603.08 1665.44   8
  -2   1  20-64.2730 716.733   7
   2   1 -20 873.374 561.068   2
   2  -1 -20 634.710 563.757   8
  -2   1 -20 681.594 702.675   2
  -2  -1  20 2932.84 1125.58   7
  -2   1 -20 2328.67 999.752   8
   2  -1 -20 1271.85 547.084   2
  -2  -1 -20 1003.45 792.771   8
  -2   1  20 623.117 489.451   6
   2   1 -20-409.022 787.176   8
   2   1  20 1609.20 941.468   7
   2  -1  20-141.920 575.510   7
   2   1  20 1295.15 631.718   6
  -2  -1 -20 1627.12 743.753   2
  -2  -1 -21 18405.1 2395.50   2
  -2   1  21 18837.9 2105.04   6
  -2   1 -21 16613.8 2302.69   2
  -2  -1 -21 17656.1 2396.06   8
  -2  -1  21 15885.8 2318.79   7
  -2   1  21 21982.4 2636.81   7
   2  -1 -21 17640.9 2341.94   8
   2  -1 -21 18609.4 2498.04   2
   2  -1  21 15970.7 2366.24   7
   2   1 -21 19043.2 2477.69   2
  -2   1 -21 17624.9 2392.19   8
   2   1  21 15712.4 2290.32   7
   2   1 -21 19665.6 2381.86   8
   2   1  21 19843.9 2165.55   6
  -2   1 -22 5748.97 1413.62   8
   2   1  22 3325.26 1110.54   7
   2   1 -22 4450.31 1217.01   8
  -2  -1 -22 5010.01 1370.71   2
  -2   1 -22 7803.63 1748.89   2
   2  -1  22 4661.25 1280.38   7
  -2  -1 -22 4393.45 1212.25   8
  -2  -1  22 5924.98 1523.50   7
   2  -1 -22 7117.20 1563.19   8
  -2   1  22 5066.65 1386.12   7
   2   1 -22 4768.74 1373.93   2
   2  -1 -22 3921.12 1135.70   2
   2  -1 -23 519.924 547.386   8
   2   1 -23 881.997 800.909   8
  -2   1  23 728.963 678.219   7
  -3  -1   0 9237.89 595.660   9
   3  -1   0 9822.33 578.238  12
  -3  -1   0 9504.40 516.056   4
   3  -1   0 9069.89 669.840   3
   3   1   0 8909.53 661.273   5
  -3  -1   0 8668.23 628.778  10
   3   1   0 8881.57 617.171  13
  -3   1   0 9686.85 535.183  10
   3  -1   0 9855.79 687.771  11
  -3   1   0 9796.72 661.740   4
  -3  -1   1 307749. 6288.47   9
   3   1  -1 315370. 6137.33   2
  -3  -1   1 324815. 6411.60   7
   3  -1  -1 305343. 6499.27  13
   3   1   1 304376. 6081.87  13
  -3  -1  -1 316493. 6206.05   9
  -3   1  -1 309511. 5995.60  10
  -3   1   1 312108. 6078.42  10
  -3  -1  -1 327050. 5903.94   4
  -3  -1  -1 305811. 5987.03  14
   3   1  -1 328586. 6539.78   5
   3   1  -1 301556. 6482.77  13
  -3  -1   1 313390. 6459.27  10
  -3  -1  -1 310102. 6424.48  10
  -3   1  -1 326977. 6410.09   4
   3   1   1 301963. 6343.93   5
  -3   1   1 334599. 6458.52   4
   3   1   1 305397. 5869.33   4
   3  -1  -1 333000. 6108.99  12
   3  -1  -1 318450. 6522.13   3
   3  -1   1 306516. 6236.46  11
  -3  -1  -1 326264. 6002.72   8
   3  -1  -1 314074. 6573.37  11
  -3  -1  -1 307928. 6426.47   6
  -3  -1  -1 318131. 6489.79   1
   3   1   2 49374.4 1633.98   5
  -3  -1  -2 53333.6 1797.41  10
   3   1  -2 52500.9 1823.74   5
  -3  -1  -2 49443.0 1621.54   9
  -3  -1   2 53982.0 1817.03   7
   3  -1   2 50579.7 1486.39  11
   3   1   2 47967.4 1361.27  13
   3  -1  -2 52106.2 1548.80  12
   3  -1  -2 51654.7 1791.02   3
   3  -1  -2 52033.0 1918.77  11
  -3  -1  -2 50992.5 1793.06   6
  -3  -1  -2 48188.3 1369.46  13
   3  -1  -2 51640.0 1806.24   2
   3   1  -2 48306.6 1634.77   2
   3   1  -2 49333.8 1868.99  13
  -3   1   2 49749.4 1606.26  10
  -3  -1   2 51569.2 1804.31  10
   3  -1  -2 52680.4 1877.19  13
  -3  -1  -2 53408.4 1661.57   8
  -3   1   2 51808.8 1678.28   7
   3   1   2 52032.3 1409.87   4
  -3  -1  -2 50168.2 1780.57   1
  -3  -1  -2 50487.8 1641.77  14
  -3   1  -2 50037.7 1501.44  11
  -3   1  -2 51603.5 1754.38   4
  -3  -1  -2 53469.7 1424.34   4
   3  -1  -3 24933.3 1278.14  13
  -3  -1   3 24305.7 838.772   8
   3   1   3 24302.5 1051.23   5
  -3   1   3 22960.0 1115.13   7
   3   1  -3 23283.4 829.606  14
   3  -1   3 25154.1 854.806  11
  -3  -1  -3 22917.2 1156.83  14
  -3  -1  -3 24928.7 970.261   4
  -3   1  -3 23930.1 864.424  11
  -3   1  -3 24839.6 1203.83   4
   3  -1  -3 26537.7 1210.59   3
  -3  -1   3 23922.7 1230.10  10
   3  -1  -3 23507.0 1291.54  11
   3   1  -3 27100.4 1264.54   5
  -3  -1  -3 24794.5 1137.79   9
  -3  -1  -3 26827.5 1278.55   6
  -3   1   3 24274.3 1137.51  10
  -3   1   3 22872.5 1014.61  12
   3   1  -3 22827.7 1281.33  13
  -3  -1   3 23125.5 833.633  14
   3   1  -3 22572.9 1138.94   2
  -3  -1  -3 23932.8 1188.75   1
  -3  -1   3 25090.6 1248.90   7
   3   1  -3 24334.4 820.985   8
   3  -1  -3 24074.3 1230.85   2
   3  -1  -3 23303.8 1114.00   8
  -3  -1  -3 25564.3 1072.97   5
  -3  -1  -3 23377.9 1157.07   8
   3   1   3 24807.6 958.653   4
   3   1   3 23052.0 719.742  13
  -3  -1  -3 23334.5 742.224  13
   3   1   4 21113.5 942.639   5
   3   1  -4 20518.9 926.280  14
   3  -1  -4 21178.6 1090.61   3
   3   1  -4 20118.7 1270.55  13
  -3  -1  -4 20077.1 1181.74   6
  -3   1  -4 22892.4 1240.01   4
   3  -1  -4 22993.4 1171.07   8
   3  -1   4 24355.6 1299.59   7
  -3  -1  -4 23912.6 1058.24   4
   3  -1  -4 20812.8 1267.82  11
   3  -1  -4 21471.4 1252.70  13
  -3   1  -4 21794.1 721.181  11
  -3  -1   4 21437.6 1237.18  10
  -3   1   4 21582.6 1049.52   5
  -3  -1  -4 21022.9 1215.21  14
  -3   1  -4 21545.2 1032.41   6
  -3  -1   4 22781.5 1274.02   7
   3  -1  -4 23493.1 1293.54   2
  -3  -1   4 23428.7 970.766   8
  -3  -1  -4 20109.9 1118.31   1
  -3  -1  -4 21700.3 1146.38   9
   3   1  -4 23560.7 1213.38   5
  -3  -1  -4 23237.0 1265.96   8
  -3   1   4 21919.4 1164.91   7
   3   1  -4 21719.6 929.831   8
   3   1  -4 21393.8 1208.75   2
  -3  -1  -4 23891.8 1019.50   5
   3   1   4 22538.6 1017.05   4
  -3  -1   4 21275.3 940.816  14
   3  -1  -5 44480.0 1847.80   8
   3  -1   5 49868.9 2060.25   7
  -3  -1  -5 44828.0 1714.69   4
  -3   1   5 43838.2 1860.95   7
   3   1  -5 42620.7 1580.03   8
  -3   1   5 43295.4 1809.96   8
  -3  -1  -5 43241.8 1743.91   1
  -3  -1  -5 44568.1 2007.14  14
  -3  -1   5 46025.1 1652.38  14
   3   1  -5 42245.4 1603.62  14
  -3  -1  -5 42264.5 1963.84   8
  -3  -1  -5 46506.8 1483.31   5
   3  -1  -5 43311.3 1950.90   2
  -3   1  -5 48155.5 1976.36   4
  -3  -1   5 42073.6 1920.92  10
   3  -1  -5 43899.9 1943.51  13
   3  -1  -5 45728.2 1707.61   3
  -3   1   5 45609.4 1614.85   5
   3   1   5 44346.1 1666.75   4
   3   1   5 45663.4 1889.67   7
  -3  -1   5 44494.0 1798.96   5
   3   1  -5 45603.5 1813.74   5
   3   1  -5 41509.9 1994.15  13
   3  -1  -5 46074.6 2031.98  11
  -3  -1   5 47332.7 2038.78   7
   3   1  -5 42105.2 1908.64   2
   3  -1  -5 47707.4 1652.70   5
  -3   1   5 43514.3 1839.60  14
  -3  -1   5 43517.0 1607.60   8
  -3  -1  -5 45351.4 1930.66   6
   3   1   5 46246.8 1839.68   9
  -3   1  -5 43385.8 1621.22   6
  -3  -1  -6 103790. 3242.68   2
   3   1   6 96585.4 2994.46   4
  -3   1   6 101510. 3287.97  13
  -3  -1  -6 100995. 2997.28   1
  -3   1   6 102471. 3273.89   7
   3  -1  -6 106320. 2899.66   3
   3  -1  -6 102705. 3412.10  11
  -3  -1  -6 99105.6 3440.16  14
   3  -1  -6 99963.2 3286.03  13
   3   1  -6 96872.1 2910.01   8
   3  -1   6 105605. 3470.29   7
   3  -1   6 100667. 2882.26   6
   3  -1  -6 105922. 2784.63   5
  -3  -1  -6 100983. 3273.16   6
  -3  -1  -6 100110. 3047.81   4
   3  -1  -6 100671. 3381.60   2
   3   1   6 100575. 3181.57   9
   3   1  -6 102043. 3048.33   5
   3   1  -6 101891. 3408.31   2
   3   1   6 98617.9 3244.92   7
  -3  -1   6 101626. 2975.21   8
  -3  -1  -6 101852. 3452.68   8
  -3  -1   6 101604. 3421.91   7
  -3   1  -6 103503. 3360.62   4
  -3  -1   6 101249. 2982.33  14
  -3   1   6 102364. 3231.17   8
  -3  -1   6 102334. 3060.28   5
  -3   1   6 98052.6 2706.40   5
   3   1  -6 92348.6 2905.06  14
   3  -1  -6 98727.0 3184.42   8
  -3  -1  -6 102019. 2525.27   5
   3   1  -6 99457.2 3455.10  13
  -3   1   6 103494. 3270.68  14
   3  -1  -6 108511. 3405.13   7
  -3   1  -6 97262.1 2839.39   6
   3  -1  -7 66796.2 2663.70  13
   3  -1  -7 66681.1 2713.52  11
  -3  -1   7 65221.3 2436.64  14
   3  -1  -7 68591.4 2203.93   3
   3   1  -7 59465.8 2332.33   8
   3   1   7 64224.2 2661.05   7
  -3  -1  -7 68643.1 2859.15   8
   3   1  -7 63840.8 2350.08   5
   3   1   7 66468.3 2641.44   6
  -3   1   7 68110.4 2663.70   8
   3   1   7 65344.8 1744.20  11
  -3   1   7 68156.5 2686.34  14
   3  -1   7 61808.7 1885.96   3
  -3   1   7 60990.7 2549.35  13
  -3   1  -7 63021.6 2251.21   6
  -3   1  -7 69089.4 2805.25   2
   3  -1  -7 65793.6 2615.30   8
   3  -1   7 67800.1 2829.98   7
  -3   1  -7 66446.3 2715.01   4
  -3   1   7 62778.1 2602.26   7
   3  -1  -7 65504.5 2087.77   5
  -3  -1   7 67310.2 2822.98   7
   3   1  -7 64470.1 2745.00   2
  -3   1   7 68458.9 2094.88   5
  -3  -1   7 67909.1 2466.75   8
  -3  -1  -7 71135.4 2710.95   2
  -3  -1  -7 65111.5 2322.98   1
   3  -1  -7 68852.9 2802.93   2
   3  -1   7 66314.9 2289.66   6
  -3  -1  -7 68533.3 1869.71   5
   3   1  -7 62026.0 2421.18  14
   3   1   7 62657.2 2448.87   4
  -3  -1   7 65561.7 2375.83   5
   3  -1  -8 27219.1 1244.93   5
  -3  -1   8 24219.4 1388.83   5
  -3   1  -8 25684.3 1711.84   4
  -3   1   8 26949.4 1658.24  13
  -3   1   8 26885.5 1689.91  14
  -3  -1  -8 28154.9 1050.59   5
  -3  -1   8 25123.0 1746.50   7
  -3   1   8 25233.5 1674.65   7
  -3  -1  -8 27046.9 1818.71   8
   3  -1  -8 26842.4 1766.12   2
   3  -1  -8 27216.2 1300.10   3
  -3   1  -8 25784.4 1411.09   6
  -3  -1  -8 24248.5 897.003  13
   3   1   8 25827.0 1641.72   6
  -3  -1  -8 25863.6 1665.64   2
   3   1  -8 24772.7 1729.59   2
   3   1  -8 24757.7 1512.29   8
  -3  -1  -8 25666.3 1402.38   1
  -3   1  -8 25601.2 1183.51   1
   3  -1   8 26656.2 1804.66   7
  -3   1  -8 26174.6 1731.85   2
   3   1  -8 27758.2 1617.47  14
   3   1   8 28383.0 1775.82   7
   3  -1   8 25194.0 1042.03   3
   3  -1  -8 27764.2 1713.67   8
   3   1   8 26384.1 1000.20  11
   3  -1   8 27258.9 1429.85   6
  -3   1   8 27107.2 1217.00   5
   3   1  -8 25447.2 1419.22   5
   3  -1   9 50992.8 2154.13   6
  -3  -1   9 50127.4 2654.63   7
   3   1  -9 52574.6 2168.41   5
  -3   1  -9 51671.4 2700.38   8
  -3   1   9 51903.4 1809.91   5
  -3   1   9 56848.6 2677.51  14
   3   1  -9 50301.5 2646.34   2
  -3   1   9 48636.2 2395.87  13
  -3  -1  -9 48534.7 1520.47  13
   3   1   9 54554.8 2536.88   6
   3  -1   9 54250.4 2790.46   7
   3  -1  -9 51807.9 1907.45   3
   3   1  -9 50325.7 2364.85   8
  -3  -1  -9 51707.1 2720.00   8
   3  -1  -9 48860.5 2462.16   8
   3  -1  -9 50576.9 2638.02   2
   3   1   9 49927.2 1550.17  11
  -3  -1  -9 52828.1 1543.30   5
   3  -1   9 49465.6 1534.48   3
   3   1   9 49192.8 1864.63   3
  -3   1  -9 51636.7 2646.76   2
  -3   1  -9 53838.0 2644.57   4
  -3  -1  -9 49885.6 2076.19   1
  -3   1  -9 50637.6 1759.70   1
   3  -1  -9 52470.2 1846.79   5
  -3  -1   9 52237.6 2155.60   5
   3   1   9 50119.8 2600.04   7
  -3   1   9 51683.2 2591.10   7
  -3  -1  -9 50710.5 2534.63   2
   3   1  10 120291. 4453.59   7
   3  -1  10 119728. 4611.68   7
   3   1  10 118498. 4175.08   6
  -3  -1 -10 114751. 2907.08  13
  -3  -1 -10 123092. 2725.90   5
   3  -1 -10 114125. 4409.54   2
   3   1 -10 124590. 2924.39   3
   3  -1 -10 122356. 3314.88   3
  -3   1  10 115208. 4335.53   7
   3  -1  10 115574. 3693.73   6
   3   1 -10 120858. 3646.47   5
  -3  -1  10 118300. 3641.60   5
  -3  -1 -10 115329. 3557.32   1
  -3  -1  10 117749. 4529.65   7
   3   1 -10 114162. 4053.57   8
   3  -1 -10 119826. 3167.39   5
   3  -1 -10 117648. 4284.34   8
  -3   1 -10 110142. 4331.41   2
  -3   1  10 127591. 4461.80  14
  -3  -1 -10 114829. 4326.90   2
   3  -1  10 113775. 2675.99   3
  -3   1  10 119454. 3148.36   5
   3   1 -10 109610. 4383.94   2
   3   1  10 123233. 3250.78   3
  -3   1 -10 114318. 3042.29   1
  -3   1  10 114581. 4060.57  13
  -3   1 -10 113214. 4424.09   8
  -3  -1 -10 120287. 4568.25   8
  -3   1  11 41728.5 2526.34   7
  -3   1 -11 41548.8 2613.21   8
  -3  -1 -11 39231.0 2551.04   8
   3  -1  11 42392.5 2699.89   7
  -3   1  11 42486.8 2349.49  13
  -3  -1 -11 42016.4 1233.59   5
   3   1  11 40398.0 2346.25   6
  -3   1  11 40613.4 1605.66   5
   3  -1  11 39616.3 2040.87   6
  -3  -1 -11 38729.4 1865.16   1
  -3  -1  11 42284.4 1989.90   5
   3  -1  11 35917.6 1120.39   3
  -3  -1 -11 37056.8 1478.58  13
   3   1  11 37528.0 2488.02   7
   3  -1 -11 39733.0 2536.67   2
   3   1  11 39853.9 1608.52   3
  -3   1 -11 39733.3 2522.21   2
  -3  -1  11 36543.9 2491.86   7
   3  -1 -11 44115.0 1731.73   3
   3  -1 -11 40041.6 2424.28   8
  -3   1 -11 39629.3 1522.15   1
   3  -1 -11 40533.6 1593.54   5
   3   1 -11 43035.8 1987.08   5
  -3  -1 -11 37774.2 2392.32   2
   3   1 -11 41594.8 1360.52   3
   3   1 -11 36254.8 2451.82   2
  -3   1  11 49488.9 2711.26  14
   3   1 -11 36190.6 2226.52   8
  -3   1  12 50705.0 1838.40   5
   3  -1  12 50042.8 3094.20   7
  -3   1 -12 48728.3 2973.95   8
   3   1 -12 52408.5 2256.61   5
   3   1 -12 51029.3 2790.13   8
   3   1  12 49825.4 2998.53   7
  -3  -1 -12 48511.3 2876.23   2
   3  -1  12 48629.3 2385.04   6
   3  -1 -12 53913.1 1875.15   5
   3  -1 -12 47594.9 2790.52   8
  -3  -1 -12 51590.9 2222.40   1
  -3  -1 -12 47673.4 2952.68   8
  -3  -1 -12 49312.3 1828.01  13
   3   1  12 52207.4 2781.98   6
  -3   1  12 43201.9 2753.67   7
   3   1 -12 46222.3 2931.38   2
  -3   1 -12 49222.3 1753.60   1
   3  -1 -12 50310.8 2990.85   2
  -3  -1 -12 49378.3 1311.14   5
   3   1  12 50141.9 1813.06   3
  -3   1  12 52545.2 2710.56  13
  -3   1  12 52147.4 2061.52   1
  -3   1  12 57030.1 3089.99  14
  -3  -1  12 47514.1 2954.31   7
  -3  -1 -12 47725.1 1299.28   5
  -3   1 -12 50046.6 3014.49   2
   3   1 -12 52686.7 1484.38   3
   3  -1 -12 50899.9 1906.18   3
   3  -1 -13 187321. 4434.45   3
  -3   1 -13 181195. 4198.76   1
   3   1 -13 183203. 6081.05   8
   3   1  13 188960. 4237.56   3
  -3  -1  13 177245. 6468.50   7
   3   1 -13 181724. 6513.63   2
  -3  -1 -13 172408. 4457.07  13
   3   1 -13 190249. 5049.22   5
  -3   1  13 193127. 6446.03  14
   3  -1  13 187542. 5469.49   6
  -3   1  13 179519. 5812.43  13
   3   1  13 175584. 6403.23   7
  -3  -1 -13 180438. 4923.54   1
  -3  -1 -13 184644. 6370.81   2
  -3   1 -13 181784. 6474.30   2
  -3   1  13 190859. 4729.26   1
  -3   1  13 167988. 6167.47   7
  -3  -1 -13 171271. 6395.62   8
  -3   1  13 178422. 4311.44   5
  -3   1 -13 182912. 6520.71   8
   3  -1 -13 172050. 6305.03   2
   3  -1  13 178201. 6610.78   7
   3  -1 -13 176448. 6187.49   8
   3   1  13 191127. 6073.12   6
   3  -1 -14 3841.15 895.657   8
  -3  -1 -14 3003.29 518.627   1
  -3   1  14 2080.84 735.464   7
  -3   1 -14 2948.16 367.635   1
   3  -1 -14 3001.84 405.246   3
  -3   1  14 3726.20 917.624  14
  -3  -1 -14 5113.57 1091.48   2
   3   1  14 3796.37 892.325   7
   3  -1  14 1900.29 533.981   7
  -3   1 -14 2100.05 709.759   8
  -3  -1 -14 3415.95 925.890   8
  -3   1 -14 2237.56 728.465   2
   3   1 -14 3092.99 807.961   8
   3   1 -14 3406.77 570.541   5
   3   1 -14 1797.45 679.312   2
   3  -1  14 3745.69 656.585   6
   3  -1 -14 3408.69 836.244   2
  -3  -1  14 3261.28 845.258   7
   3   1  14 3353.01 817.051   6
  -3   1 -14 2587.56 457.470   5
   3   1 -15 30939.9 2657.51   2
  -3   1 -15 34553.7 1653.58   5
  -3   1  15 29637.0 2527.17   7
  -3   1 -15 31781.7 2666.89   2
   3  -1  15 29668.1 2663.75   7
   3   1 -15 28225.1 2315.82   8
   3   1 -15 32070.3 1764.75   5
  -3  -1 -15 26396.1 2419.86   8
   3  -1 -15 26250.1 2324.75   8
   3  -1 -15 27399.3 2441.52   2
  -3  -1  15 26846.5 2491.12   7
  -3   1 -15 27609.0 2506.47   8
   3   1  15 34483.8 2447.11   6
   3   1  15 28432.9 2546.89   7
  -3  -1 -15 29008.5 2480.80   2
  -3   1  15 31350.2 2565.59  14
   3  -1  15 30135.6 2049.78   6
   3   1 -16 60399.9 3623.22   8
  -3   1  16 58472.6 3736.49   7
   3  -1  16 68410.3 3280.26   6
   3   1  16 70169.3 3684.75   6
  -3  -1 -16 63318.3 3977.41   8
  -3   1 -16 61941.3 3927.40   2
  -3  -1  16 59982.4 3875.37   7
   3  -1 -16 60093.5 3725.32   8
  -3   1 -16 65458.3 4019.91   8
   3   1  16 61277.8 3935.79   7
   3   1 -16 61692.2 3930.02   2
  -3   1  16 68652.4 3990.37  14
   3  -1 -16 63167.1 3964.18   2
   3  -1  16 64547.8 4120.39   7
  -3  -1 -16 67329.5 3973.86   2
   3   1 -16 71949.5 2758.99   5
  -3  -1 -17 15330.2 1948.88   2
  -3  -1  17 15340.0 2019.24   7
   3  -1 -17 16197.3 2042.05   2
   3   1  17 18446.5 1914.58   6
   3  -1 -17 15024.2 1888.39   8
   3   1 -17 14308.6 1770.07   8
  -3  -1 -17 15220.3 1981.16   8
  -3   1 -17 15259.5 2018.92   8
   3  -1  17 18671.3 1688.09   6
   3   1 -17 16522.8 2063.71   2
   3  -1  17 16829.9 2153.35   7
  -3   1 -17 13849.0 1892.09   2
  -3   1  17 13951.2 1898.06   7
   3   1  17 16649.2 2066.85   7
  -3  -1 -18 294.492 477.476   8
   3  -1  18-452.521 412.180   6
  -3   1  18 59.7925 474.649   7
  -3  -1  18-311.053 627.302   7
   3   1 -18 525.391 642.773   8
   3   1 -18 1129.69 733.132   2
   3  -1  18 508.887 586.835   7
   3   1  18 412.994 609.234   7
   3  -1 -18 175.285 472.059   2
   3  -1 -18 504.481 462.282   8
   3   1  18 269.023 504.326   6
  -3   1 -18 454.562 491.789   2
  -3   1 -18 1138.14 697.167   8
  -3  -1 -18 355.500 511.689   2
  -3  -1  19 25250.2 2745.52   7
   3   1  19 22182.6 2590.74   7
   3  -1 -19 20607.8 2440.01   2
   3  -1 -19 25065.3 2603.40   8
  -3   1 -19 26749.7 2762.97   8
   3   1 -19 20515.8 2466.08   2
   3  -1  19 25630.7 2804.86   7
   3   1 -19 23850.3 2470.92   8
  -3   1  19 21377.3 2454.70   7
  -3   1 -19 23033.9 2564.44   2
  -3  -1 -19 22691.3 2595.18   8
  -3  -1 -19 23241.5 2559.56   2
   3   1  19 27735.1 2445.68   6
   3   1 -20 1177.33 783.113   2
   3  -1  20 1876.60 946.487   7
   3   1  20 1652.17 708.864   6
  -3  -1 -20 264.398 615.144   8
  -3  -1  20 399.420 466.358   7
   3  -1 -20 1336.79 914.411   2
  -3   1  20 702.989 441.169   6
  -3   1 -20 960.736 601.089   8
   3   1  20 1852.00 938.005   7
   3  -1 -20 1441.95 851.912   8
  -3   1  20 723.967 510.693   7
  -3   1 -20 2003.77 912.598   2
   3   1 -20 689.443 528.142   8
  -3  -1 -20 360.761 606.065   2
  -3  -1 -21 1718.13 756.887   8
   3  -1  21 2883.86 1048.78   7
  -3   1 -21 3527.40 1244.77   2
   3   1  21 4416.94 1298.83   7
   3   1 -21 3383.34 1070.85   2
   3   1  21 3187.31 833.218   6
   3   1 -21 3583.29 1110.84   8
  -3  -1  21 2527.58 932.097   7
   3  -1 -21 2148.88 968.055   8
   3  -1 -21 1458.82 748.319   2
  -3   1  21 4652.65 1252.80   7
  -3   1  21 2455.11 734.425   6
  -3   1 -21 2769.21 888.662   8
  -3  -1 -21 3322.57 1131.63   2
  -3  -1 -22 19319.4 2609.10   8
   3   1 -22 24311.3 2927.70   2
   3   1 -22 25841.9 2815.56   8
   3  -1  22 24808.5 3017.17   7
  -3  -1 -22 22787.6 2740.18   2
  -3   1 -22 20796.2 2715.85   8
  -3   1 -22 23330.8 2864.22   2
  -3  -1  22 25980.0 3022.02   7
   3  -1 -22 26517.4 2926.79   8
  -3   1  22 20118.4 2560.82   7
   3  -1 -22 19267.5 2578.13   2
   3   1  22 22394.6 2844.68   7
   3   1 -23 7335.93 1596.77   8
   3  -1 -23 11131.7 1962.73   8
  -4  -1   0-151.032 114.138   4
   4   1   0 367.871 183.243  13
  -4  -1   0 66.8096 128.859  10
   4  -1   0 100.295 132.987  11
   4  -1   0-48.3776 136.755  10
   4   1   0 222.342 164.792   5
   4  -1   0 165.797 141.580  12
  -4   1   0-109.175 179.801   4
  -4  -1   0 101.787 157.465   9
  -4  -1   0 74.1071 103.708   2
  -4   1   0 95.5993 111.524  10
   4  -1  -1 404.615 149.422  12
   4   1  -1 525.687 204.408  13
   4  -1  -1 361.462 192.347  13
  -4   1   1 235.185 164.821  12
  -4   1   1 576.518 211.153  10
  -4  -1  -1 755.033 231.748   6
   4   1   1 1059.01 221.686  13
  -4  -1  -1 441.580 165.373   9
   4   1   1 372.845 173.932   5
   4   1   1 375.898 130.305   4
   4  -1   1 298.353 142.689  10
   4   1  -1-44.0620 172.647   5
  -4   1  -1 1020.74 262.733   4
  -4  -1  -1 200.787 113.876   4
  -4  -1   1 336.326 166.990  10
  -4  -1   1 113.980 139.897   9
  -4  -1  -1 364.480 199.274  13
   4  -1   1 129.830 119.179  11
  -4  -1  -1 657.690 212.916  10
   4  -1  -1 144.524 215.889  11
   4   1  -1 28.2404 139.829   2
  -4   1  -1 529.791 187.761  10
  -4   1   1 44.4465 200.659   4
   4  -1  -1 349.420 146.868  10
  -4   1   2 148021. 3740.97   7
   4  -1  -2 150009. 3631.43  10
   4   1   2 144305. 3321.68   4
   4  -1  -2 147826. 4059.33  11
  -4  -1  -2 155896. 3380.64   4
  -4   1   2 153699. 3853.81   4
   4  -1   2 145619. 3495.22  11
   4   1  -2 144039. 3986.11  13
   4  -1  -2 143510. 3944.12  13
  -4   1  -2 151081. 3805.74   4
  -4  -1   2 151272. 3878.63   7
   4   1   2 145109. 3726.58   5
   4  -1  -2 154724. 3399.64  12
  -4   1   2 158948. 3672.75   8
   4   1   2 142079. 3337.38  13
  -4   1   2 147586. 3602.86  10
  -4  -1   2 147247. 3867.83  10
  -4   1   2 142809. 3339.39  12
  -4  -1  -2 151106. 3561.01   9
   4   1  -2 143725. 3637.79   2
  -4  -1  -2 155226. 3574.38   8
   4   1  -2 152963. 3962.77   5
   4  -1  -2 150983. 3893.45   2
   4   1   2 145949. 3548.24   9
  -4  -1  -2 146548. 3391.85  13
   4  -1   2 145602. 3473.81  10
  -4  -1  -2 146709. 3556.82  14
  -4  -1  -2 146429. 3873.23   6
  -4  -1  -2 151175. 3875.42  10
   4  -1  -3 211124. 4871.48   8
  -4   1   3 211645. 5019.91   7
  -4  -1  -3 216568. 4409.62  13
   4  -1  -3 208436. 4972.76  10
  -4  -1   3 212192. 4180.80  14
  -4  -1  -3 223424. 4647.10   4
   4  -1  -3 222435. 5273.11   2
   4   1  -3 205909. 5369.24  13
  -4  -1   3 211511. 5195.81  10
   4  -1   3 209695. 4798.93  10
   4  -1  -3 214971. 5345.53  13
  -4  -1  -3 215732. 5024.64  14
   4   1   3 225743. 4896.37   9
   4   1   3 211841. 4584.65   4
  -4   1   3 233172. 4967.70   8
   4  -1   3 221053. 4222.63   9
  -4  -1  -3 211282. 4841.62   9
  -4  -1  -3 214080. 5156.20   1
   4   1  -3 218582. 4156.54   8
   4  -1  -3 222836. 5181.70   3
   4   1  -3 219562. 5235.76   5
  -4   1  -3 222084. 5137.63   4
  -4   1   3 210446. 4960.95  10
   4   1  -3 213718. 5044.27   2
   4   1   3 219312. 4369.61  13
  -4  -1   3 223016. 4199.32   8
  -4   1   3 211645. 4625.41  12
   4  -1   3 209863. 4512.96  11
  -4  -1  -3 229515. 5000.89   5
  -4  -1  -3 217955. 5214.98   6
   4  -1  -3 217606. 5459.48  11
   4   1   3 207128. 4874.84   5
  -4  -1   3 224332. 5245.68   7
  -4  -1  -3 224504. 5041.46   8
  -4   1   4 2209.49 339.541  12
   4  -1   4 2277.07 292.038   9
  -4  -1  -4 1654.64 310.496   5
  -4  -1  -4 2380.61 449.423   1
  -4  -1   4 1982.86 259.871   8
   4   1   4 2097.99 312.080   4
   4  -1  -4 1825.96 347.522   5
  -4   1   4 2016.30 399.008   7
   4  -1  -4 1844.50 343.908   8
  -4  -1  -4 1799.40 378.829   8
   4   1  -4 2302.10 478.941  13
   4   1   4 1968.42 347.375   9
   4   1  -4 2273.41 429.996   5
  -4  -1  -4 2321.15 245.791  13
   4   1  -4 2038.23 403.415   2
   4   1  -4 1932.48 259.223   8
   4  -1  -4 1608.56 352.200  11
  -4   1   4 2287.64 394.990   8
  -4  -1  -4 1994.29 337.755   9
  -4  -1   4 1520.34 348.530  10
   4  -1  -4 1929.53 394.103   3
  -4  -1  -4 1819.90 301.693   4
   4  -1  -4 1856.92 398.074   2
  -4  -1  -4 2450.55 427.811   6
  -4  -1   4 1758.55 402.011   7
  -4   1   4 2251.48 403.286  10
   4  -1  -4 1975.53 407.467  13
  -4   1  -4 1624.27 369.145   4
  -4  -1   4 1883.13 260.789  14
   4  -1   4 1854.09 238.360  11
  -4   1  -4 1807.87 327.738   6
   4   1   4 2130.77 340.713   5
  -4   1   4 2166.32 367.435   5
  -4  -1  -4 1390.48 316.419  14
   4   1  -5 3269.54 493.765   5
   4   1  -5 3433.51 387.479   8
  -4   1   5 3629.43 518.396  14
   4   1  -5 3660.38 597.443  13
   4   1   5 3502.53 439.741   4
   4  -1  -5 2464.13 438.539   3
  -4  -1  -5 3393.44 511.035   1
   4  -1  -5 3482.07 502.571   8
  -4   1   5 3117.69 479.411  10
  -4  -1  -5 4427.31 486.682   5
   4   1  -5 2935.29 498.584   2
   4  -1  -5 2350.53 512.252  11
  -4  -1  -5 2835.96 467.767   9
   4  -1  -5 2962.91 516.384  13
  -4   1   5 2865.62 431.244   5
  -4   1   5 3240.09 467.607   8
  -4  -1  -5 2893.50 516.326   8
   4  -1   5 3876.62 593.384   7
   4   1   5 3686.99 490.081   9
  -4   1  -5 2779.75 454.047   4
   4  -1  -5 4185.79 526.573   5
  -4  -1   5 3483.31 410.249  14
  -4  -1  -5 3108.90 430.122   4
  -4  -1   5 3086.45 492.027   5
  -4   1   5 2701.80 459.935   7
  -4  -1   5 2568.87 499.805   7
  -4   1  -5 3579.31 465.644   6
  -4  -1  -5 2782.10 494.258  14
   4   1  -5 3401.99 399.567  14
  -4  -1  -5 3281.54 264.343  13
  -4  -1   5 2885.74 496.889  10
   4  -1  -5 2891.91 571.658   2
  -4  -1  -5 2226.08 433.157   6
  -4  -1   5 3777.82 424.430   8
  -4   1   6 44561.3 2008.07  14
  -4  -1   6 46804.1 1819.65  14
   4   1  -6 46961.8 1820.27  14
  -4  -1  -6 51245.4 2320.17   8
  -4  -1   6 45781.0 2228.98   7
  -4   1   6 45915.9 1837.05   5
   4  -1  -6 47970.0 1883.20   5
   4  -1  -6 49716.0 1973.28   3
   4  -1  -6 45628.4 2028.06   8
   4  -1  -6 49475.1 2300.10   2
  -4  -1  -6 48441.8 1747.12   5
   4   1  -6 48123.8 2235.69   2
   4  -1   6 49480.2 2281.45   7
   4   1   6 47420.8 2024.53   9
  -4  -1  -6 47244.7 2002.03   1
  -4  -1  -6 48398.0 1958.29   4
  -4   1   6 42599.0 2057.96   7
   4   1  -6 48269.1 2052.12   5
   4   1  -6 44688.7 1757.72   8
  -4   1  -6 46544.1 1902.20   6
   4  -1  -6 51016.3 2269.64   7
   4   1   6 48322.6 1930.97   4
  -4  -1   6 45162.5 1994.21   5
  -4   1  -6 50296.3 2229.52   4
  -4  -1   6 48897.4 1837.87   8
  -4   1   6 52989.5 2138.67   8
   4   1   6 48172.5 2175.42   7
   4  -1  -7 11717.4 900.477   3
   4  -1  -7 9707.39 1022.60   2
  -4  -1  -7 11600.8 773.272   5
  -4  -1  -7 11692.4 1035.81   2
  -4  -1  -7 11049.7 948.625   1
   4   1  -7 10249.9 855.162   8
  -4   1   7 11235.7 1081.97  13
  -4   1  -7 11566.4 1092.18   4
  -4   1  -7 10825.6 883.768   6
   4  -1  -7 11732.5 1038.14   8
   4   1   7 11366.6 944.662   4
  -4  -1  -7 12098.7 976.491   4
  -4   1   7 10408.0 824.984   5
   4  -1   7 11842.5 1159.72   7
  -4   1   7 9507.65 959.576  14
   4  -1   7 10840.6 895.056   6
   4  -1  -7 11285.5 875.290   5
  -4  -1   7 10144.2 868.068  14
   4   1   7 9705.58 991.230   7
  -4  -1   7 10438.1 922.450   5
  -4  -1  -7 10680.6 1088.05   8
   4   1  -7 9953.33 862.297  14
  -4  -1   7 10261.6 864.942   8
  -4   1   7 12623.7 1060.46   8
   4   1  -7 12166.2 1145.64   2
  -4   1   7 10569.7 1018.81   7
  -4  -1   7 11001.2 1094.64   7
   4   1   7 9879.32 989.028   6
   4   1  -7 11308.5 968.493   5
  -4   1   8 478.262 300.852   7
  -4  -1  -8 631.636 126.440  13
   4   1  -8 606.875 301.354   5
   4   1   8 729.167 145.840  11
   4  -1   8 646.808 371.541   7
  -4   1   8 708.473 306.825  14
   4   1  -8 528.176 328.777   2
  -4  -1   8 752.526 307.308   5
   4  -1  -8 150.861 145.788   5
  -4   1  -8 768.495 315.019   4
  -4   1  -8 247.764 150.228   6
   4  -1  -8 739.085 293.115   8
   4   1  -8 893.154 322.832  14
  -4  -1  -8 397.458 181.286   1
   4   1   8 350.112 272.147   7
  -4  -1   8 505.829 298.518  13
  -4  -1   8 258.760 250.864  14
   4   1  -8 518.414 269.152   8
  -4  -1   8-212.221 435.217   7
  -4   1   8 264.054 123.333   5
  -4  -1  -8 600.137 307.603   8
   4  -1   8 802.722 297.455   6
  -4  -1   8 544.094 311.147   8
  -4  -1  -8 263.979 271.070   2
  -4  -1  -8 605.534 202.099   5
   4   1   8 547.573 224.191   6
   4  -1  -8 547.447 232.364   3
  -4   1   8 459.127 298.957  13
   4  -1  -8 138.474 267.639   2
  -4   1  -9 11179.3 1181.72   4
  -4  -1  -9 14976.8 850.352   5
   4   1  -9 11956.4 1047.56   5
   4  -1  -9 13516.5 993.046   3
   4   1   9 13132.1 1249.34   6
   4  -1   9 11789.6 1291.66   7
   4   1   9 12332.3 1287.30   7
   4   1  -9 12383.8 1098.28   8
   4  -1  -9 13421.7 970.590   5
   4   1   9 12538.9 609.526  11
  -4   1   9 12461.6 1206.59  14
  -4  -1  -9 10891.6 970.081   1
   4  -1   9 12536.9 1052.22   6
  -4  -1  -9 12919.8 1242.43   2
  -4  -1   9 12064.9 1293.65   7
  -4  -1  -9 12441.7 1322.83   8
   4  -1   9 13859.7 854.692   3
  -4  -1   9 12520.6 1133.41  14
  -4   1  -9 12524.1 909.367   1
   4   1  -9 11850.4 1240.10   2
   4  -1  -9 15231.0 1323.90   8
  -4   1  -9 10970.5 1185.72   2
  -4   1   9 12659.0 922.953   5
  -4   1   9 11627.9 1203.65   7
  -4   1   9 11848.5 1200.08  13
  -4  -1  -9 12322.9 601.734  13
   4  -1  -9 12135.7 1286.26   2
   4   1  10 56054.1 2926.61   7
  -4   1  10 53838.9 2831.29   7
   4  -1  10 59643.6 3123.15   7
   4   1 -10 61119.5 2041.69   3
  -4  -1 -10 56076.8 2997.74   8
  -4   1  10 55206.5 2769.04  13
  -4  -1 -10 56573.2 2385.28   1
  -4   1 -10 56477.9 2883.00   4
  -4  -1 -10 55023.4 1610.22  13
   4   1 -10 57630.9 2444.20   5
   4  -1 -10 54870.5 2962.96   2
   4  -1  10 50701.1 2360.25   6
  -4  -1 -10 56502.4 2853.56   2
  -4   1  10 59834.4 2878.43  14
  -4  -1  10 56715.5 2989.69   7
   4  -1 -10 53587.3 2736.28   8
   4   1 -10 55538.6 2612.05   8
  -4   1 -10 54501.7 2060.43   1
  -4   1  10 56181.7 2126.12   5
  -4  -1 -10 59765.4 1873.00   5
   4   1  10 57437.1 2808.69   6
  -4   1 -10 58272.1 3050.78   8
  -4   1 -10 61530.4 3068.56   2
   4  -1 -10 58072.9 2221.45   3
   4  -1 -10 55532.1 2156.35   5
   4  -1  10 53194.3 1823.05   3
   4   1 -10 52676.8 2919.94   2
   4   1 -11 36658.2 1528.92   3
   4  -1 -11 43081.4 1829.21   5
  -4   1  11 42116.2 2498.55  14
   4  -1 -11 37129.9 2509.07   2
  -4  -1 -11 38986.5 1968.06   1
  -4  -1  11 36546.2 2481.73   7
   4   1  11 37467.6 2316.68   6
   4   1 -11 38281.0 2249.62   8
   4  -1  11 38581.4 2604.76   7
   4  -1 -11 40450.3 1807.18   3
  -4  -1 -11 40386.8 2486.39   2
   4  -1 -11 38308.5 2380.71   8
   4   1  11 39111.5 2536.05   7
   4   1 -11 39811.9 2028.08   5
   4  -1  11 42018.6 2162.43   6
  -4   1 -11 38677.8 2562.31   8
  -4  -1 -11 39880.4 1444.28   5
   4  -1  11 37707.6 1420.27   3
  -4   1  11 38764.6 2380.25  13
  -4   1 -11 42143.3 2647.47   2
   4   1  11 38579.2 1727.82   3
  -4  -1 -11 37790.7 2553.24   8
  -4   1  11 38979.2 2475.07   7
   4   1 -11 40543.6 2609.56   2
  -4   1  11 40290.8 1753.03   5
  -4  -1 -11 38926.6 1363.76  13
  -4   1 -11 38172.1 1664.88   1
  -4   1  12 34177.0 2388.82   7
   4  -1  12 32751.9 1236.67   3
  -4   1 -12 34244.5 2486.63   2
  -4   1  12 33313.6 1612.61   5
   4  -1 -12 35749.7 2376.11   8
  -4  -1 -12 33859.8 2510.89   8
  -4  -1 -12 34433.2 2407.67   2
  -4   1 -12 34800.6 1585.14   1
  -4  -1 -12 34506.6 1341.91  13
   4  -1 -12 35837.5 1679.93   5
  -4  -1 -12 36134.1 1315.27   5
   4  -1 -12 32867.7 2434.88   2
  -4   1 -12 33860.1 2485.99   8
  -4  -1 -12 35006.6 1877.13   1
  -4   1  12 35444.0 2382.69  14
   4   1 -12 33094.2 2202.99   8
   4  -1  12 38121.6 2115.94   6
   4  -1 -12 37991.7 1721.59   3
   4   1  12 33171.7 2219.18   6
  -4  -1  12 30781.5 2373.28   7
   4   1 -12 35919.5 1436.85   3
   4   1  12 35144.5 1619.71   3
  -4   1  12 35301.7 2313.70  13
   4   1 -12 32630.8 2478.37   2
   4   1 -12 34423.4 1901.92   5
   4  -1  12 37754.3 2661.33   7
   4   1  12 34223.9 2487.91   7
   4  -1  13-125.180 413.447   7
  -4  -1  13 876.578 450.061   7
  -4   1  13 473.986 363.236  13
   4   1 -13 130.585 306.502   2
  -4   1 -13-80.8222 165.115   1
   4  -1 -13 382.294 433.830   2
   4  -1 -13 2.32289 317.148   8
  -4  -1 -13-308.313 495.867   2
  -4  -1 -13-98.9931 213.988   1
  -4   1  13-339.097 402.735   7
   4  -1 -13 51.6613 156.067   3
   4  -1  13 234.345 84.5312   3
  -4   1  13-201.537 212.616   5
  -4   1  13-268.714 515.238  14
   4   1  13 370.893 453.617   6
  -4   1 -13 549.184 401.740   8
   4   1 -13 54.9046 114.008   3
  -4  -1  13 18.3796 86.5361   1
   4   1 -13-192.998 280.837   8
   4  -1  13-120.699 347.885   6
   4   1 -13 204.057 256.675   5
   4   1  13 221.419 311.831   7
  -4  -1 -13-244.921 353.872   8
  -4  -1 -13-28.6352 70.3866   5
  -4  -1 -13 118.139 107.462  13
   4  -1  13 19.4171 58.0681   3
  -4   1 -13 230.652 390.321   2
   4   1  13 144.223 146.127   3
  -4   1 -14 284.260 393.543   8
   4  -1 -14-152.003 314.400   8
   4  -1 -14-28.9565 156.183   3
  -4  -1  14-179.613 452.375   7
   4  -1  14 624.092 473.297   7
   4  -1  14 162.506 246.512   6
  -4  -1 -14 134.950 79.1807   5
   4  -1 -14 350.260 499.067   2
   4   1  14 146.252 426.600   7
   4   1 -14 206.290 270.484   5
  -4   1 -14 24.7202 158.860   1
  -4  -1 -14 397.902 202.618   1
   4   1 -14 244.188 397.539   2
  -4  -1 -14-271.310 554.784   8
  -4   1  14 80.0473 317.783  13
  -4   1 -14 317.285 427.533   2
   4   1 -14-62.9353 382.917   8
  -4   1  14 995.753 526.045   7
   4   1  14-208.051 425.034   6
  -4   1  14-530.764 535.621  14
   4   1 -14 292.917 128.194   3
  -4  -1 -14 494.101 468.292   2
   4   1 -15 16614.8 1948.58   2
   4  -1  15 21210.4 1742.45   6
  -4   1 -15 20452.5 2184.25   8
  -4   1  15 23138.1 2197.19  14
  -4  -1 -15 21570.2 1495.92   1
   4   1 -15 21236.4 1999.52   8
   4   1  15 25337.6 2130.70   6
  -4   1 -15 21597.0 2195.56   2
   4   1  15 20930.5 2196.38   7
  -4  -1  15 19851.0 2104.56   7
  -4   1  15 21076.4 2117.97   7
  -4  -1 -15 20665.0 2113.68   2
   4   1 -15 21012.7 1509.31   5
   4  -1 -15 21072.2 2040.00   8
  -4  -1 -15 25001.2 2424.79   8
   4  -1 -15 22486.4 2239.52   2
   4  -1  15 22921.6 2349.65   7
  -4  -1 -16 7816.55 1357.17   2
   4  -1 -16 6401.11 1217.14   8
   4   1  16 9043.62 1503.74   7
   4  -1  16 10257.8 1258.22   6
   4  -1 -16 6942.69 1368.42   2
  -4   1  16 9097.71 1428.34  14
   4   1  16 9545.55 1349.80   6
  -4  -1  16 7434.42 1336.38   7
  -4   1  16 7536.95 1320.81   7
   4   1 -16 6255.51 1117.43   8
   4  -1  16 7377.13 1451.36   7
  -4   1 -16 8315.46 1481.07   2
  -4  -1 -16 6960.44 1360.81   8
   4   1 -16 10236.0 1655.02   2
   4   1 -16 8151.51 937.977   5
  -4   1 -16 8417.47 1423.62   8
   4  -1 -17 363.010 491.239   8
  -4  -1 -17 689.224 513.849   2
  -4   1 -17 393.642 526.049   2
   4   1  17-235.188 696.057   7
   4   1 -17 102.189 377.781   8
   4  -1  17-350.042 691.722   7
   4   1 -17 904.118 625.457   2
   4   1  17 433.510 444.010   6
  -4  -1  17-440.062 629.154   7
  -4   1  17 2148.44 624.501  14
  -4   1  17-67.8200 485.027   7
   4  -1  17 513.369 394.961   6
  -4  -1 -17 670.326 645.061   8
  -4   1 -17-68.7953 374.813   8
   4  -1 -17-5.33848 358.460   2
   4  -1 -18 63556.7 4034.37   8
  -4   1 -18 59912.9 4157.42   8
   4  -1 -18 54961.5 3943.25   2
   4   1  18 59361.8 4163.30   7
  -4  -1 -18 60389.3 4182.88   8
   4   1  18 59098.0 3605.54   6
   4   1 -18 63138.4 3915.28   8
  -4   1 -18 58453.7 4077.04   2
  -4  -1 -18 58008.0 3950.04   2
  -4  -1  18 54065.2 3952.48   7
   4   1 -18 57432.9 4071.41   2
  -4   1  18 55589.8 3855.31   7
   4  -1  18 59397.4 4233.25   7
   4  -1  18 61119.5 3307.16   6
  -4  -1 -19 5740.09 1337.40   8
   4   1 -19 4858.57 1204.24   2
  -4   1 -19 6588.12 1464.46   2
  -4  -1 -19 5103.23 1244.95   2
   4  -1  19 5333.64 1402.44   7
  -4  -1  19 5295.82 1319.90   7
  -4   1  19 4772.60 1206.79   7
  -4   1 -19 8314.91 1535.13   8
   4   1 -19 6840.92 1361.00   8
   4  -1 -19 5689.27 1388.74   2
   4   1  19 7056.95 1222.15   6
   4  -1 -19 5936.22 1289.82   8
   4   1  19 7373.69 1535.42   7
   4   1  20 461.572 440.205   6
  -4   1 -20 517.672 709.746   8
   4  -1 -20-522.059 700.017   8
  -4  -1 -20-509.450 555.180   8
  -4  -1 -20-163.560 681.291   2
  -4   1 -20-147.283 479.928   2
   4   1 -20-564.264 796.735   8
   4  -1  20 831.425 725.577   7
   4   1 -20 295.224 511.109   2
  -4  -1  20 59.1102 549.952   7
   4   1  20 141.122 612.437   7
   4  -1 -20 590.054 880.189   2
  -4   1  20-195.410 697.461   7
   4   1  21 5153.84 1334.79   7
   4  -1 -21 4187.17 1204.56   2
   4   1 -21 5263.94 1146.03   8
  -4   1 -21 5473.87 1487.57   8
   4  -1 -21 6952.32 1489.14   8
   4  -1  21 6161.93 1551.14   7
   4   1  21 5716.99 1277.69   6
  -4   1 -21 4225.95 1162.76   2
  -4  -1  21 4251.46 1177.24   7
   4   1 -21 7609.75 1625.33   2
  -4   1  21 3552.23 1218.62   7
  -4  -1 -21 3532.99 1128.65   2
  -4   1  21 4972.43 1131.61   6
  -4  -1 -21 3587.73 1136.00   8
  -4   1  22 8850.00 1709.00   7
   4  -1  22 5875.20 1538.38   7
   4  -1 -22 8395.90 1710.45   8
  -4  -1 -22 6278.68 1364.36   2
  -4   1 -22 8479.55 1790.67   8
  -4  -1  22 9417.07 1849.16   7
   4   1 -22 11483.8 1877.76   8
   4  -1 -22 7595.02 1789.86   2
  -4   1 -22 7926.00 1691.63   2
   4   1  22 8883.61 1802.06   7
   4   1 -23 52.2738 601.369   8
   4  -1 -23 43.1496 564.180   8
  -5   1   0 129205. 3544.64   4
   5   1   0 123087. 3483.95  13
  -5  -1   0 129170. 3352.51   2
  -5   1   0 123526. 3239.66  10
  -5  -1   0 129574. 3227.95   4
   5  -1   0 127597. 3608.34  13
   5   1   0 125328. 3276.26   9
  -5  -1   0 118907. 3215.04   9
   5   1   0 122090. 3617.93   5
  -5  -1   0 123848. 3559.25  10
  -5  -1   0 124216. 3522.59  13
   5  -1   0 123537. 3592.72  11
  -5   1   0 125313. 2687.19   9
   5  -1   0 122779. 3247.48  10
   5  -1   0 130738. 3114.56  12
   5  -1  -1 12015.0 710.619  12
  -5  -1  -1 11333.0 760.929   9
  -5   1   1 13252.4 947.730   4
   5   1  -1 11800.4 980.987   5
   5   1   1 12355.1 958.241   5
  -5   1  -1 11706.0 797.047  10
  -5   1  -1 11786.1 918.350   4
   5   1   1 11319.9 827.869  13
   5  -1  -1 10657.0 779.883  10
   5  -1   1 10463.8 763.109  10
   5  -1  -1 11518.9 991.250  11
  -5  -1   1 10741.0 806.831   9
  -5   1   1 10699.1 679.587  12
  -5   1  -1 11284.9 476.042   9
  -5  -1  -1 9952.70 849.162  10
  -5   1   1 10378.0 762.700  10
   5   1   1 11908.5 756.271   4
  -5  -1  -1 11616.0 841.308  13
   5   1  -1 11371.8 922.509  13
   5  -1   1 12002.2 890.347  11
  -5  -1   1 10745.3 876.280  10
  -5  -1  -1 11823.7 754.481   4
  -5  -1   1 10956.4 808.265   2
   5   1   1 10996.6 768.176   9
   5  -1  -1 11202.9 935.841  13
   5   1  -2 502.524 233.281   5
  -5   1  -2 818.412 131.181   9
   5   1  -2 544.444 230.849   2
   5   1   2 656.949 200.432  13
  -5  -1  -2 840.832 292.325   6
  -5   1  -2 2117.67 434.345   4
  -5  -1   2 819.690 252.121   7
   5  -1   2 723.244 128.452   9
   5  -1   2 1328.26 299.503  10
   5   1   2 1267.26 242.258   4
  -5  -1   2 615.285 112.060   8
  -5  -1   2 811.784 273.551   9
   5   1   2 1057.02 248.369   9
   5  -1  -2 1099.90 228.877  12
  -5   1  -2 911.731 262.653  10
  -5   1   2 1025.77 212.939  12
   5  -1  -2 930.687 305.960  11
  -5   1   2 1007.85 331.187   4
   5  -1   2 487.420 200.438  11
   5  -1  -2 1114.33 346.864  13
  -5  -1  -2 548.038 203.253   4
  -5   1   2 628.431 197.905   8
   5   1   2 647.339 246.927   5
   5  -1  -2 703.682 260.752  10
  -5  -1  -2 1498.45 348.236  10
  -5   1   2 949.429 261.429  10
  -5  -1  -2 1167.36 263.329   9
  -5  -1   2 1061.63 284.173  10
  -5  -1  -2 664.003 195.800  13
  -5   1  -2 643.657 276.303  13
  -5  -1   2 801.691 246.859   2
   5   1  -2 689.146 277.646  13
   5   1   3 209860. 5138.84   5
  -5  -1  -3 215072. 5120.64  14
   5  -1  -3 210188. 5629.84  11
  -5   1   3 217985. 4665.81  12
  -5  -1  -3 222554. 5133.67   8
   5  -1   3 211234. 4772.42  11
  -5  -1  -3 213520. 5353.06  10
  -5  -1  -3 209096. 4901.85   9
  -5   1   3 204747. 5101.23  10
  -5  -1  -3 208722. 4675.35  13
  -5  -1   3 211045. 5372.41   7
  -5  -1   3 226102. 5288.40   2
  -5  -1  -3 220653. 4814.37   4
  -5  -1   3 208343. 5385.82  10
   5   1   3 215388. 4920.66   9
  -5   1   3 224080. 5040.38   8
   5   1   3 209443. 4743.54   4
   5  -1  -3 213754. 4667.77  12
  -5  -1  -3 216062. 5416.75   6
   5   1  -3 214685. 5444.99   5
   5  -1  -3 214410. 5407.10   2
   5   1   3 212959. 4605.39  13
   5  -1  -3 215464. 5578.88  13
   5  -1   3 215794. 4999.59  10
  -5  -1   3 208598. 4171.88  14
   5  -1   3 218603. 4200.31   9
  -5   1  -3 221780. 5294.45   4
  -5  -1  -3 226373. 5281.48   5
   5   1  -3 210821. 5590.30  13
  -5   1   3 206854. 5213.28   7
  -5  -1   3 218716. 4178.37   8
   5  -1  -3 212898. 5149.75  10
   5   1  -3 207013. 5171.39   2
  -5   1   4 4431.99 533.629   8
   5  -1  -4 4228.48 573.647   5
  -5  -1  -4 3548.59 377.007  13
  -5  -1   4 3326.58 561.411   7
  -5  -1  -4 3917.23 480.995   4
  -5   1   4 4058.18 563.325   5
  -5  -1   4 4091.20 373.752  14
  -5   1   4 3304.77 478.992  10
  -5  -1   4 4662.43 392.166   8
   5   1   4 3824.49 514.206   5
  -5   1  -4 3941.52 552.392   6
   5  -1  -4 3431.67 472.552   8
  -5  -1  -4 3539.98 492.536   9
  -5   1   4 3545.91 435.980  12
   5  -1  -4 4549.10 611.922   3
  -5  -1  -4 4437.62 630.346   1
   5   1  -4 3834.57 563.910   2
   5  -1   4 3682.78 391.363  11
  -5  -1  -4 4114.94 597.501   8
  -5   1   4 3704.71 565.717   7
   5   1  -4 4091.48 358.620   8
   5   1  -4 3032.65 520.035   5
   5   1   4 3471.02 478.109   9
   5  -1  -4 3607.22 624.252   2
  -5   1  -4 4961.46 651.602   4
  -5  -1  -4 4104.60 606.622   6
  -5  -1  -4 3900.14 535.983   5
   5   1   4 3730.80 457.218   4
   5  -1   4 3719.08 354.092   9
   5  -1   4 4151.40 534.132  10
  -5   1  -5 188071. 4790.84   6
   5  -1  -5 190722. 4929.30   3
   5   1   5 189171. 4675.82   9
  -5   1  -5 181941. 4932.34   4
   5  -1  -5 177317. 4637.18   8
   5   1  -5 187285. 5011.88   5
   5  -1   5 183504. 4149.14   9
  -5  -1  -5 176867. 4643.91   9
  -5  -1   5 185155. 4968.82   5
  -5   1   5 179256. 4359.21  12
   5  -1  -5 184809. 4814.61   5
  -5  -1   5 185955. 5136.03   7
  -5   1   5 181201. 4926.82  10
  -5  -1  -5 190637. 4575.52   4
  -5  -1   5 181563. 4147.60  14
   5  -1  -5 188833. 5198.97   2
  -5   1   5 187350. 4703.70   8
  -5   1   5 175155. 4887.03   7
  -5  -1   5 188183. 4171.03   8
  -5  -1  -5 178860. 3900.53  13
  -5  -1  -5 186123. 5031.30   8
   5   1  -5 176942. 4978.70   2
  -5   1   5 186096. 4793.21   5
   5  -1   5 188924. 3883.81  11
  -5  -1  -5 185798. 5077.57  14
  -5  -1  -5 185715. 4938.89   1
   5   1   5 181449. 4474.33   4
  -5  -1  -5 194086. 4681.12   5
   5   1  -5 185000. 4098.97   8
  -5   1   6 106407. 3363.21  14
  -5  -1   6 108321. 2987.47   8
   5   1  -6 107023. 3537.63   5
   5  -1  -6 109242. 3356.09   5
  -5  -1  -6 103002. 2419.15  13
  -5   1   6 107917. 3353.77   8
   5  -1  -6 103860. 3313.20   8
  -5  -1  -6 109373. 3162.04   5
   5   1   6 99732.2 3135.36   4
   5  -1  -6 104636. 3353.77   3
  -5  -1  -6 105438. 3666.40   8
  -5   1  -6 108354. 3333.92   6
  -5   1   6 104355. 3279.83   5
  -5  -1   6 102946. 3664.60   7
  -5   1   6 96592.4 3011.40  12
   5  -1   6 106041. 3667.87   7
  -5  -1  -6 97535.1 3356.51   1
   5   1  -6 104742. 2904.76   8
  -5   1   6 102710. 3520.84   7
  -5  -1  -6 107911. 3259.73   4
   5  -1  -6 107355. 3733.52   2
  -5  -1   6 101151. 2948.07  14
   5   1   6 107716. 3333.69   9
   5   1   6 101882. 3534.25   7
  -5   1  -6 108441. 3598.07   4
   5   1  -6 105778. 3647.21   2
   5  -1   6 103701. 2930.97   9
  -5  -1  -7 173539. 4866.45   1
  -5  -1  -7 181675. 5377.78   8
   5  -1   7 173755. 4483.15   9
  -5   1  -7 177660. 5186.95   4
   5   1  -7 178411. 4500.60   8
   5   1  -7 179215. 4998.99   5
   5   1   7 185909. 5300.08   7
   5  -1   7 177276. 5336.33   7
  -5  -1  -7 171956. 3609.08  13
   5  -1  -7 185579. 4814.59   5
   5   1  -7 176452. 5300.75   2
  -5   1  -7 172686. 4770.43   6
  -5   1   7 178261. 4977.27  14
  -5   1   7 186830. 4994.84   8
   5   1   7 184208. 4813.00   4
   5   1   7 188911. 5315.93   6
  -5   1   7 177546. 5399.17  13
  -5  -1   7 181731. 4573.86   8
  -5   1   7 175691. 5178.45   7
   5  -1  -7 181450. 5405.88   2
  -5  -1   7 180116. 5361.14   7
  -5  -1   7 180894. 4594.09  14
   5  -1  -7 171456. 4872.92   8
  -5   1   7 181857. 4754.65   5
   5   1  -7 174055. 4562.68  14
  -5  -1  -7 183517. 4544.30   5
   5  -1  -7 189093. 4888.93   3
  -5  -1  -7 183769. 4877.19   4
   5  -1  -8 472.517 314.091   2
   5  -1   8 298.477 269.515   7
  -5  -1   8 420.946 225.629  14
   5  -1   8 429.109 218.421   9
  -5  -1  -8 478.164 300.961   2
   5  -1  -8 159.988 202.438   5
  -5   1   8-41.4818 253.362  13
  -5   1   8 231.477 219.133  14
   5   1  -8 458.435 362.861   2
   5  -1  -8 461.953 277.819   3
  -5  -1  -8 142.772 67.2847  13
   5   1  -8 343.007 234.988  14
   5   1   8 804.179 346.447   6
   5  -1  -8-40.3443 215.581   8
  -5  -1  -8 622.788 240.602   5
   5   1   8 376.604 284.727   7
  -5  -1   8 328.886 287.611   7
  -5  -1  -8 325.420 257.722   1
   5   1  -8 419.680 250.879   8
  -5  -1   8 243.037 214.038   8
  -5  -1  -8 235.617 251.668   4
   5   1  -8 405.203 308.856   5
  -5   1   8 297.974 213.830   5
  -5   1   8 73.2848 283.323   7
  -5   1  -8 358.169 369.871   4
  -5  -1  -8 281.866 368.215   8
  -5  -1   9 139500. 4952.31  13
  -5   1   9 138481. 4785.59  13
  -5  -1  -9 129726. 2817.49  13
   5   1   9 142443. 4676.47   6
  -5   1  -9 131152. 4612.24   4
  -5  -1  -9 139816. 3703.40   5
  -5  -1   9 133490. 4187.85  14
   5  -1  -9 139535. 4063.19   3
   5  -1  -9 129607. 4766.55   2
  -5   1   9 133589. 4638.13   7
  -5  -1   9 139143. 4202.55   8
  -5  -1  -9 133975. 4864.06   8
  -5   1   9 136903. 3961.53   5
  -5  -1  -9 132035. 4139.56   1
   5  -1  -9 138442. 4028.15   5
   5   1  -9 128797. 4079.57   8
   5   1   9 135476. 4707.17   7
   5  -1   9 140682. 4912.30   7
   5   1   9 130492. 2821.28  11
   5  -1  -9 134171. 4442.88   8
  -5  -1   9 125989. 4691.65   7
  -5   1   9 141558. 4548.93  14
  -5  -1  -9 139286. 4624.90   2
   5   1  -9 128030. 4709.13   2
  -5  -1  -9 133365. 4345.25   4
   5   1  -9 138858. 4300.21   5
   5  -1 -10 36953.6 1827.82   5
  -5  -1 -10 33226.3 2301.30   8
  -5  -1 -10 35492.2 1919.48   1
   5   1 -10 34647.8 1948.45   5
   5  -1 -10 38062.0 1867.03   3
   5   1 -10 33550.3 1955.71   8
  -5   1  10 32395.2 2184.02   7
  -5   1 -10 32116.1 1664.99   1
  -5  -1 -10 31862.9 1074.41  13
   5  -1  10 34846.2 1961.82   6
  -5   1 -10 33529.6 2357.97   8
  -5  -1 -10 33203.4 1530.95   5
  -5   1 -10 36794.9 2355.88   2
  -5   1  10 35325.5 1769.35   5
  -5  -1 -10 34040.6 2203.57   2
   5  -1 -10 35006.8 2162.11   8
  -5  -1  10 35665.2 2375.60  13
  -5  -1  10 37372.6 2083.57  14
  -5  -1  10 33679.0 2291.23   7
   5  -1  10 34964.8 2366.50   7
  -5   1 -10 34023.9 2245.44   4
   5   1  10 35762.8 2328.59   7
  -5   1  10 34815.3 2258.39  13
   5   1 -10 33258.0 2305.76   2
  -5   1  10 37933.9 2244.17  14
   5  -1 -10 35621.6 2394.95   2
   5   1  10 36296.3 2244.55   6
   5  -1 -11 19491.8 1319.30   5
  -5   1  11 17547.8 1658.46   7
  -5   1  11 20346.4 1789.16  13
   5  -1  11 17836.9 1435.81   6
   5   1  11 20511.2 1720.79   6
  -5  -1 -11 20514.2 1144.69   5
  -5   1 -11 18574.6 1778.66   8
   5  -1  11 18531.8 1801.94   7
   5   1 -11 21472.0 1269.18   3
  -5   1  11 19590.4 1298.70   5
  -5  -1 -11 19587.2 818.229  13
   5   1 -11 18298.9 1517.48   8
   5   1  11 20039.6 1794.16   7
  -5   1 -11 17972.6 1731.69   2
  -5  -1 -11 19868.4 1753.84   2
  -5   1  11 20147.9 1704.75  14
   5  -1 -11 19755.5 1672.06   8
  -5  -1 -11 19845.1 1866.66   8
   5  -1  11 17400.5 1085.13   3
   5   1 -11 18532.2 1418.40   5
   5  -1 -11 17908.3 1755.51   2
   5  -1 -11 20279.0 1338.78   3
  -5   1 -11 18993.6 1728.07   4
  -5   1 -11 19160.6 1269.40   1
   5   1 -11 19349.4 1806.21   2
  -5  -1 -11 18781.1 1416.98   1
  -5  -1  11 18230.7 1790.52   7
   5  -1 -12 146900. 5321.42   8
  -5  -1 -12 155265. 3873.90   5
   5   1 -12 155904. 5862.16   2
  -5   1  12 162795. 5573.72  14
  -5   1 -12 150983. 4266.58   1
   5   1 -12 150256. 4748.10   5
  -5  -1  12 153556. 5775.79   7
  -5   1 -12 152146. 5697.57   2
   5  -1 -12 154603. 4414.66   5
   5  -1 -12 160960. 4456.19   3
   5  -1  12 155308. 3874.33   3
  -5   1 -12 147554. 5779.50   8
  -5   1  12 146869. 5527.12   7
  -5  -1 -12 150071. 4670.51   1
   5   1 -12 148835. 5101.21   8
   5   1  12 157626. 5457.46   6
   5  -1 -12 146183. 5706.41   2
   5  -1  12 162550. 5053.87   6
   5   1 -12 157372. 4121.83   3
   5   1  12 154236. 5756.54   7
   5  -1  12 153734. 5858.15   7
  -5  -1 -12 148294. 3363.41  13
  -5  -1 -12 154296. 5856.35   8
  -5   1  12 151053. 5474.97  13
  -5  -1 -12 149632. 5520.01   2
   5   1  13 15599.3 1586.69   6
   5  -1  13 13139.7 1676.99   7
  -5   1  13 14540.2 1586.88  14
  -5  -1 -13 11452.0 1455.46   2
   5  -1  13 12912.7 832.574   3
   5   1 -13 14072.3 965.293   3
  -5  -1 -13 13519.9 1215.49   1
   5  -1 -13 14711.1 1159.17   5
   5  -1  13 13481.5 1357.32   6
   5   1 -13 13689.8 1666.86   2
   5  -1 -13 14664.7 1119.14   3
   5   1 -13 11266.3 1281.75   8
   5  -1 -13 11834.9 1412.53   8
   5   1 -13 12268.8 1191.39   5
   5  -1 -13 11267.2 1511.53   2
  -5  -1  13 13926.2 1656.21   7
  -5   1 -13 13352.1 1053.57   1
  -5  -1 -13 13870.0 868.850   5
  -5  -1 -13 12310.0 1595.26   8
  -5   1 -13 10401.3 1468.86   2
   5   1  13 11900.4 1542.24   7
  -5   1  13 14680.1 1583.09  13
  -5   1 -13 13119.4 1661.10   8
   5   1  13 14807.2 1086.00   3
  -5   1  13 12040.2 1488.39   7
  -5  -1 -14 135448. 4400.53   1
   5   1 -14 127607. 5016.84   8
  -5  -1  14 124573. 5511.93   7
  -5   1 -14 125029. 5480.43   2
   5  -1 -14 128307. 5243.64   8
   5   1  14 129734. 5630.19   7
  -5   1  14 131805. 5255.45  13
  -5  -1 -14 129443. 5423.35   2
  -5  -1 -14 129516. 5670.85   8
   5   1 -14 135860. 4465.66   5
   5   1 -14 122703. 5517.27   2
   5   1 -14 140407. 3578.65   3
   5  -1 -14 125240. 5548.72   2
   5  -1  14 124762. 5652.80   7
   5  -1 -14 135321. 3985.17   3
  -5   1 -14 134479. 5758.12   8
  -5   1  14 124754. 5369.38   7
   5  -1  14 134757. 4797.97   6
  -5   1 -14 127764. 3841.45   1
   5   1  14 139054. 5276.76   6
  -5   1  14 140047. 5487.97  14
  -5  -1 -15 1820.32 705.897   2
   5  -1  15 1680.22 552.431   6
   5  -1  15 1177.80 642.882   7
  -5  -1 -15 1084.82 404.963   1
  -5   1  15 1316.11 641.985  13
  -5   1 -15 1623.11 697.576   8
   5   1 -15 1455.25 639.918   8
  -5   1 -15 2732.05 869.114   2
  -5  -1 -15 1399.09 671.909   8
  -5  -1  15 154.586 480.508   7
  -5   1  15 651.073 577.560   7
   5  -1 -15 1079.57 549.498   8
   5   1 -15 1024.29 720.772   2
   5   1 -15 1272.66 410.922   5
   5  -1 -15 1652.47 751.935   2
   5   1  15 1203.89 532.356   6
  -5   1  15 1754.40 793.908  14
   5   1  15 1630.74 631.981   7
   5  -1 -16 4810.98 1145.69   2
   5   1  16 9176.79 1483.79   7
  -5   1  16 7871.78 1396.98  14
   5   1 -16 7066.18 1245.11   8
  -5  -1 -16 4200.30 1047.34   8
  -5   1 -16 7937.78 1360.47   8
   5   1 -16 9203.76 1499.53   2
   5  -1 -16 5153.73 1076.12   8
  -5  -1 -16 8169.58 1375.12   2
   5  -1  16 8403.76 1528.00   7
  -5   1 -16 9228.44 1465.57   2
   5  -1  16 7326.65 1113.33   6
   5   1  16 7505.50 1242.05   6
  -5   1  16 6782.51 1245.98   7
   5   1 -16 7721.37 979.706   5
  -5  -1  16 7871.77 1402.86   7
   5  -1 -17 13540.3 1795.45   8
   5  -1  17 10829.5 1752.52   7
  -5   1 -17 13045.1 1920.38   8
   5   1  17 12718.6 1852.96   7
  -5  -1 -17 11077.7 1650.04   2
   5   1  17 14508.4 1730.51   6
  -5   1  17 13814.5 1828.90  14
   5  -1 -17 8831.68 1492.60   2
  -5  -1  17 11450.2 1739.86   7
  -5   1  17 10626.3 1623.72   7
  -5  -1 -17 13315.3 1968.27   8
   5   1 -17 14593.3 1974.05   2
   5  -1  17 13710.9 1511.84   6
  -5   1 -17 9483.72 1577.12   2
   5   1 -17 12726.7 1652.87   8
   5  -1 -18 3927.65 1059.06   8
   5   1  18 2768.51 789.878   6
   5   1 -18 3212.59 903.732   8
  -5   1 -18 2558.35 1032.36   8
   5   1  18 3731.60 1137.70   7
   5  -1 -18 2258.08 962.444   2
  -5  -1 -18 2691.76 763.272   2
  -5  -1  18 5085.48 1239.81   7
  -5   1 -18 3515.12 1109.89   2
   5  -1  18 905.191 571.070   7
  -5  -1 -18 2613.57 947.837   8
   5  -1  18 4072.63 890.249   6
   5   1 -18 1365.84 809.799   2
  -5   1  18 3816.83 1028.75   7
  -5   1  19 24010.8 2604.91   7
  -5   1 -19 26280.4 2834.68   8
  -5  -1 -19 25739.2 2846.96   8
   5   1 -19 25250.6 2732.20   2
   5  -1 -19 23169.4 2656.20   2
   5   1  19 22529.2 2685.54   7
   5  -1 -19 23502.8 2476.44   8
   5   1  19 23216.1 2300.29   6
   5   1 -19 21869.1 2335.19   8
  -5  -1  19 25688.9 2745.26   7
   5  -1  19 22976.4 2747.04   7
  -5   1 -19 26548.0 2764.60   2
  -5  -1 -19 23875.3 2596.56   2
   5  -1  20 904.256 801.895   7
   5  -1 -20-270.134 573.834   2
  -5   1  20-376.695 579.690   7
   5   1  20 1544.17 1006.55   7
  -5   1 -20 654.705 785.081   2
   5   1  20 607.780 468.038   6
  -5  -1  20 178.857 605.285   7
   5   1 -20-24.7166 723.107   2
  -5  -1 -20-147.097 470.327   8
   5  -1 -20-424.789 724.016   8
  -5   1 -20-348.095 770.585   8
   5   1 -20-289.909 488.591   8
  -5  -1 -20-221.965 689.119   2
   5  -1 -21 32321.1 3143.06   8
   5   1  21 30716.8 2779.76   6
  -5   1  21 31131.4 3142.24   7
  -5  -1  21 33980.4 3369.45   7
   5   1 -21 31319.1 3282.53   2
   5   1  21 30131.9 3269.61   7
  -5  -1 -21 31799.2 3194.93   2
  -5   1 -21 32134.8 3272.38   2
   5   1 -21 29923.6 2933.00   8
  -5   1 -21 30114.4 3213.78   8
  -5  -1 -21 29132.6 3187.81   8
   5  -1  21 34220.0 3529.13   7
   5  -1 -21 32976.5 3356.51   2
   5  -1 -22 231.035 501.695   8
  -5  -1 -22 78.0042 559.288   2
  -5   1  22 719.462 575.551   7
   5   1  22-458.212 867.801   7
   5   1 -22-655.421 741.294   8
   5   1 -23 9172.38 1712.42   8
   5  -1 -23 11581.5 1992.52   8
   6   1   0-59.7663 152.931   9
  -6  -1   0 335.674 275.384   4
  -6   1   0 31.3756 140.316  10
   6  -1   0-61.1595 157.017  10
   6   1   0 367.239 346.573   5
  -6  -1   0-116.727 152.805   9
  -6  -1   0 52.4111 203.493  13
  -6  -1   0 189.226 207.700   2
  -6  -1   0 470.888 281.752  10
  -6   1   0-27.5268 90.6878   9
   6   1   0-45.1637 128.837  13
   6  -1   0-23.0600 174.548  13
   6  -1   0 137.965 169.643  11
  -6   1   0 139.495 179.419   4
   6  -1   0 12.6185 132.936  12
  -6   1  -1 3634.24 550.664  13
  -6  -1   1 3635.81 489.956   4
   6   1   1 4049.26 490.540   9
  -6   1   1 3580.54 497.742  10
   6  -1  -1 3258.78 494.871  10
  -6  -1   1 4101.99 593.704  10
   6  -1  -1 3322.41 554.222  13
   6   1  -1 3954.00 606.900   5
  -6  -1  -1 4186.20 578.247  10
   6   1   1 3467.02 448.782   4
   6  -1  -1 2749.19 494.697  11
   6  -1  -1 3766.86 422.601  12
  -6  -1  -1 3907.98 494.960   9
  -6   1  -1 3558.16 305.736   9
   6  -1   1 3334.75 503.569  11
  -6   1   1 4009.98 598.688   4
   6  -1   1 3037.20 462.831  10
  -6  -1  -1 3901.42 489.473   4
  -6  -1   1 3114.97 471.134   2
  -6  -1  -1 3607.81 535.138  13
  -6   1  -1 2587.22 413.309  10
   6   1   1 3154.57 483.454  13
   6   1   1 3186.49 538.551   5
   6   1  -1 3364.03 535.121  13
  -6   1  -1 3627.81 554.974   4
  -6  -1   1 3083.99 454.806   9
  -6   1  -2 31494.9 999.677   9
   6   1  -2 29589.0 1557.03   2
   6   1   2 31109.7 1431.47   9
   6  -1  -2 31462.5 1563.93  10
   6   1   2 31505.7 1429.30   4
  -6   1  -2 27442.0 1434.10  10
   6  -1  -2 33502.4 1309.58  12
  -6   1   2 31082.0 1675.33   4
   6  -1   2 33323.4 1012.32   9
   6  -1   2 32558.1 1524.33  10
   6   1  -2 32373.2 1818.43  13
  -6  -1   2 34266.6 1020.94   8
  -6   1   2 28533.9 1501.98  10
  -6  -1   2 31217.7 1601.60   2
  -6   1   2 33386.4 1514.50   8
   6   1   2 28651.1 1613.96   5
  -6   1  -2 30129.9 1602.03   4
  -6  -1   2 31457.6 1543.83   9
   6  -1   2 29335.3 1508.88  11
  -6  -1  -2 29012.3 1460.94  13
  -6  -1  -2 32623.6 1446.30   4
  -6   1  -2 31135.5 1635.41  13
   6   1   2 30041.5 1445.70  13
   6   1  -2 33496.0 1814.03   5
  -6   1   2 30919.8 1264.17  12
  -6  -1  -2 30870.6 1410.98   9
  -6  -1  -3 193158. 4751.57   9
  -6   1   3 200111. 4460.48  12
  -6  -1  -3 205383. 4799.68   4
  -6   1   3 195578. 5078.05  10
  -6  -1  -3 200017. 4746.99  13
  -6   1  -3 197078. 5062.45  13
   6   1   3 192586. 5135.26   5
   6   1  -3 204186. 5468.25   5
  -6   1   3 201400. 5301.31   4
   6  -1   3 197965. 4921.36  10
  -6  -1   3 205994. 4017.05   8
  -6  -1   3 206992. 5421.11   7
   6  -1  -3 204875. 4514.22  12
   6  -1  -3 189202. 5286.97   2
   6   1   3 204073. 4807.29   9
  -6  -1   3 211789. 5253.75   2
  -6   1   3 208908. 4918.32   8
   6   1   3 194099. 4636.71  13
   6   1  -3 186669. 5082.63   2
  -6   1  -3 207127. 5238.46   4
   6  -1   3 201959. 4033.40   9
   6  -1   3 193628. 4771.04  11
   6   1   3 193898. 4704.55   4
  -6  -1  -3 211805. 5310.37   5
   6  -1  -3 200834. 5123.79  10
  -6   1  -3 196962. 4070.27   9
  -6  -1   4 128667. 2948.68   8
   6   1   4 131798. 3851.98   5
  -6  -1  -4 130366. 3905.98  14
   6  -1   4 126759. 3345.83  11
  -6  -1   4 126590. 2953.33  14
  -6   1   4 127032. 3273.58  12
   6  -1  -4 127621. 4102.31   2
  -6   1   4 128253. 3886.35  10
  -6  -1   4 119221. 2548.29  12
  -6  -1  -4 135080. 3909.47   8
  -6  -1  -4 127916. 3326.07  13
   6  -1  -4 129771. 3943.80  10
  -6  -1  -4 134472. 3586.01   4
   6   1   4 135461. 3625.73   9
   6  -1   4 126988. 3723.04  10
  -6   1   4 139058. 3696.97   8
  -6  -1   4 132782. 4116.22   7
   6  -1  -4 127967. 3979.78   5
  -6  -1  -4 133904. 3935.54   5
  -6  -1  -4 132266. 3620.64   9
   6  -1   4 131451. 2980.38   9
   6   1  -4 125839. 3928.64   2
   6   1   4 129196. 3514.29   4
  -6   1   4 130438. 3988.00   7
  -6   1  -4 133896. 3996.76   4
   6   1  -4 135152. 4161.18   5
  -6   1  -4 131969. 3737.33  13
   6   1  -5-48.9170 222.426   2
   6  -1  -5 287.964 331.939   2
  -6   1   5 136.805 127.438  12
  -6   1  -5 479.257 290.323   4
  -6  -1  -5 326.673 231.594   9
   6  -1   5 324.888 254.276  10
   6  -1  -5-277.187 319.703   5
  -6  -1  -5 386.360 172.750  13
   6  -1   5 38.6998 99.6409  11
  -6   1   5 276.749 310.006   7
   6  -1  -5 172.863 183.593   8
  -6  -1  -5 93.3995 213.985   8
   6  -1   5 194.354 129.630   9
   6  -1  -5 750.814 356.938   3
   6   1   5 393.310 165.834   4
  -6  -1   5 313.382 161.470   8
  -6  -1   5 434.261 387.620   7
  -6   1   5 482.680 258.837   8
  -6  -1  -5 934.869 471.126   1
   6   1  -5 454.547 336.011   5
   6   1   5 14.2635 158.461   9
  -6  -1  -5 201.512 246.705   5
  -6  -1   5 253.380 166.026  14
  -6  -1  -5 151.893 170.435   4
   6   1  -5 16.3216 102.839   8
   6   1  -6 20582.6 1070.17   8
  -6   1   6 19208.2 1450.61   7
  -6  -1   6 20699.3 1566.44   7
   6  -1   6 18317.6 1435.80   7
  -6   1   6 20129.9 1329.47  14
   6  -1   6 18582.4 1323.61  10
  -6  -1  -6 22098.8 1563.30   8
   6  -1  -6 20619.1 1438.99   3
  -6  -1  -6 18947.2 1391.82   1
   6   1  -6 17881.6 1380.10   5
   6  -1   6 20113.6 877.312  11
   6  -1  -6 17610.1 1320.30   5
   6   1   6 20559.3 1260.75   4
  -6  -1   6 19599.2 1067.57   8
  -6  -1  -6 20428.3 1346.86   9
  -6  -1  -6 18808.6 926.134  13
  -6   1   6 20034.8 1162.18  12
   6   1  -6 18439.4 1456.92   2
  -6   1  -6 18189.3 1378.98   4
   6  -1  -6 16017.0 1186.29   8
   6   1   6 20075.7 1293.64   9
  -6  -1   6 18027.1 1034.72  14
  -6   1   6 20054.1 1296.50   8
   6  -1   6 19719.9 1071.91   9
   6  -1  -6 19263.4 1525.17   2
  -6  -1  -6 20989.5 1340.49   5
  -6  -1  -6 17409.6 1210.87   4
  -6  -1  -7 3197.26 597.436   1
   6  -1   7 2545.63 400.573   9
  -6  -1  -7 2965.64 337.495  13
  -6   1   7 2864.08 498.762  12
   6  -1  -7 3165.20 572.498   5
  -6  -1   7 2913.05 458.682   8
   6  -1  -7 2604.58 569.627   2
   6   1   7 2830.09 654.520   6
   6   1   7 3612.25 706.111   7
  -6  -1   7 2877.56 452.819  14
   6  -1   7 2403.73 559.059   7
  -6  -1  -7 3173.72 566.427   4
  -6  -1  -7 3492.61 536.498   5
  -6   1   7 3548.02 650.223   7
   6  -1  -7 3200.09 555.453   8
   6  -1  -7 3359.52 598.977   3
  -6  -1   7 2443.51 587.599   7
   6   1  -7 2819.32 433.586   8
  -6   1  -7 2715.20 565.933   4
  -6  -1  -7 3844.99 717.716   8
   6   1  -7 3194.41 601.216   5
   6   1  -7 4575.08 775.037   2
  -6   1   7 2050.73 453.914  14
   6  -1  -8 30174.0 2082.80   2
   6   1  -8 32937.6 2128.97   2
  -6   1   8 31824.7 2156.46  13
   6   1   8 31134.4 2010.68   6
   6   1   8 31799.8 2036.82   7
   6  -1  -8 29190.4 1771.67   8
  -6  -1  -8 31031.6 2093.83   8
  -6  -1   8 28361.0 1999.54   7
  -6  -1   8 32409.5 1683.31  14
  -6  -1   8 32918.4 1674.27   8
   6   1  -8 31388.8 1625.63   8
  -6  -1  -8 29319.6 1093.31  13
  -6  -1  -8 33578.1 1924.47   1
   6  -1   8 32735.5 1651.28   9
  -6   1  -8 30519.5 1956.19   4
  -6  -1  -8 30346.0 1796.64   4
   6  -1  -8 35245.0 1902.54   5
   6   1  -8 28668.0 1823.04   5
  -6   1   8 29839.5 1974.79   7
   6  -1   8 29601.5 2024.01   7
   6  -1  -8 33385.9 1857.30   3
  -6  -1  -8 35077.8 1728.46   5
  -6   1   8 32877.9 1898.99  14
  -6   1   9 35824.1 2355.84  13
  -6   1  -9 36214.2 2264.47   4
   6   1  -9 38285.1 1948.54   8
   6  -1  -9 40311.2 2056.39   3
   6  -1   9 39758.0 2472.42   7
   6  -1  -9 37687.9 2429.94   2
  -6  -1  -9 41091.0 1889.72   5
   6   1  -9 35868.0 2334.21   2
   6  -1  -9 43370.4 2143.67   5
  -6   1   9 42503.0 2264.19  14
   6   1   9 37876.5 2362.54   7
   6   1   9 40176.9 2381.59   6
  -6  -1   9 39441.0 1967.99   8
  -6  -1  -9 36549.4 2375.73   8
  -6  -1   9 38373.5 2509.81  13
  -6  -1  -9 36846.2 2081.20   1
  -6  -1   9 39000.1 2411.81   7
  -6  -1  -9 36075.6 2084.01   4
  -6  -1  -9 36241.0 2234.03   2
  -6  -1   9 38823.2 1993.41  14
  -6   1   9 37150.7 2293.10   7
  -6  -1  -9 36588.8 1199.37  13
   6  -1  -9 39978.4 2196.02   8
   6   1  -9 34739.4 2067.06   5
  -6   1  10 8395.24 1026.92  14
  -6  -1 -10 6920.52 886.175   1
   6  -1 -10 7774.43 886.955   3
   6  -1 -10 8206.08 900.538   5
   6   1  10 8961.00 1139.73   6
  -6  -1  10 7299.37 1084.27   7
  -6  -1 -10 8590.74 822.429   5
  -6   1  10 6980.19 987.488   7
   6  -1 -10 9034.15 1070.42   8
  -6  -1 -10 7047.37 1011.06   2
  -6  -1 -10 7557.06 1145.13   8
   6   1 -10 8243.41 928.669   8
  -6   1 -10 8648.86 911.625   1
   6  -1  10 9854.80 1246.38   7
   6  -1 -10 8534.63 1204.12   2
  -6  -1  10 7791.91 932.049  14
  -6  -1 -10 6903.48 441.734  13
  -6   1  10 9259.27 1226.89  13
   6   1 -10 7126.37 1092.35   2
  -6   1 -10 6805.63 1021.51   4
  -6  -1  10 8570.40 1200.52  13
   6   1  10 7690.84 1120.38   7
  -6  -1 -10 7636.80 993.148   4
   6   1 -10 7952.20 954.601   5
   6   1 -11 10966.1 1163.71   5
  -6   1  11 10592.6 1329.78   7
   6  -1 -11 10382.0 1038.56   5
   6   1 -11 8731.11 1024.91   8
  -6   1 -11 12909.1 1492.14   2
  -6  -1 -11 11789.8 952.591   5
  -6  -1 -11 9414.74 505.210  13
   6   1  11 10126.5 1331.43   7
   6   1  11 13627.3 1479.24   6
  -6  -1  11 9771.98 1320.70  13
   6  -1  11 12089.8 1476.97   7
  -6  -1  11 9260.37 1261.77   7
  -6  -1 -11 10684.8 1097.39   1
  -6  -1 -11 10296.7 1354.89   8
  -6   1 -11 11947.1 1076.99   1
  -6   1 -11 13351.0 1550.94   8
  -6  -1 -11 9855.86 1236.72   2
   6   1 -11 10642.2 1352.99   2
   6  -1 -11 11950.6 1112.00   3
  -6   1  11 11685.0 1319.04  14
  -6  -1 -11 9848.50 529.034  13
  -6  -1  11 13268.0 1274.52  14
  -6   1  11 10003.4 1325.05  13
   6  -1 -11 12073.4 1475.99   2
  -6   1 -11 8580.19 1213.53   4
   6  -1 -11 12511.1 1333.83   8
  -6   1  12 2080.88 618.224  13
  -6  -1 -12 2567.14 257.571  13
   6  -1 -12 3991.10 650.878   5
   6  -1 -12 3366.80 592.574   3
   6   1 -12 1879.51 524.039   5
   6  -1 -12 4436.99 825.225   8
  -6   1  12 3012.10 717.250  14
  -6   1 -12 3148.88 754.563   4
   6   1  12 4036.08 850.440   6
  -6  -1 -12 3998.49 563.125   5
   6   1  12 2562.56 723.595   7
  -6   1 -12 3614.76 593.123   1
   6  -1  12 3127.00 524.512   3
  -6  -1 -12 3581.91 675.106   1
   6   1 -12 3177.07 673.818   8
  -6  -1  12 3158.93 755.520   7
   6   1 -12 2257.86 675.547   2
   6   1 -12 3072.14 512.443   3
  -6  -1 -12 3003.63 270.181  13
  -6  -1 -12 4177.59 918.788   8
  -6  -1 -12 4061.59 841.144   2
  -6   1 -12 2909.89 824.772   2
  -6   1  12 2071.37 615.878   7
  -6   1 -12 3786.40 948.659   8
   6  -1 -12 4421.54 970.391   2
   6  -1  12 3479.82 781.155   7
  -6  -1  13 6875.60 1229.70   7
  -6  -1 -13 8139.85 992.953   1
  -6   1  13 6769.85 1120.74   7
  -6   1 -13 7085.99 1203.81   2
  -6   1  13 5919.23 1105.42  13
  -6   1  13 7580.28 1154.72  14
  -6  -1 -13 5993.02 1127.70   2
   6   1  13 9014.85 1398.90   7
   6   1 -13 8259.48 1125.96   8
  -6   1 -13 7346.23 1251.68   8
   6  -1 -13 7524.00 885.173   3
   6   1 -13 6448.84 914.325   5
  -6  -1 -13 7851.65 1333.51   8
   6   1 -13 7069.86 773.784   3
  -6   1 -13 5246.90 732.914   1
   6  -1 -13 7308.91 1123.54   8
   6   1 -13 6109.76 1135.49   2
   6  -1 -13 8023.17 1331.45   2
   6   1  13 9009.23 1237.98   6
   6  -1  13 5947.32 666.198   3
   6  -1  13 5443.15 1077.19   7
   6  -1  14 2014.12 947.258   7
   6   1  14 2013.99 614.944   6
  -6  -1 -14 3063.04 656.243   1
   6  -1 -14 2680.61 555.630   3
  -6  -1 -14 2682.80 717.867   2
   6   1 -14 1767.48 541.318   5
  -6   1 -14 2032.28 411.335   1
   6  -1  14 4461.29 881.715   6
   6   1 -14 2030.33 412.530   3
  -6   1 -14 3632.66 1001.14   8
  -6  -1  14 2741.31 822.339   7
   6   1  14 2708.48 762.861   7
  -6   1  14 2884.79 770.030  14
   6   1 -14 2584.96 759.883   2
   6  -1 -14 2405.09 809.261   2
  -6   1  14 2196.49 783.787   7
  -6   1 -14 1521.00 451.674   2
   6  -1 -14 2565.15 705.704   8
   6   1 -14 1888.45 590.876   8
  -6  -1 -14 2980.35 908.554   8
  -6   1  14 1208.10 455.019  13
  -6   1 -15 1958.84 789.181   8
   6   1  15 2954.96 773.391   6
   6   1  15 4486.41 1086.28   7
   6   1 -15 4922.58 827.220   5
   6  -1  15 4449.13 1100.31   7
  -6   1  15 6905.91 1207.49  14
  -6  -1 -15 3141.23 891.694   2
  -6  -1 -15 4471.06 1060.74   8
  -6   1 -15 3492.60 905.686   2
   6   1 -15 3043.41 743.660   8
   6  -1 -15 4231.04 1111.69   2
  -6   1  15 3484.79 847.446   7
   6  -1 -15 4761.92 706.473   3
  -6   1  15 2873.87 728.751  13
  -6  -1  15 4215.75 1036.55   7
   6  -1  15 5077.21 912.271   6
   6  -1 -15 4502.63 966.300   8
  -6  -1 -15 3354.92 653.232   1
   6   1 -15 3020.02 919.677   2
   6  -1  16 1269.23 606.865   7
  -6   1  16 1176.29 557.506  14
   6   1 -16 2061.02 669.105   8
   6   1  16 1817.34 859.146   7
   6   1  16 2524.81 797.302   6
  -6   1  16 1537.20 532.018   7
   6  -1 -16 1218.59 573.329   2
   6   1 -16 3171.56 664.806   5
   6  -1 -16 1290.86 667.893   8
  -6   1 -16 1985.91 701.438   2
   6   1 -16 503.016 537.792   2
  -6   1  16 939.587 551.733  13
   6  -1  16 1190.56 495.960   6
  -6  -1 -16 1358.12 601.889   8
  -6  -1 -16 2838.66 840.033   2
  -6   1 -16 1251.07 742.561   8
  -6  -1  16 875.627 468.389   7
  -6  -1  17 7574.63 1430.42   7
  -6  -1 -17 10827.4 1728.09   8
   6  -1  17 9050.72 1639.75   7
  -6   1 -17 8187.13 1519.30   8
  -6  -1 -17 8109.42 1465.69   2
   6   1  17 10712.0 1730.44   7
   6   1  17 10205.2 1497.12   6
  -6   1  17 11979.9 1694.07  14
   6  -1 -17 9442.93 1617.38   2
   6   1 -17 9023.63 1371.02   8
   6  -1 -17 10611.1 1575.23   8
   6  -1  17 12560.8 1488.07   6
  -6   1 -17 9412.18 1628.95   2
   6   1 -17 9415.21 1588.25   2
  -6   1  17 8489.60 1455.94   7
   6  -1 -18 2566.38 914.810   2
  -6   1 -18 185.599 598.492   8
   6   1 -18 820.467 425.426   8
  -6  -1 -18 578.074 502.771   2
  -6  -1 -18 1393.43 666.843   8
   6  -1  18 1500.13 674.903   6
   6   1  18 3237.84 989.436   6
   6   1 -18 639.060 681.334   2
  -6   1  18 151.718 472.572   7
  -6   1 -18 2183.62 840.636   2
   6  -1  18 1246.20 651.074   7
  -6   1  18 2051.30 888.652  14
  -6  -1  18 1209.03 692.057   7
   6   1  18 496.363 676.039   7
   6  -1 -18 1383.46 594.333   8
  -6  -1  19 8989.14 1715.95   7
  -6  -1 -19 10083.6 1812.69   8
  -6   1 -19 9383.74 1711.87   2
  -6  -1 -19 9016.05 1611.58   2
  -6   1  19 5239.93 1271.15   7
  -6   1 -19 11567.6 1934.60   8
   6  -1 -19 9442.44 1738.52   2
   6  -1  19 10022.2 1795.08   7
   6  -1 -19 9080.52 1584.99   8
   6   1 -19 8941.05 1492.64   8
   6   1  19 7856.71 1575.94   7
   6   1 -19 11654.5 1922.23   2
   6   1  19 12477.0 1733.60   6
   6   1 -20-138.629 501.727   8
   6   1 -20 808.803 589.323   2
   6  -1 -20 440.607 802.383   2
  -6   1 -20 391.547 409.002   2
  -6  -1 -20 1365.40 911.613   8
  -6  -1  20 610.251 655.515   7
   6  -1 -20 143.505 722.851   8
  -6   1  20 708.144 534.314   7
   6   1  20 785.177 637.800   6
  -6   1 -20 190.967 609.679   8
   6   1  20-828.599 786.046   7
  -6  -1 -20-170.101 707.998   2
   6  -1  20-1177.13 1051.48   7
   6   1  21-763.668 780.462   7
  -6  -1 -21 1533.87 999.958   2
  -6   1 -21-968.412 1018.35   2
  -6  -1  21-104.601 492.883   7
   6  -1 -21-467.640 657.745   8
   6   1 -21-190.994 725.710   2
  -6   1 -21 293.868 569.889   8
   6   1 -21 230.430 444.444   8
  -6   1  21-406.240 540.551   7
   6  -1  21-888.923 874.464   7
   6   1  21-534.442 686.416   6
   6  -1 -21 329.095 621.138   2
  -6  -1 -21-655.237 995.362   8
  -6   1  22-194.735 662.417   7
  -6  -1 -22-476.593 754.533   2
   6  -1 -22 1420.62 873.608   8
   6  -1 -23 1204.34 839.529   8
   7  -1   0 106458. 2922.93  12
   7   1   0 104084. 3503.84  13
  -7  -1   0 109754. 3420.32   2
  -7   1   0 101831. 3617.31  13
  -7   1   0 100648. 2596.16   9
   7  -1   0 101658. 3265.32  10
  -7  -1   0 105320. 3577.12  13
  -7   1   0 109105. 3543.47   4
   7   1   0 102974. 3634.59   5
  -7  -1   0 106969. 3153.45   9
  -7  -1   0 106365. 3237.01   4
  -7   1   0 103378. 3296.02  10
  -7   1  -1 11176.3 615.651   9
   7  -1  -1 12354.2 806.399  12
  -7  -1   1 11086.6 981.500   2
  -7   1  -1 11178.5 939.004  10
  -7   1   1 12545.6 1117.69   4
   7   1   1 13376.4 1094.04  13
  -7  -1   1 12062.7 985.208   4
   7   1  -1 10331.2 1056.60   5
   7  -1   1 11120.1 930.754  10
   7   1  -1 11046.8 473.489  12
  -7   1   1 10853.2 937.513  10
   7  -1   1 12211.9 1071.95  11
  -7  -1   1 11337.3 925.590   9
  -7  -1  -1 11714.7 911.111   9
  -7  -1  -1 12411.4 1063.45  13
  -7   1  -1 11751.4 1036.56   4
  -7  -1  -1 14096.2 999.197   4
   7   1   1 11390.8 1094.73   5
   7  -1   1 11814.4 844.987  12
   7   1   1 14221.5 975.291   9
  -7   1  -1 11697.8 1082.42  13
   7  -1  -1 12095.3 1007.13  10
  -7  -1   1 11926.4 1118.83  13
  -7  -1   2 55042.1 2215.56   9
   7  -1   2 53537.7 2265.90  11
  -7   1   2 53410.3 2264.83  10
  -7   1   2 51322.3 1800.79  12
  -7  -1  -2 55813.8 2270.40  13
  -7   1   2 56978.3 2147.14   8
  -7  -1   2 55475.7 1558.02   8
   7   1   2 52612.5 2078.38   4
  -7  -1  -2 56481.1 2136.56   4
  -7   1  -2 53740.1 2381.01  13
   7   1  -2 52808.4 2508.95   5
  -7   1  -2 50972.3 2174.74  10
  -7  -1  -2 52942.8 2026.90   9
  -7   1   2 54384.4 2404.84   4
   7   1   2 51389.5 2148.75  13
  -7   1  -2 57707.9 2410.64   4
   7   1   2 49797.9 2361.08   5
   7   1   2 53755.3 2051.09   9
   7  -1  -2 54531.8 1837.24  12
  -7   1  -2 53892.4 1536.20   9
   7  -1  -2 53607.7 2261.95  10
   7  -1   2 54547.5 2200.97  10
  -7  -1  -3 16452.9 1091.76   4
   7   1   3 14483.8 995.001   9
  -7   1   3 13827.4 1193.68   4
   7  -1   3 16831.7 1154.77  11
   7  -1  -3 14787.8 897.004  12
  -7  -1  -3 14921.7 1070.10  13
   7   1  -3 14196.1 1248.31   5
  -7   1  -3 14710.7 731.926   9
  -7  -1  -3 15664.4 1054.41   9
  -7   1   3 15756.3 1062.62   8
  -7   1  -3 16349.1 1169.57  10
   7   1   3 15412.1 1040.13  13
   7   1   3 14586.6 1188.19   5
   7  -1  -3 15327.6 1186.66  10
  -7  -1   3 16017.9 1286.55   7
   7  -1   3 15610.0 735.210   9
   7   1  -3 14758.5 1189.78   2
  -7   1  -3 15173.9 1172.34  13
  -7  -1   3 17078.0 750.742   8
  -7   1  -3 17025.9 1266.35   4
   7   1   3 13916.6 1007.19   4
  -7   1   3 15286.8 898.905  12
   7  -1   3 13955.1 1098.13  10
  -7   1  -4 30617.5 1690.26  13
  -7   1  -4 29543.0 1751.91   4
  -7  -1  -4 29387.6 1534.69   9
   7   1  -4 30167.2 1800.36   2
   7  -1   4 30354.2 1693.56  10
  -7  -1  -4 31255.9 1521.20  13
  -7  -1   4 32969.8 1176.18   8
   7  -1   4 30538.8 1159.31   9
  -7   1   4 28853.6 1783.76   7
   7   1   4 30973.1 1570.23   4
  -7   1   4 33215.4 1632.90   8
   7   1   4 30999.4 1782.43   5
  -7  -1  -4 31075.9 1582.87   4
  -7  -1   4 30109.6 1877.76   7
   7   1  -4 31513.6 1932.82   5
   7  -1   4 31621.3 1533.88  11
  -7  -1   4 30785.2 1157.72  14
  -7   1   4 31650.7 1364.34  12
   7   1   4 31184.3 1549.41   9
   7  -1  -4 32943.4 1830.36  10
   7  -1  -4 28139.6 1836.42   2
   7  -1   5 135429. 4065.55  10
   7  -1  -5 126240. 4190.17   5
   7   1  -5 125362. 4231.83   2
  -7   1  -5 127229. 4151.35   4
  -7  -1  -5 126141. 3753.35   4
  -7   1   5 124890. 3384.13  12
  -7  -1  -5 128585. 4290.00   1
   7  -1  -5 125996. 4354.74   2
   7  -1   5 127617. 3427.67  11
  -7   1  -5 128793. 3891.45  13
  -7  -1  -5 126016. 3747.59   9
  -7  -1  -5 130279. 3469.48  13
   7   1   5 134243. 3780.50   9
   7   1   5 121894. 3676.54   4
  -7  -1   5 116409. 2655.00  12
   7  -1  -5 135400. 4269.87  10
  -7  -1   5 123196. 4288.21   7
  -7  -1  -5 132550. 4177.91   8
  -7   1   5 125045. 4191.15   7
  -7   1   5 135356. 3827.08   8
   7  -1   5 129503. 3170.86   9
   7   1  -5 121287. 4247.70   5
  -7  -1   5 132176. 3158.22   8
  -7  -1   5 126865. 3148.45  14
  -7  -1  -6 22902.8 1650.50   1
  -7  -1  -6 24597.2 1503.65   9
  -7  -1  -6 26162.4 1771.93   8
   7   1  -6 22488.7 1665.59   5
   7   1  -6 24614.4 1176.70   8
   7  -1  -6 26059.4 1533.90   8
   7  -1   6 24459.5 1196.01   9
  -7  -1   6 23917.1 1212.18  14
   7  -1  -6 23089.8 1656.22   3
  -7   1   6 24445.4 1479.11   8
  -7   1   6 23671.5 1676.70   7
  -7  -1  -6 22560.1 1165.91  13
   7  -1  -6 24115.8 1658.25   5
  -7  -1   6 24402.6 1204.58   8
  -7   1   6 22717.9 1258.28  12
  -7  -1  -6 22540.3 1436.63   4
  -7  -1   6 23582.6 974.488  12
  -7   1  -6 21856.1 1389.30  13
   7  -1   6 24893.8 1621.62  10
  -7   1  -6 24257.4 1651.12   4
   7   1  -6 23476.7 1713.99   2
  -7  -1   6 20493.8 1644.64   7
   7  -1   6 25608.7 1166.14  11
   7  -1  -6 23334.6 1769.92   2
  -7  -1  -7 150734. 4461.10   4
   7  -1   7 155104. 5092.55   7
   7  -1  -7 147401. 5047.16   2
  -7   1   7 152040. 4492.34  14
  -7  -1  -7 147733. 4942.44   8
   7  -1  -7 139107. 4599.71   5
  -7   1   7 144065. 4023.29  12
   7   1  -7 145359. 4949.58   2
   7   1  -7 143709. 3841.27   8
   7   1   7 146406. 4947.93  10
  -7  -1  -7 146286. 3607.27  13
  -7  -1   7 148577. 3972.69  14
  -7  -1  -7 156902. 4862.55   1
  -7   1  -7 149625. 4808.57   4
   7  -1   7 148060. 3370.44  11
   7  -1   7 157787. 4817.46  10
   7  -1  -7 150261. 4709.98   3
  -7   1   7 143627. 4848.29   7
  -7  -1   7 153266. 3968.95   8
  -7  -1   7 142465. 4956.25   7
   7  -1   7 151443. 3938.04   9
   7   1  -7 147354. 4834.88   5
   7  -1  -7 137947. 4321.79   8
  -7  -1   8 23390.6 1857.32   7
  -7  -1   8 23182.0 1394.63  14
   7   1   8 22126.8 1778.57   7
  -7   1   8 23084.1 1593.53  14
  -7  -1  -8 23941.4 1617.81   4
   7   1  -8 21114.9 1663.49   5
  -7  -1  -8 21456.6 1624.52   1
   7   1  -8 22577.6 1339.62   8
  -7   1  -8 24522.7 1799.75   4
   7  -1  -8 23504.2 1652.31   3
   7  -1   8 23019.0 1833.52   7
   7  -1  -8 21339.0 1575.64   5
   7  -1  -8 23127.0 1588.19   8
  -7  -1  -8 22223.5 1046.49  13
   7  -1  -8 22747.5 1866.48   2
   7   1   8 24095.9 1855.63  10
   7  -1   8 25110.5 1771.97  10
   7   1  -8 21781.6 1786.81   2
  -7  -1   8 20716.0 1301.61   8
  -7   1   8 23868.4 1807.85   7
  -7   1   8 21573.3 1853.62  13
  -7  -1  -8 21405.8 1756.83   8
   7  -1   8 23398.8 1369.39   9
   7   1   9 114681. 4416.56  10
   7   1  -9 105232. 4029.87   5
  -7  -1  -9 104722. 2663.80  13
   7   1  -9 107121. 3514.89   8
  -7   1   9 109448. 3955.70  14
  -7  -1  -9 96224.4 4209.92   8
  -7   1   9 110818. 4557.55  13
  -7  -1  -9 102387. 3825.32   4
  -7  -1   9 110999. 3567.90   8
  -7   1  -9 103766. 4141.25   4
   7   1   9 114893. 4366.46   6
   7   1   9 106366. 4301.72   7
   7  -1  -9 109201. 3926.66   8
   7  -1   9 111948. 4463.45   7
   7  -1  -9 98153.3 4273.45   2
   7   1  -9 105463. 4367.51   2
   7  -1  -9 106010. 3869.19   5
  -7  -1   9 104946. 4521.72  13
  -7  -1   9 110101. 3600.52  14
  -7  -1  -9 109747. 4005.41   1
   7  -1  -9 107815. 3874.75   3
  -7  -1   9 105109. 4367.27   7
  -7   1   9 103521. 4197.04   7
   7   1  10 52684.1 2973.31   7
  -7   1  10 47890.2 2798.94   7
  -7   1  10 48611.5 2950.54  13
   7  -1 -10 48880.0 2963.03   2
   7   1  10 44020.3 1218.63  11
  -7  -1  10 46290.6 2882.51   7
   7  -1 -10 49285.3 2460.47   3
  -7  -1  10 47282.9 2336.01  14
   7   1 -10 45923.1 2266.76   8
  -7   1  10 50854.2 2645.20  14
  -7  -1 -10 46835.9 1458.38  13
   7  -1  10 50926.5 2998.58   7
   7   1 -10 46006.4 2546.82   5
  -7  -1 -10 48386.9 2577.49   4
   7  -1 -10 48156.0 2463.03   5
  -7   1 -10 49100.3 2792.49   4
   7  -1 -10 49363.0 2579.14   8
  -7  -1 -10 48940.1 2563.78   1
  -7  -1 -10 46104.8 2866.77   8
  -7  -1  10 47727.3 2989.12  13
  -7  -1 -10 49420.4 2775.85   2
   7   1 -10 44599.4 2816.59   2
   7   1  10 45844.7 2731.15   6
  -7  -1 -11 35696.8 2598.47   8
   7  -1 -11 29955.6 1914.90   3
   7  -1 -11 31119.7 1975.44   5
  -7   1  11 37002.0 2336.77  14
  -7  -1 -11 29782.4 2107.05   4
   7   1  11 32031.4 2335.37   6
  -7  -1 -11 31113.3 1067.91  13
   7   1 -11 33190.3 2145.97   5
  -7   1 -11 34679.5 2405.40   4
   7   1  11 37359.5 2562.12   7
  -7   1 -11 34506.1 2005.66   1
  -7  -1  11 36005.3 2637.04  13
  -7   1  11 32788.3 2484.23  13
  -7   1 -11 33386.9 2550.75   8
  -7   1  11 34735.5 2454.03   7
   7  -1 -11 31421.0 2450.50   2
   7   1 -11 34748.2 2040.25   8
   7  -1  11 32360.2 2460.62   7
   7  -1 -11 32208.8 2167.81   8
  -7  -1  11 35647.2 2103.60  14
  -7  -1  11 33539.4 2499.75   7
  -7  -1 -11 34632.0 2143.89   1
   7   1 -11 31305.5 2438.94   2
  -7  -1 -11 31005.3 2263.07   2
   7   1 -12 136184. 5602.48   2
  -7   1 -12 143678. 5804.26   8
  -7   1 -12 140144. 4536.74   1
  -7  -1  12 132253. 5497.94   7
   7  -1 -12 141442. 4612.57   3
   7   1  12 149915. 5501.88   6
  -7   1 -12 136824. 5368.48   4
  -7  -1  12 138540. 5682.70  13
   7  -1 -12 143112. 4685.49   5
   7   1 -12 141866. 4934.57   5
   7  -1 -12 135130. 5619.72   2
   7   1 -12 142865. 4421.99   3
   7   1 -12 143609. 4814.74   8
  -7  -1 -12 149196. 4292.77   5
  -7  -1 -12 136148. 4746.02   1
  -7  -1 -12 145804. 5494.19   2
   7  -1 -12 140420. 5105.11   8
   7  -1  12 143771. 4256.77   3
  -7   1  12 139547. 5481.49   7
  -7  -1 -12 127668. 2814.34  13
  -7  -1  12 150574. 4981.63  14
  -7   1 -12 134013. 5461.52   2
   7  -1  12 142841. 5754.43   7
  -7   1  12 143628. 5673.03  13
   7   1  12 135466. 5522.92   7
  -7   1  12 164414. 5481.48  14
  -7  -1 -12 134542. 5639.31   8
  -7  -1  13 8121.69 1314.39   7
  -7   1  13 6927.40 1153.88  14
  -7  -1 -13 9188.75 1341.42   2
   7  -1 -13 7582.14 1185.17   8
   7   1 -13 9522.25 1183.98   8
   7   1  13 6835.02 1252.41   7
   7   1 -13 7058.65 1011.23   5
   7   1  13 6470.25 1163.60   6
  -7   1 -13 5582.47 1064.06   2
  -7   1 -13 7678.02 939.180   1
   7   1 -13 7873.17 902.964   3
  -7   1 -13 7067.21 1213.46   4
  -7   1 -13 7621.93 1282.86   8
  -7  -1 -13 7816.61 1052.95   1
   7  -1 -13 7682.32 944.799   3
   7  -1  13 7408.60 818.038   3
  -7   1  13 6858.52 1226.26   7
   7   1 -13 8684.20 1392.99   2
  -7  -1 -13 6363.67 1203.76   8
  -7   1  13 7883.02 1336.96  13
   7  -1 -13 8160.36 1375.09   2
   7  -1  13 9029.77 1437.45   7
  -7   1 -14 162630. 6674.23   8
   7   1  14 158651. 6510.30   7
   7   1  14 177626. 6360.66   6
   7   1 -14 157846. 6551.23   2
  -7   1  14 169820. 6487.37  13
  -7   1 -14 157740. 4981.74   1
   7  -1 -14 158694. 6553.18   2
  -7   1  14 182242. 6343.29  14
   7  -1 -14 161647. 5993.53   8
   7   1 -14 164651. 5524.53   5
  -7  -1 -14 163857. 5400.92   1
  -7   1  14 154594. 6256.23   7
  -7  -1  14 151352. 6354.51   7
   7   1 -14 168632. 5786.87   8
   7  -1 -14 174842. 5196.50   3
   7  -1  14 156131. 6562.98   7
  -7   1 -14 167249. 6577.79   2
   7   1 -14 177135. 4929.82   3
  -7  -1 -14 157919. 6271.83   2
  -7  -1 -14 164318. 6688.21   8
  -7   1  15 20086.6 2111.67  13
   7   1  15 22561.9 2368.33   7
  -7  -1 -15 24284.8 2335.76   2
  -7   1 -15 18537.7 2185.59   8
   7   1 -15 22348.6 1829.85   5
  -7   1 -15 20022.6 2192.16   2
  -7   1 -15 21143.0 1566.42   1
   7   1  15 22746.3 2153.18   6
  -7  -1 -15 22666.0 1798.51   1
  -7   1  15 17927.7 2061.90   7
  -7  -1 -15 21569.3 2346.47   8
   7  -1 -15 21535.6 2070.33   8
   7  -1  15 22753.1 2421.74   7
   7   1 -15 18542.9 2145.22   2
  -7   1  15 25136.0 2235.87  14
   7  -1 -15 23187.0 1645.07   3
  -7  -1  15 21914.9 2336.08   7
   7  -1 -15 19364.2 2203.94   2
   7   1 -15 22003.9 1976.72   8
  -7  -1 -16 35238.4 3096.11   8
   7  -1 -16 31242.4 2901.68   2
  -7  -1 -16 39445.0 3101.55   2
   7   1  16 33309.4 2972.74   7
  -7   1 -16 38104.7 3213.28   8
   7   1  16 37756.6 2871.34   6
   7   1 -16 31111.4 2932.15   2
  -7  -1  16 30080.1 2795.92   7
  -7   1 -16 33198.5 2915.23   2
   7   1 -16 35416.5 2620.68   8
  -7   1  16 35259.6 2770.37  14
   7  -1  16 33428.5 3060.95   7
   7  -1 -16 30927.4 2608.41   8
   7   1 -16 34283.6 2285.55   5
  -7   1  16 32375.6 2816.18   7
  -7   1  16 34612.2 2851.81  13
   7  -1  17 16020.9 2212.61   7
   7   1  17 20934.9 2146.74   6
  -7   1  17 18843.1 2082.04  14
  -7   1 -17 17635.5 2212.90   2
   7  -1 -17 18238.8 2051.10   8
   7   1 -17 16392.7 2151.77   2
   7   1 -17 15630.1 1803.87   8
  -7  -1 -17 19543.2 2334.68   8
   7  -1 -17 15747.0 2131.20   2
  -7   1 -17 18531.6 2291.32   8
   7   1  17 17114.6 2211.55   7
  -7   1  17 18393.6 2156.47   7
  -7  -1  17 14473.5 2012.42   7
  -7  -1 -17 16828.4 2084.82   2
   7   1  18-908.209 703.700   6
  -7  -1  18-278.535 743.335   7
  -7   1  18 258.706 500.045  14
   7   1 -18 709.049 485.374   8
   7  -1  18 178.949 605.933   7
  -7   1 -18-332.871 612.274   2
   7  -1 -18 567.866 604.296   8
   7  -1 -18 589.764 544.616   2
   7   1  18 138.314 514.721   7
  -7  -1 -18-290.649 624.328   2
  -7   1 -18-606.545 793.652   8
  -7   1  18-111.112 703.309   7
   7   1 -18-14.6230 580.625   2
  -7  -1 -18 449.946 518.844   8
  -7  -1  19 21356.9 2587.10   7
  -7  -1 -19 28089.4 2880.32   2
  -7  -1 -19 25610.3 2885.81   8
   7  -1 -19 25325.8 2622.30   8
   7   1 -19 24571.8 2452.80   8
  -7   1 -19 25844.8 2910.17   8
   7   1  19 27148.0 2601.62   6
   7  -1 -19 26129.2 2921.75   2
   7   1  19 23469.1 2773.68   7
   7   1 -19 22962.7 2690.56   2
  -7   1 -19 27024.9 2893.45   2
  -7   1  19 23334.8 2643.90   7
   7  -1  19 25843.7 2943.39   7
  -7   1 -20 843.990 624.141   2
  -7  -1 -20 1145.05 742.164   8
   7   1  20 1557.42 759.915   6
   7   1 -20-167.334 561.310   8
   7  -1 -20 460.509 373.422   8
   7   1 -20 811.765 724.640   2
  -7  -1  20 877.235 674.999   7
  -7  -1 -20 576.327 485.512   2
  -7   1  20 493.354 561.060   7
   7   1  20-167.202 607.504   7
  -7   1 -20-536.906 825.035   8
   7  -1 -20 977.027 851.489   2
   7  -1  20 1009.95 667.467   7
  -7  -1  21 12817.9 2100.88   7
   7   1  21 11564.2 2071.48   7
   7   1  21 12155.0 1826.92   6
  -7   1 -21 10813.7 1906.61   2
  -7  -1 -21 12393.6 2083.75   2
   7  -1  21 12116.0 2149.91   7
   7  -1 -21 12450.2 1950.14   8
  -7   1  21 11806.9 2007.44   7
   7  -1 -22 411.034 410.080   8
   8  -1   0 61.3090 160.225  12
  -8   1   0 124.145 128.366   9
  -8  -1   0-102.737 170.117   9
   8  -1   0-74.6010 219.657  10
  -8   1   0 301.559 334.454  13
  -8  -1   0 77.5292 207.598   4
  -8  -1   0 360.023 311.203  13
  -8   1   0-109.719 225.568   4
   8   1   0-226.316 332.522   5
  -8   1  -1 331.691 156.672   9
   8  -1  -1 809.255 258.939  12
  -8  -1   1 300.786 267.007   9
  -8  -1   1 255.114 235.480   4
  -8   1  -1 182.950 328.335   4
  -8   1   1 207.675 181.411   9
  -8  -1  -1 57.6066 293.033  13
   8  -1   1 264.699 192.451  12
  -8  -1   1 820.873 382.451  13
   8   1  -1 321.713 98.8599  12
   8   1   1 575.243 363.289   5
  -8   1   1 1035.93 385.291   4
  -8   1  -1 41.6594 313.052  13
   8  -1  -1 8.84224 206.277  10
   8  -1   1 182.195 261.746  10
  -8  -1  -1 365.807 253.463   9
  -8  -1  -1 424.373 256.581   4
   8   1  -1 360.698 310.879   5
   8   1   1 492.899 225.888   9
  -8   1  -2 1705.19 422.419  13
  -8  -1   2 3023.79 339.722   8
  -8  -1  -2 2226.78 439.983  13
  -8   1  -2 2869.05 552.213   4
   8   1   2 2446.46 505.219   5
  -8   1  -2 2335.45 301.100   9
  -8  -1   2 2214.77 481.705   4
   8  -1  -2 2744.19 403.632  12
  -8  -1   2 2570.35 645.607  13
   8   1  -2 3236.03 673.348   5
  -8  -1  -2 2709.80 477.490   4
   8  -1   2 2403.62 509.904  10
  -8  -1   2 2909.11 522.685   9
  -8  -1  -2 2047.19 421.430   9
  -8   1   2 2329.15 518.403   4
   8   1   2 1695.90 403.784  13
   8   1   2 2529.67 422.439   9
   8  -1  -2 1438.53 413.618  10
  -8  -1  -3 17507.3 1259.01  13
   8  -1   3 17517.4 1286.11  10
   8  -1  -3 15881.5 1296.74  10
   8  -1  -3 18375.9 1026.34  12
  -8   1   3 16836.9 1379.99   4
   8   1   3 16545.7 1389.69   5
  -8  -1  -3 19790.7 1284.88   4
   8  -1   3 17501.5 841.075   9
   8   1   3 16897.9 1139.76   9
  -8  -1  -3 17501.8 1156.09   9
   8   1   3 17887.1 1221.70  13
   8  -1   3 17080.0 1259.58  11
  -8  -1   3 18211.5 1321.92   9
  -8  -1   3 17825.0 833.025   8
  -8   1   3 16340.7 973.323  12
   8   1  -3 15865.8 1427.64   5
  -8   1  -3 18622.9 1398.75   4
  -8   1  -3 17525.6 853.582   9
  -8   1   3 18641.1 1224.23   8
  -8   1  -3 17482.1 1357.58  13
  -8  -1  -4 13422.4 1069.61   4
  -8  -1   4 13410.8 1285.20   7
   8   1   4 10772.1 1126.20   5
   8  -1   4 12372.8 717.497   9
  -8  -1  -4 12442.1 994.183   9
  -8   1  -4 11753.7 1138.43   4
  -8  -1  -4 11614.5 986.041  13
   8  -1  -4 13132.0 1282.31   2
  -8  -1   4 12576.1 725.136  14
   8   1  -4 12235.5 1181.14   2
  -8  -1   4 12165.5 700.133   8
   8  -1   4 11945.5 991.585  11
   8   1   4 12646.4 985.377   9
   8  -1  -4 16284.4 1337.57  10
   8   1   4 13987.1 1268.24  10
  -8   1  -4 12276.7 1123.29  13
  -8   1   4 12726.3 1013.87   8
  -8   1   4 12031.4 1198.52   4
   8   1  -4 12219.0 1257.09   5
   8  -1   4 10989.4 1041.81  10
  -8   1   4 11778.4 825.479  12
   8  -1  -5 679.502 311.008  10
   8  -1   5 1206.42 304.643  11
  -8   1   5 929.676 267.148  12
  -8  -1  -5 1034.66 396.820   8
   8  -1   5 632.116 182.561   9
  -8  -1  -5 1030.81 278.998  13
  -8   1  -5 636.244 313.798   4
   8   1  -5 1138.88 452.282   5
   8   1   5 1161.95 302.486   9
  -8   1  -5 811.835 307.228  13
  -8  -1   5 656.521 114.537  12
  -8  -1   5 1053.49 237.022  14
  -8  -1   5 929.022 398.124   7
  -8  -1  -5 1452.83 386.122   9
  -8  -1   5 850.038 214.401   8
  -8   1   5 1090.47 413.692   7
  -8  -1  -5 1311.12 362.214   4
   8   1  -5 1180.43 460.085   2
   8  -1  -5 451.541 309.783   2
   8   1   5 789.225 394.926  10
   8  -1   5 1211.11 392.973  10
  -8   1   5 751.109 246.493   8
  -8  -1  -6 10856.8 1147.11   8
  -8  -1   6 10152.8 751.178   8
   8   1  -6 10788.5 1214.94   2
   8  -1   6 11456.9 790.836   9
  -8  -1  -6 9746.35 955.375   9
   8  -1   6 9834.31 797.181  11
   8   1  -6 11380.6 1252.43   5
  -8   1   6 10456.9 830.127  12
   8  -1  -6 11279.3 1213.21   3
  -8   1   6 9999.23 1158.09   7
   8  -1  -6 10447.2 1191.66   2
  -8   1  -6 10996.3 1040.28  13
  -8  -1   6 9764.28 553.965  12
  -8  -1  -6 9928.50 843.999  13
   8  -1   6 11004.9 1100.94  10
  -8  -1   6 10168.5 753.181  14
   8   1   6 11481.9 1205.59  10
  -8  -1   6 9210.14 1121.96   7
  -8  -1  -6 9399.36 960.947   4
  -8   1  -6 9995.38 1097.81   4
   8  -1  -6 9546.31 1111.85   5
  -8  -1  -6 10710.9 1182.05   1
  -8   1   7 41518.7 2124.01  14
  -8  -1  -7 44977.5 1799.26  13
   8  -1  -7 44042.4 2466.19   3
   8   1  -7 43440.3 1787.93   8
  -8   1   7 42263.0 2469.28   7
   8  -1  -7 43732.0 2636.33   2
  -8  -1   7 41399.0 1462.66  12
  -8  -1  -7 39100.9 2354.04   1
   8   1  -7 48249.0 2736.11  10
  -8   1  -7 42696.0 2426.69   4
  -8   1  -7 43406.5 2110.27  13
   8   1   7 46930.4 2615.52  10
   8  -1  -7 40460.9 2088.91   8
  -8  -1   7 44040.9 1826.12  14
   8   1  -7 40410.8 2467.24   2
   8  -1   7 44582.2 1816.99   9
  -8  -1   7 45223.6 1825.63   8
   8  -1   7 47773.2 2472.16  10
  -8  -1  -7 45056.6 2236.00   4
  -8   1   7 42619.4 1872.36  12
  -8   1   7 47027.0 2817.72  13
   8  -1  -7 41770.6 2408.54   5
  -8  -1  -7 41900.9 2451.40   8
   8   1  -7 41951.3 2469.07   5
   8  -1   7 42050.8 1613.68  11
  -8  -1   7 42919.5 2560.06   7
   8  -1  -8 27760.9 1918.79   5
   8   1  -8 24788.3 1921.88   5
  -8  -1   8 31013.4 2360.94  13
  -8   1  -8 28893.4 1704.30  13
  -8  -1   8 30363.4 1601.10  14
   8   1   8 32897.5 2224.61  10
   8   1  -8 29154.5 2134.09   2
   8  -1  -8 28993.4 1793.69   8
   8  -1   8 29892.6 2001.97  10
   8  -1   8 29739.1 1142.92  11
   8   1   8 29308.9 2104.62   7
  -8  -1   8 28723.4 1302.18  12
   8  -1  -8 29645.9 1974.35   3
   8  -1   8 29081.3 1540.41   9
  -8  -1  -8 30792.9 1384.92  13
  -8  -1  -8 30342.0 2051.48   1
  -8  -1  -8 32677.0 1950.21   4
   8  -1  -8 29356.0 2206.53   2
   8   1  -8 27968.5 1500.43   8
  -8   1  -8 30823.5 2069.30   4
  -8   1   8 27527.9 2053.23   7
  -8  -1  -8 29639.3 2144.36   8
  -8   1   8 29336.6 1842.99  14
  -8   1   8 30510.4 2311.22  13
  -8  -1   8 29518.1 2185.09   7
  -8  -1   8 29785.2 1563.72   8
   8  -1   8 27291.0 2069.52   7
  -8  -1   9 7123.59 1061.23   7
  -8   1  -9 6785.41 992.563   4
   8  -1   9 12535.7 1351.49  10
   8   1  -9 8009.98 1078.05   5
  -8  -1  -9 8104.13 1161.78   8
  -8   1   9 7655.45 1198.94  13
   8  -1  -9 6946.13 1117.03   2
  -8  -1  -9 7119.03 609.099  13
   8  -1  -9 8151.77 1011.36   8
   8   1   9 8784.21 1197.37   7
   8   1   9 7882.06 1141.40  10
  -8  -1  -9 8720.19 1092.34   1
   8   1  -9 8360.66 1183.17   2
  -8  -1   9 7972.55 848.182   8
   8  -1  -9 6686.42 961.233   3
  -8   1   9 7994.58 1120.62   7
  -8  -1   9 10437.8 972.764  14
  -8  -1   9 7159.96 1121.11  13
  -8   1   9 8435.61 1013.85  14
   8  -1  -9 7283.30 996.967   5
   8  -1   9 7921.48 1132.48   7
   8   1  -9 7704.52 825.695   8
  -8  -1  -9 6975.18 934.675   4
   8   1 -10 47458.4 2755.87   5
   8  -1  10 55016.2 3033.35  10
   8  -1 -10 50776.1 2712.94   5
  -8  -1  10 49489.5 3052.33   7
  -8   1 -10 51448.4 2965.01   4
   8   1 -10 54133.6 3180.86   2
  -8  -1  10 50855.0 3207.18  13
  -8  -1  10 51751.4 2442.21  14
   8  -1  10 50211.3 3071.87   7
   8  -1 -10 51119.0 2689.04   3
  -8   1  10 56725.1 2814.16  14
  -8  -1 -10 50884.9 2712.38   4
   8  -1 -10 53749.2 2720.30   8
  -8  -1 -10 51750.0 2790.04   1
  -8   1  10 52673.0 3214.22  13
   8  -1 -10 47262.9 3032.75   2
   8   1 -10 48755.9 2324.53   8
  -8   1  10 49547.9 2972.60   7
   8   1  10 51062.0 3028.00   7
  -8  -1 -10 50873.1 1701.81  13
   8   1  10 52338.0 3054.08  10
  -8  -1 -10 51121.8 3090.99   8
   8  -1 -11 312.521 313.787   3
  -8   1  11 473.008 539.288  13
  -8  -1 -11 706.764 452.370   8
  -8  -1  11 228.452 488.587  13
  -8  -1 -11 520.825 353.365   4
  -8   1 -11-143.553 492.585   4
   8  -1 -11 1249.41 454.466   8
  -8   1 -11 1467.57 630.549   8
   8   1 -11 78.3620 257.509   8
   8   1 -11 750.019 467.091   2
   8   1  11-337.499 381.398  10
  -8   1  11 240.051 343.407   7
  -8   1  11 377.177 369.825  14
   8   1 -11 328.631 362.134   5
   8  -1 -11 824.940 447.706   5
  -8  -1  11 122.032 245.782  14
  -8  -1 -11 294.354 320.849   1
   8  -1  11 284.843 481.615   7
  -8   1 -11 778.781 399.473   1
   8   1  11-340.626 505.056   7
   8  -1 -11 1152.31 569.527   2
  -8  -1 -11 254.004 407.395   2
  -8  -1  11 647.183 393.723   7
  -8  -1 -11 291.073 116.506  13
  -8  -1 -12 6595.51 1132.21   2
   8  -1  12 7232.70 1264.72   7
   8  -1 -12 5908.84 920.981   3
  -8   1  12 7377.98 1100.18  14
  -8  -1 -12 5016.76 904.914   1
  -8   1 -12 6106.44 899.331   1
  -8   1 -12 5678.29 1193.59   8
  -8   1 -12 4628.70 898.835   4
   8   1 -12 6082.23 867.784   8
  -8  -1  12 7034.40 1357.08  13
  -8   1  12 5777.31 1091.54  13
  -8  -1  12 4599.80 966.665   7
   8  -1 -12 5584.11 1156.89   2
  -8   1  12 5432.40 1079.12   7
   8  -1 -12 5603.54 985.748   8
   8   1  12 4982.30 1031.14  10
   8   1  12 6020.71 1053.25   6
  -8  -1 -12 4769.25 892.975   4
  -8   1 -12 7452.43 1280.31   2
   8   1 -12 3659.87 765.053   5
   8   1 -12 7030.47 924.382   3
  -8  -1 -12 5859.68 1118.62   8
   8   1  12 4674.75 1027.13   7
   8   1 -12 5698.31 1109.38   2
  -8  -1  12 6414.62 944.478  14
  -8  -1 -13-1.35595 442.932   2
  -8   1  13 237.713 470.824  13
   8  -1 -13-386.291 459.192   2
  -8   1  13 89.0024 470.924  14
   8  -1  13 88.7662 234.483   3
   8   1 -13 174.239 446.214   2
  -8   1 -13-586.391 520.798   2
   8   1  13 547.014 405.404   6
  -8   1 -13 780.511 398.211   1
   8   1 -13-127.780 266.244   8
  -8   1 -13-636.244 702.637   4
  -8   1 -13 36.2701 524.333   8
   8  -1 -13 543.127 391.171   8
  -8  -1 -13-29.8384 323.723   1
   8  -1 -13 638.177 423.883   3
   8   1 -13 347.712 280.586   3
  -8  -1  13-476.504 565.246   7
  -8  -1  13 823.651 448.636  13
   8  -1  13-262.067 569.159   7
  -8  -1 -13 243.011 478.219   8
   8   1  13-25.5489 526.111   7
  -8   1  13 324.546 547.152   7
   8   1 -13 195.106 344.734   5
  -8   1  14 18137.5 2034.81  13
  -8   1 -14 18727.8 1558.29   1
   8   1  14 16676.6 1977.64   7
   8  -1 -14 18630.9 1865.59   8
  -8  -1  14 15490.9 1891.14   7
   8  -1 -14 17155.6 2036.22   2
  -8   1  14 19016.3 1891.98  14
   8  -1 -14 16490.4 1470.97   3
   8   1  14 22969.6 2159.06   6
   8   1 -14 19703.5 1751.26   8
  -8   1 -14 17811.4 1963.80   4
   8   1 -14 16907.9 1644.72   5
   8  -1  14 20970.2 2230.96   7
   8   1 -14 16391.0 1410.12   3
  -8  -1 -14 18837.5 1715.32   1
  -8  -1 -14 18645.5 1979.34   2
  -8   1  14 14118.4 1798.00   7
  -8   1 -14 21242.0 2299.23   8
  -8  -1 -14 19608.0 2201.22   8
   8   1 -14 18263.0 2096.29   2
  -8   1 -14 18557.0 2069.31   2
   8   1 -15 4759.65 880.653   5
  -8   1 -15 5433.31 1166.50   2
  -8   1  15 5581.28 1210.16   7
   8   1  15 5674.20 1148.37   6
  -8   1 -15 3974.00 716.681   1
   8  -1 -15 6116.60 1296.45   2
   8   1 -15 5193.03 1222.73   2
   8  -1  15 6259.29 1355.33   7
   8  -1 -15 5860.34 874.469   3
  -8  -1 -15 6149.07 991.038   1
  -8   1 -15 6354.57 1298.16   8
   8   1  15 5456.97 1193.65   7
  -8  -1 -15 5747.98 1149.67   2
   8  -1 -15 5327.07 1030.40   8
   8   1 -15 4539.17 965.723   8
  -8   1  15 4652.24 1011.28  14
  -8  -1  15 4123.45 1013.48   7
  -8  -1 -15 6566.00 1340.26   8
  -8   1  15 5581.59 1211.86  13
   8   1 -16 4807.17 967.895   8
   8   1 -16 3925.35 783.962   5
  -8  -1  16 2582.51 877.797   7
  -8  -1 -16 4152.56 1011.25   2
   8  -1  16 3441.22 1048.93   7
   8  -1 -16 4574.15 997.111   8
   8   1  16 7346.21 1323.99   6
  -8   1 -16 3399.18 990.342   8
  -8  -1 -16 5114.47 1275.54   8
   8   1 -16 4662.52 1162.04   2
  -8   1  16 2992.55 921.782  14
   8  -1 -16 2749.90 999.787   2
  -8   1 -16 2949.41 904.148   2
  -8   1  16 3738.23 1075.97   7
  -8   1  16 3990.46 1025.15  13
   8   1  16 4705.00 1192.42   7
  -8   1  17 9388.65 1593.13  13
   8   1  17 10488.4 1565.26   6
   8   1 -17 11309.6 1878.74   2
   8  -1  17 11999.1 1981.94   7
   8   1  17 8491.93 1625.44   7
  -8   1  17 13728.6 1794.94  14
  -8  -1  17 10016.5 1651.83   7
  -8   1  17 7998.53 1452.64   7
  -8   1 -17 7872.33 1540.91   8
   8  -1 -17 9426.13 1458.67   8
  -8  -1 -17 7584.29 1506.22   8
   8  -1 -17 11870.9 1932.75   2
  -8  -1 -17 8479.17 1575.37   2
  -8   1 -17 8455.49 1588.33   2
   8   1 -17 9506.61 1366.01   8
   8   1  18 1151.77 842.813   6
  -8   1 -18 879.401 672.199   2
   8  -1  18 900.393 718.862   7
   8   1 -18 252.318 389.585   8
  -8  -1 -18 571.685 712.608   8
  -8   1  18 671.460 589.571  14
  -8   1 -18 1803.43 903.559   8
   8  -1 -18 156.079 577.067   2
  -8  -1  18-122.145 563.250   7
   8   1 -18 968.893 654.172   2
   8  -1 -18 361.889 533.054   8
  -8   1  18 1468.28 675.320   7
  -8  -1 -18 1539.63 771.187   2
   8   1  18 218.478 718.805   7
   8   1  19-250.119 565.600   6
   8   1  19 1473.92 835.459   7
   8   1 -19-665.672 839.040   2
   8  -1  19-1181.23 1014.68   7
  -8  -1 -19-1356.87 793.286   2
  -8   1  19 77.5648 521.182   7
  -8  -1 -19 1324.29 1036.49   8
  -8   1 -19-1006.12 860.528   2
  -8  -1  19-662.156 787.170   7
  -8   1 -19 109.624 577.520   8
   8  -1 -19-633.460 574.833   2
   8  -1 -19-643.623 707.113   8
   8   1  20 1488.73 707.652   6
   8   1  20 1017.97 732.449   7
   8  -1 -20-723.362 730.045   2
  -8   1 -20 896.681 730.949   8
   8  -1 -20 1257.95 637.883   8
   8   1 -20 1430.75 784.922   2
  -8  -1  20 1587.29 853.128   7
  -8   1 -20 1409.14 678.736   2
  -8   1  20 1536.25 776.812   7
   8  -1  20 857.012 609.161   7
  -8  -1 -20 129.997 514.629   8
  -8  -1 -20-121.887 553.245   2
   8   1  21 2040.12 1045.50   7
  -8   1  21 1997.20 930.381   7
   8  -1 -21 1398.57 733.537   8
  -8  -1 -21 1596.99 1026.23   2
   9   1   0 166793. 5485.03   5
   9  -1   0 180886. 5157.03  10
  -9  -1   0 181399. 5509.20  13
  -9   1   0 180534. 5630.53  13
   9   1   0 176047. 3818.28  12
  -9   1   0 168162. 4104.98   9
   9  -1   0 176418. 4422.01  12
  -9  -1   0 172922. 4729.43   9
  -9   1   0 172257. 5276.65   4
   9   1   0 183796. 5498.10  10
  -9  -1   0 172171. 4939.53   4
   9   1  -1 7763.77 452.475  12
   9  -1  -1 6451.45 849.856  10
  -9   1  -1 7124.59 906.145   4
   9  -1   1 8502.25 788.553  12
  -9   1  -1 7488.63 591.254   9
  -9  -1  -1 7013.05 926.637  13
   9  -1  -1 7315.31 676.292  12
   9   1  -1 9286.37 1083.84  10
  -9   1   1 7156.27 665.276   9
   9   1   1 9067.66 1060.20  10
   9   1   1 7631.97 1014.22   5
   9  -1   1 7020.77 881.548  10
  -9  -1   1 7954.64 846.485   9
  -9   1   1 6629.98 883.410   4
   9   1  -1 8726.78 1109.84   5
  -9  -1   1 7936.10 1049.34  13
  -9   1   1 9072.42 1132.89  13
  -9  -1  -1 7068.70 822.243   4
  -9   1  -1 9239.40 1101.65  13
  -9  -1  -1 7183.06 766.627   9
  -9  -1   1 7686.78 900.425   4
  -9  -1   2 39654.1 2010.42   9
  -9  -1   2 42399.7 1504.63   8
  -9  -1   2 43585.2 2518.46  13
  -9   1   2 38966.6 1738.37   9
   9  -1   2 37457.6 2036.74  10
   9   1   2 39114.8 2275.93  10
   9   1  -2 43520.9 2415.16  10
   9   1   2 38411.0 1856.19   9
  -9  -1   2 38695.8 2091.46   4
  -9  -1  -2 41018.4 2051.83   4
  -9   1   2 41450.1 2530.26  13
  -9  -1  -2 37316.5 1819.58   9
  -9   1  -2 39210.8 1429.48   9
   9  -1  -2 44319.6 2260.49  10
   9   1   2 37999.2 2295.52   5
  -9   1  -2 38808.9 2182.62   4
   9   1  -2 38222.5 2372.12   5
   9  -1  -2 39500.5 1624.23  12
  -9  -1  -2 38665.6 2145.75  13
  -9   1  -2 43440.7 2376.34  13
  -9   1   2 40586.6 2291.68   4
   9   1  -3 87562.8 3631.71  10
   9  -1  -3 87815.0 3419.63  10
  -9   1  -3 82824.5 3366.53   4
  -9  -1  -3 85123.8 3115.85   4
   9   1   3 85808.8 3515.02  10
  -9  -1  -3 80344.5 2871.13   9
  -9  -1   3 86762.1 3790.13  13
  -9  -1   3 85737.9 2314.53   8
  -9   1  -3 79521.1 2288.20   9
   9   1   3 89691.3 2975.85   9
  -9  -1  -3 78483.5 3133.53  13
   9   1  -3 83491.9 3636.46   5
  -9   1   3 79536.6 3389.87   4
   9  -1   3 85854.9 3257.08  10
  -9   1  -3 82293.3 3376.14  13
  -9  -1   3 80844.1 3263.92   4
  -9  -1   3 81126.1 3149.22   9
   9  -1  -3 83916.4 2557.43  12
  -9   1   3 88170.5 3026.82   8
   9   1   3 79843.3 3435.56   5
  -9  -1  -4 5135.44 671.704   9
  -9  -1   4 6128.79 1021.71  13
  -9  -1  -4 6148.58 795.850  13
  -9   1   4 4415.55 636.209   8
   9   1  -4 5306.85 895.047   5
  -9   1   4 6039.12 925.653   4
   9   1  -4 6612.61 981.358  10
  -9  -1   4 5990.19 836.483   9
  -9   1  -4 6277.13 867.737  13
  -9  -1  -4 5098.05 704.725   4
   9  -1  -4 6316.98 925.761  10
   9  -1   4 6262.49 530.014   9
  -9   1   4 5847.52 595.856  12
  -9  -1   4 5287.81 473.930   8
  -9   1  -4 7101.52 943.195   4
   9   1  -4 5084.91 811.203   2
  -9   1  -4 5418.96 504.783   9
   9  -1   4 6935.80 817.280  11
   9  -1   4 6832.12 865.810  10
   9   1   4 5094.20 844.898  10
  -9  -1   5 137326. 4967.61   7
   9   1  -5 149982. 5143.18  10
  -9  -1  -5 138893. 4210.69   9
   9   1  -5 137455. 5026.76   5
   9  -1   5 144816. 4669.75  10
   9  -1   5 137337. 4160.26  11
  -9  -1  -5 147623. 4468.73   4
   9  -1  -5 160511. 5046.38  10
  -9  -1   5 147484. 5441.77  13
   9   1  -5 140144. 4865.15   2
   9  -1   5 144167. 3535.01   9
  -9   1   5 141045. 3723.89  12
  -9   1  -5 138798. 4752.98   4
  -9  -1   5 141946. 3511.24  14
  -9   1  -5 142184. 4577.13  13
   9  -1  -5 141251. 5039.72   2
  -9   1   5 134648. 4842.55   4
  -9  -1   5 148913. 3525.78   8
   9   1   5 147406. 4970.24  10
  -9  -1  -5 143685. 4661.62   8
  -9  -1  -5 141751. 4254.23  13
  -9  -1  -6 2475.78 466.639   9
  -9  -1   6 2003.10 216.273  12
  -9   1  -6 1613.65 526.170   4
  -9  -1   6 2391.18 361.870   8
  -9   1   6 2395.42 724.922  13
  -9  -1  -6 2225.32 578.341   1
  -9  -1   6 3153.16 809.196  13
  -9  -1  -6 1424.93 475.864   8
   9  -1   6 2532.22 474.610  11
   9   1  -6 1353.07 523.647   5
  -9  -1   6 1672.05 303.059  14
  -9   1   6 2001.52 385.372  12
   9  -1   6 1845.31 329.790   9
   9  -1  -6 1493.75 583.465   2
  -9   1  -6 1895.17 462.747  13
   9   1  -6 2729.70 643.567   2
  -9  -1  -6 2074.89 424.543  13
  -9  -1  -6 1132.86 298.069   4
  -9   1   6 2763.39 648.261   7
  -9  -1   6 2737.19 682.015   7
   9  -1   6 2362.82 583.941  10
   9   1  -6 2255.68 572.561  10
   9  -1  -6 3000.91 690.872  10
   9   1   6 2118.27 653.222  10
   9   1  -7 54792.0 3026.91  10
   9  -1   7 52361.1 2010.60  11
  -9   1  -7 51866.2 2442.28  13
   9  -1  -7 46747.7 2845.71   2
  -9  -1  -7 50917.9 2122.61  13
  -9  -1  -7 47989.6 2443.02   4
  -9  -1  -7 51446.4 2793.11   8
   9   1   7 55141.4 2955.35  10
  -9   1   7 49623.4 3074.98  13
   9   1  -7 48061.7 2806.54   5
  -9  -1   7 56644.1 3273.01  13
   9   1  -7 51399.6 2898.18   2
  -9  -1  -7 49810.1 2401.76   9
   9  -1  -7 50350.9 2783.82   3
  -9  -1   7 49233.2 1535.39  12
  -9  -1   7 51691.7 1986.13   8
  -9   1  -7 49007.3 2681.98   4
  -9  -1   7 51300.5 2013.51  14
  -9   1   7 47960.2 2017.08  12
  -9   1   7 48836.4 2370.71  14
  -9   1   7 47908.5 2777.82   7
  -9  -1   7 48079.0 2841.97   7
   9  -1   7 52391.3 1989.42   9
  -9  -1  -7 53612.2 2881.20   1
   9  -1   7 52259.1 2717.91  10
   9  -1   8 15725.0 924.646  11
   9  -1   8 15989.9 1498.98  10
  -9  -1   8 14963.0 1734.36  13
   9   1  -8 15568.9 1079.32   8
   9  -1   8 16725.0 1130.59   9
   9  -1   8 16223.7 1663.31   7
  -9   1  -8 14059.9 1438.72   4
  -9  -1   8 14485.6 859.466  12
   9   1   8 15404.9 1569.36  10
  -9   1   8 15204.2 1718.42  13
  -9  -1  -8 14312.2 1527.44   8
  -9   1   8 13596.3 1492.34   7
  -9   1   8 16469.4 1380.98  14
  -9  -1  -8 13972.5 1317.96   4
  -9   1  -8 14859.6 1272.58  13
   9  -1  -8 12924.1 1503.49   2
  -9  -1   8 17944.4 1724.77   7
   9   1  -8 14414.4 1512.85   5
  -9  -1  -8 16893.2 1609.56   1
   9   1  -8 14055.3 1530.13   2
  -9  -1  -8 15338.8 1053.37  13
  -9  -1   8 16194.6 1119.23   8
   9  -1  -8 15202.8 1498.42   3
  -9  -1   8 13700.2 1060.58  14
  -9  -1  -9 48504.4 2586.28   4
   9   1  -9 48601.5 2997.99   2
  -9   1   9 48124.3 3138.37  13
  -9   1   9 45503.0 2841.64   7
  -9  -1  -9 47148.6 1868.90  13
   9   1   9 44400.5 2826.57   7
   9  -1   9 50946.7 1522.25  11
  -9  -1  -9 50120.7 2833.68   1
   9  -1   9 47187.9 2952.98   7
  -9  -1   9 48950.0 3200.80  13
   9   1   9 50716.5 2972.67  10
  -9  -1  -9 48773.6 2963.64   8
  -9  -1   9 45211.5 2914.89   7
  -9   1   9 47002.6 2493.54  14
  -9  -1   9 48104.9 2169.13   8
  -9  -1   9 45274.3 1789.14  12
   9  -1   9 49572.1 2813.42  10
   9   1  -9 43256.3 2712.09   5
   9  -1  -9 48728.8 2510.15   8
   9  -1  -9 45355.2 2958.59   2
  -9   1  -9 46877.5 2778.31   4
  -9  -1   9 47829.8 2191.02  14
  -9   1  -9 48589.8 2343.10  13
   9  -1  -9 44513.1 2655.11   3
   9   1  -9 45037.6 2067.28   8
  -9   1 -10 8437.26 960.014  13
   9  -1 -10 10953.5 1209.09   8
  -9  -1 -10 9011.54 722.958  13
  -9   1 -10 6857.56 1129.39   4
  -9  -1  10 10610.0 1413.10   7
   9  -1 -10 6148.07 1127.59   2
  -9  -1  10 9325.68 814.390  12
   9  -1  10 12018.8 1520.60   7
   9  -1 -10 10136.2 1218.96   3
   9   1  10 10558.2 1412.73   7
   9   1  10 11136.6 1436.99  10
  -9  -1  10 12317.0 1635.06  13
  -9  -1 -10 8979.63 1336.87   8
   9   1 -10 8916.67 1226.56   5
  -9   1  10 11228.3 1563.07  13
   9   1 -10 10372.1 1001.59   8
  -9   1  10 11882.2 1292.78  14
   9   1 -10 10324.5 1402.88   2
  -9  -1 -10 9914.05 1266.87   1
  -9  -1 -10 10413.6 1233.55   4
  -9  -1  10 8817.40 951.133  14
  -9   1  10 9881.47 1355.31   7
   9  -1  10 10997.0 1324.36  10
  -9  -1 -11 33183.1 2610.81   8
   9   1 -11 27432.7 2196.80   5
   9   1  11 33109.2 2567.25  10
  -9   1  11 35454.5 2310.87  14
  -9  -1  11 32047.4 2583.41   7
  -9  -1  11 32446.6 2719.98  13
   9  -1 -11 34252.9 2678.36   2
  -9  -1 -11 32081.7 2290.15   1
  -9   1 -11 28243.2 2283.83   4
  -9   1 -11 33006.8 2218.22   1
   9   1  11 30241.6 2483.63   7
  -9   1 -11 33227.5 2668.90   8
   9  -1 -11 34449.7 2285.19   3
  -9  -1  11 35113.5 2054.10  14
   9  -1  11 32952.2 2619.07   7
  -9   1 -11 31770.6 1849.38  13
  -9  -1 -11 30824.3 2222.45   4
   9  -1 -11 32181.5 2197.16   8
  -9   1  11 29005.1 2383.10   7
   9   1 -11 34962.9 2712.87   2
   9  -1  11 37753.7 2618.28  10
  -9   1  11 32883.7 2705.67  13
   9   1 -11 31833.2 1917.78   8
   9  -1  12 70611.6 3789.41  10
   9   1  12 71821.5 3983.57   7
  -9  -1  12 75040.7 3274.61  14
  -9   1 -12 68312.9 3746.03   4
   9   1  12 75307.3 4017.21  10
  -9   1 -12 69488.0 4059.38   8
  -9  -1 -12 70084.4 3486.71   1
   9  -1 -12 64095.1 3305.24   8
  -9   1  12 76007.7 3604.63  14
  -9  -1 -12 67403.6 3493.78   4
   9   1 -12 62050.6 3401.05   5
  -9  -1  12 64821.1 4017.86  13
  -9  -1  12 66018.9 3877.86   7
   9  -1  12 74691.8 4135.70   7
  -9  -1 -12 70230.1 4012.71   8
   9  -1 -12 62395.0 3875.34   2
   9   1 -12 66520.6 3210.36   3
   9   1 -12 69819.2 4002.58   2
  -9   1 -12 69981.4 2852.59  13
  -9   1 -12 73190.6 3422.85   1
  -9   1  12 73151.8 4146.88  13
   9  -1 -12 70072.8 3354.29   3
  -9   1  12 65573.7 3777.43   7
   9   1 -12 65535.6 3025.05   8
  -9  -1 -12 67156.7 3697.20   2
   9   1 -13 2307.41 576.795   8
   9   1  13 1779.61 747.939  10
  -9   1  13 3157.38 776.094  14
  -9  -1  13 1443.41 625.020   7
  -9   1 -13 2363.67 729.736   4
   9  -1 -13 2394.07 662.154   3
  -9   1  13 3871.68 1061.31  13
  -9   1 -13 3069.89 855.945   2
   9   1 -13 2685.00 699.166   5
  -9  -1 -13 1922.37 629.433   1
  -9  -1  13 2520.69 801.375  13
   9   1 -13 2839.24 610.873   3
  -9  -1 -13 1860.42 674.648   8
   9  -1 -13 2132.52 809.929   2
  -9  -1 -13 2366.78 737.869   4
  -9   1 -13 4386.31 1046.34   8
  -9  -1 -13 2195.90 709.722   2
   9   1 -13 1875.88 762.738   2
  -9   1 -13 3482.97 767.418   1
   9  -1 -13 2859.80 700.619   8
   9  -1  13 1927.63 649.646  10
   9  -1  13 3183.21 849.325   7
   9  -1  13 3246.24 630.937   3
  -9   1  13 3692.26 895.668   7
   9   1  13 2608.20 871.371   7
  -9   1 -14 8783.37 1602.31   8
   9  -1  14 10656.3 1661.95   7
   9  -1 -14 8989.05 1144.91   3
  -9   1 -14 10448.4 1596.93   2
  -9   1  14 6776.81 1295.71  13
   9   1 -14 8777.52 1473.93   2
  -9   1 -14 9095.89 1172.41   1
   9   1 -14 8950.32 1285.69   5
  -9   1  14 11125.7 1591.28   7
  -9  -1  14 9587.36 1542.89   7
  -9  -1 -14 8888.95 1207.57   1
  -9  -1 -14 7760.61 1298.95   2
  -9   1  14 11505.5 1467.06  14
   9  -1 -14 8016.71 1248.46   8
   9   1 -14 8366.31 1126.07   8
   9   1  14 8731.07 1509.77   7
  -9   1 -14 8466.82 1345.91   4
   9  -1 -14 10535.1 1654.21   2
   9   1  14 10523.5 1623.37  10
  -9  -1 -14 8931.15 1579.49   8
   9   1 -14 10321.9 1203.07   3
   9  -1 -15 21272.6 2406.18   2
  -9   1 -15 20704.4 2284.04   2
  -9  -1 -15 21958.9 2428.90   8
   9   1 -15 20329.8 1936.66   5
  -9   1 -15 22099.2 1822.73   1
   9  -1 -15 20415.1 2017.11   8
   9  -1  15 20302.0 2383.80   7
   9   1 -15 26052.6 2651.39   2
   9  -1 -15 22037.0 1805.57   3
  -9   1  15 23978.1 2509.26  13
  -9  -1  15 19880.1 2273.04   7
  -9   1 -15 20561.6 2358.34   8
  -9  -1 -15 24563.1 2431.02   2
  -9   1 -15 19469.1 2159.74   4
  -9  -1 -15 21844.1 1942.75   1
   9   1 -15 19904.9 1820.11   8
   9   1  15 23400.9 2452.08  10
  -9   1  15 23586.9 2182.66  14
  -9   1  15 24449.4 2439.13   7
   9   1  15 24122.6 2527.77   7
   9   1  16 687.043 747.660   7
   9  -1 -16 1739.21 878.900   2
  -9   1  16 2370.77 925.825  13
  -9  -1 -16 1092.91 603.097   8
  -9   1  16 1574.11 766.243  14
   9  -1 -16 852.997 612.258   8
  -9   1 -16 940.138 702.028   2
   9   1 -16 1541.40 652.502   8
  -9   1 -16 1311.69 771.165   8
  -9  -1  16 187.404 436.158   7
  -9   1  16 879.005 646.273   7
   9   1  16 2409.69 1011.87  10
   9  -1  16 1560.77 810.488   7
  -9  -1 -16 1163.42 725.274   2
   9   1 -16 453.511 411.796   5
   9   1 -16 3727.56 1165.33   2
  -9  -1 -17 22204.7 2494.76   2
   9  -1 -17 23495.6 2335.39   8
  -9   1  17 28110.5 2832.80  13
  -9   1 -17 23171.3 2590.32   2
   9  -1  17 25782.8 2849.23   7
   9   1  17 28887.4 2953.15   7
  -9   1  17 30360.8 2665.28  14
   9   1 -17 28030.3 2929.19   2
  -9  -1  17 25833.9 2740.48   7
   9  -1 -17 20303.1 2506.82   2
  -9   1  17 22274.5 2512.69   7
  -9  -1 -17 27109.7 2891.24   8
  -9   1 -17 25967.7 2844.59   8
   9  -1 -18 22605.5 2721.15   2
   9  -1 -18 28044.5 2631.02   8
  -9   1  18 32228.9 2829.52  14
  -9   1 -18 22315.4 2632.45   2
  -9  -1 -18 24229.0 2665.46   2
  -9  -1  18 26419.9 2848.43   7
   9   1 -18 29259.4 3101.34   2
   9  -1  18 30258.5 3206.61   7
  -9   1  18 27775.8 2854.42  13
  -9  -1 -18 30064.4 3074.68   8
  -9   1 -18 28485.7 3044.19   8
   9   1  18 26739.3 2948.85   7
  -9   1  18 24633.5 2669.87   7
   9  -1  19 29393.7 3263.43   7
  -9   1 -19 31939.7 3209.23   2
   9  -1 -19 31036.1 2849.44   8
  -9  -1  19 33865.5 3296.29   7
  -9  -1 -19 34793.8 3475.48   8
   9  -1 -19 28798.6 3184.35   2
  -9  -1 -19 29808.4 3039.70   2
  -9   1 -19 31525.9 3360.23   8
  -9   1  19 35426.4 3315.48   7
   9   1  19 39653.7 3687.70   7
   9   1 -19 31219.6 3277.23   2
  -9   1 -20 7593.97 1591.07   2
  -9  -1 -20 10616.3 1998.69   8
   9   1  20 8205.33 1712.51   7
  -9  -1  20 5795.64 1445.06   7
  -9   1  20 7365.75 1596.35   7
  -9  -1 -20 9537.59 1869.85   2
  -9  -1 -21 18652.1 2538.48   2
  10  -1   0 115.978 237.769  12
 -10  -1   0-6.03668 292.070   4
 -10   1   0 350.784 422.234   4
 -10  -1   0 17.4249 282.578  13
  10   1   0 69.0998 114.910  12
 -10   1   0 5.13572 454.590  13
  10  -1   0-32.1171 273.715  10
  10   1   0 34.6118 308.770  10
  10   1   0-296.599 329.769   5
 -10  -1   0 24.6057 209.614   9
 -10   1   0 224.074 213.249   9
  10  -1   1 1735.49 447.600  10
 -10   1   1 1374.98 477.045   4
 -10   1  -1 2466.96 677.278  13
 -10  -1  -1 2419.23 546.585   4
  10   1  -1 2324.62 269.498  12
 -10  -1  -1 2378.38 551.405  13
  10  -1  -1 2802.71 558.801  10
  10  -1   1 1471.52 367.143  12
 -10  -1   1 2257.89 533.452   4
  10  -1  -1 1918.58 362.976  12
 -10   1   1 2075.55 396.963   9
  10   1   1 2272.73 615.345  10
 -10   1  -1 2552.64 366.209   9
  10   1  -1 2099.25 604.257  10
 -10   1  -1 2188.33 546.668   4
 -10  -1   1 1874.07 451.752   9
  10   1  -1 1756.34 541.520   5
 -10  -1   1 2272.15 619.464  13
 -10  -1  -1 1636.14 434.089   9
 -10   1   1 4103.83 829.193  13
  10   1   1 2811.47 664.944   5
 -10  -1   2 120599. 4047.70   9
  10  -1   2 130464. 4357.96  10
  10   1   2 119960. 4627.01   5
 -10   1  -2 122294. 4405.53   4
  10   1   2 127977. 4594.82  10
 -10  -1   2 120434. 4248.20   4
 -10   1  -2 122183. 3174.41   9
  10  -1  -2 132458. 4476.49  10
 -10  -1   2 129974. 3275.91   8
 -10  -1   2 132463. 4938.42  13
 -10   1   2 120062. 4452.23   4
 -10   1   2 119730. 3615.11   9
 -10   1  -2 134072. 4719.72  13
  10  -1  -2 126081. 3442.42  12
  10  -1   2 122199. 3787.35  12
 -10  -1  -2 122829. 4412.55  13
 -10  -1  -2 121365. 4106.93   4
  10   1  -2 123543. 4801.08   5
 -10  -1  -2 123098. 3832.01   9
 -10   1   2 139103. 5103.30  13
  10   1  -2 132486. 4747.57  10
  10  -1  -3 17706.6 1543.63  10
  10   1   3 18117.2 1650.02   5
 -10   1   3 18900.8 1807.69  13
  10  -1   3 17475.7 1457.42  10
 -10  -1  -3 19805.8 1551.27  13
 -10  -1   3 20295.2 1599.72   4
 -10   1  -3 20785.0 1689.40  13
 -10   1  -3 18269.3 1551.28   4
 -10   1  -3 17667.8 959.822   9
 -10  -1   3 18133.2 1417.72   9
 -10  -1  -3 17746.9 1406.78   4
  10   1  -3 20908.9 1770.00  10
 -10   1   3 18789.9 1640.24   4
 -10  -1   3 19947.2 1826.42  13
 -10  -1   3 18999.6 988.986   8
  10   1   3 20487.0 1696.60  10
  10   1  -3 17233.3 1681.39   5
 -10  -1  -3 17670.4 1278.63   9
  10  -1  -3 18063.0 1085.21  12
  10  -1   4 32878.2 1344.29   9
  10   1  -4 32385.5 2257.55  10
 -10  -1  -4 31746.2 1933.79  13
 -10  -1   4 32245.2 1332.23   8
  10   1   4 35299.7 2261.28  10
 -10   1   4 25818.3 1979.94   4
 -10  -1   4 32238.2 2086.33   4
 -10  -1   4 36870.4 2571.04  13
  10  -1  -4 31747.5 2114.35  10
 -10  -1   4 29680.0 1914.93   9
 -10   1   4 32300.3 2416.83  13
 -10   1  -4 29554.3 2017.70   4
 -10   1  -4 30049.5 2030.00  13
  10  -1   4 31925.8 2021.96  10
 -10   1  -4 31454.6 1350.62   9
 -10  -1  -4 28331.9 1669.05   9
  10   1  -4 28950.8 2192.30   5
 -10  -1  -4 33358.2 1939.78   4
 -10  -1  -5 758.580 246.672   9
 -10  -1   5 591.016 167.842   8
 -10  -1   5 806.829 246.584  14
 -10  -1   5 1954.96 679.808  13
  10  -1   5 1468.74 439.212  10
 -10  -1  -5 954.839 326.233  13
  10  -1  -5 1117.44 487.909  10
 -10   1  -5 981.007 427.098  13
  10   1  -5 1384.86 492.270   5
 -10   1  -5 958.555 297.717   4
 -10  -1  -5 1083.80 364.641   4
 -10   1   5 1420.44 511.929   4
 -10  -1  -5 1568.38 545.940   8
  10   1  -5 986.848 523.885   2
 -10   1   5 1620.38 562.661  13
  10  -1   5 1738.87 303.075   9
 -10   1   5 1444.63 324.142  12
  10   1   5 2784.90 686.935  10
  10   1  -5 1573.19 510.391  10
 -10  -1   6 267.237 157.093  14
 -10   1   6 582.365 259.497  12
  10   1  -6 493.933 432.973  10
 -10   1   6 564.382 484.416  13
  10  -1   6 174.276 148.981   9
 -10  -1  -6 541.002 305.230   9
  10   1   6-230.888 475.550  10
  10  -1  -6 569.610 367.123  10
 -10  -1   6 398.973 299.100   7
  10   1  -6 976.568 478.811   5
 -10  -1   6 1095.91 545.978  13
 -10   1  -6-255.427 386.338   4
 -10  -1  -6 1047.79 520.791   1
  10   1  -6 1341.60 488.406   2
  10  -1   6 441.428 361.541  10
 -10  -1   6 704.231 239.007   8
 -10   1  -6 476.651 286.323  13
 -10  -1  -6 430.944 309.280  13
 -10   1   6 373.329 268.628   4
 -10  -1  -6 526.978 362.474   8
 -10  -1  -6 72.0877 256.848   4
  10  -1  -6 506.620 411.250   2
  10  -1   6 336.403 216.423  11
 -10   1   7 27.1664 432.370  13
 -10  -1   7 178.146 157.689  14
  10  -1   7 22.5363 302.748  10
 -10  -1   7 251.494 209.428   8
  10   1   7-172.175 443.570  10
  10  -1   7-1.67684 147.295  11
 -10  -1  -7 422.967 255.114   4
 -10  -1  -7 301.904 386.868   1
  10  -1   7 236.899 206.978   9
 -10   1  -7 148.636 283.071  13
 -10  -1  -7 353.711 409.051   8
 -10  -1   7-135.305 451.947  13
 -10  -1   7 172.737 87.5684  12
 -10  -1  -7 35.6114 178.357  13
  10   1  -7-602.577 588.604  10
  10   1  -7-77.5109 327.973   2
 -10  -1   7 275.033 440.540   7
  10  -1  -7-258.073 449.261   3
 -10   1   7-72.7981 316.582  14
 -10   1   7 224.548 186.427  12
 -10   1   7 88.2673 373.971   7
  10  -1  -7 120.806 421.345   2
  10   1  -7 477.806 452.305   5
 -10  -1  -7 238.368 297.204   9
 -10   1  -7-578.428 495.594   4
  10  -1  -8 1891.21 641.406   2
 -10  -1   8 1919.12 279.056  12
  10  -1   8 2040.15 630.718  10
 -10  -1  -8 2706.98 710.281   1
 -10   1   8 2121.49 801.711  13
 -10  -1   8 2362.46 428.467   8
  10  -1   8 2225.49 383.028  11
  10   1   8 2751.05 665.425  10
  10   1  -8 1989.94 691.349   5
 -10  -1   8 3324.17 802.503  13
 -10  -1   8 1787.44 385.215  14
 -10  -1   8 1150.74 530.840   7
 -10  -1  -8 2802.52 607.942   4
 -10   1   8 3067.89 650.344  14
 -10   1   8 2493.71 707.963   7
  10  -1   8 2524.65 444.405   9
  10   1  -8 2965.43 862.112  10
  10  -1  -8 1815.74 647.008   3
 -10   1  -8 3108.34 613.917  13
 -10  -1  -8 1956.44 416.413  13
 -10   1  -8 2583.11 632.638   4
 -10  -1  -8 2517.95 738.160   8
  10   1  -8 1807.51 610.547   2
 -10   1  -9 8730.45 1005.65  13
 -10  -1   9 7571.40 1216.08   7
  10   1  -9 8554.63 1278.39   5
  10   1   9 9925.93 1366.62  10
 -10   1  -9 8725.05 1199.59   4
  10  -1   9 8134.95 1237.48   7
 -10  -1  -9 8657.98 815.065  13
 -10  -1  -9 8818.85 1244.74   1
 -10  -1   9 9505.60 1435.83  13
  10   1   9 7731.81 1242.43   7
  10  -1  -9 8243.62 1167.47   3
  10   1  -9 8555.62 1322.46   2
 -10  -1  -9 6619.70 966.993   4
 -10   1   9 6624.61 1102.35   7
 -10   1   9 8488.46 1400.32  13
 -10  -1   9 9029.26 893.111  14
 -10  -1  -9 6925.75 1110.91   8
  10  -1   9 7556.65 1174.81  10
  10  -1  -9 7995.06 1295.14   2
 -10   1   9 8226.91 1009.53  14
  10   1 -10 31374.1 2431.71   5
  10   1  10 35380.1 2634.33   7
 -10   1  10 31858.0 2147.94  14
  10   1 -10 32885.2 1830.96   8
 -10  -1 -10 34465.6 2315.69   4
 -10  -1  10 31156.2 1840.62  14
 -10   1  10 32265.8 2539.25   7
 -10  -1  10 33046.6 2619.38   7
  10   1 -10 34240.1 2666.81   2
  10  -1 -10 32216.6 2630.82   2
 -10  -1  10 34907.8 2833.17  13
 -10   1 -10 34669.7 2039.52  13
 -10   1 -10 32964.6 2452.74   4
  10   1  10 36838.7 2679.26  10
 -10   1  10 34468.7 2792.97  13
  10  -1  10 33230.0 2646.83   7
 -10  -1 -10 33498.7 2592.83   8
  10  -1  10 38905.8 2615.99  10
 -10  -1 -10 33284.2 2443.71   1
 -10  -1 -10 35332.5 1623.97  13
  10  -1 -10 35510.1 2449.51   3
 -10  -1  11 5396.45 1089.59   7
 -10  -1  11 6364.62 861.412  14
 -10  -1 -11 5858.86 1037.61   4
 -10  -1 -11 5306.03 1090.17   8
 -10   1 -11 6088.12 1146.88   8
 -10   1  11 5362.17 1189.49  13
  10   1  11 7918.83 1329.97  10
  10  -1  11 6477.90 1162.16  10
  10   1  11 6498.27 1186.28   7
 -10   1  11 6911.02 1010.33  14
 -10   1 -11 6624.44 869.551  13
  10  -1 -11 6133.14 1015.89   3
  10  -1 -11 5934.11 931.021   8
  10   1 -11 6218.59 811.288   8
  10   1 -11 6694.18 1084.09   5
  10  -1  11 8716.33 1381.99   7
 -10  -1 -11 6100.99 1063.59   1
 -10  -1  11 7583.49 1399.58  13
 -10   1  11 7035.37 1238.79   7
  10   1 -11 6856.22 1221.97   2
 -10   1 -11 5324.55 981.028   1
  10  -1 -11 6600.05 1254.10   2
 -10   1 -11 5996.14 1069.39   4
 -10   1  12 25146.1 2010.24  14
 -10  -1 -12 22231.7 2102.20   2
 -10  -1  12 24439.4 1769.62  14
  10   1 -12 19151.2 2101.22   2
  10  -1 -12 22972.2 1975.37   3
  10   1  12 25774.6 2358.38  10
 -10  -1  12 18295.6 2044.27   7
 -10  -1 -12 22470.3 1997.46   4
 -10  -1 -12 23467.7 2331.11   8
  10  -1 -12 22682.7 2326.47   2
  10  -1 -12 22479.8 1903.27   8
 -10   1 -12 22331.7 2288.83   8
 -10  -1  12 22648.9 2380.25  13
 -10   1 -12 21678.1 1919.41   1
  10  -1  12 18257.3 2075.69   7
 -10   1  12 21118.6 2293.36  13
 -10   1 -12 18933.4 1952.22   4
  10  -1  12 24049.7 2169.78  10
  10   1 -12 19311.5 1928.85   5
  10   1 -12 21878.4 1645.45   8
 -10   1 -12 23994.4 1638.61  13
  10   1  12 21569.7 2177.30   7
 -10  -1 -12 22483.7 2018.96   1
 -10   1  12 22641.5 2216.95   7
 -10   1  13 4730.91 909.612  14
  10   1  13 4062.04 1010.97  10
 -10  -1  13 4359.60 1042.56   7
  10   1 -13 3837.91 1013.47   2
 -10  -1  13 4557.52 1234.10  13
  10   1 -13 4366.73 791.124   8
 -10  -1 -13 4234.86 852.525   1
  10  -1  13 4700.74 977.085  10
 -10  -1 -13 3722.03 1009.05   8
  10  -1 -13 3892.97 849.772   3
  10  -1 -13 4378.70 1043.98   2
  10  -1  13 3753.06 1013.83   7
 -10   1  13 4469.76 1081.84  13
 -10  -1 -13 4050.93 908.515   4
 -10   1 -13 3045.61 887.310   4
 -10   1 -13 6012.51 1024.42   1
 -10  -1 -13 6454.69 1257.08   2
 -10   1 -13 4675.54 1150.81   8
  10   1 -13 3852.69 804.694   3
  10   1  13 4733.43 1096.48   7
  10   1 -13 4029.15 950.529   5
 -10   1  13 4424.39 1090.30   7
  10  -1  13 4877.51 852.953   3
  10  -1 -13 3699.85 799.537   8
 -10  -1  14 36605.0 3207.12  13
 -10   1 -14 41899.7 3234.27   2
  10   1 -14 41064.1 2851.05   5
  10   1 -14 37627.5 2453.91   3
 -10  -1 -14 39022.1 3005.48   2
 -10   1  14 40318.0 3289.53  13
  10  -1  14 39328.5 3055.43  10
  10  -1 -14 39864.5 2610.48   3
  10   1  14 38224.6 3166.01   7
  10  -1 -14 34586.5 3075.16   2
  10  -1  14 37907.3 3196.09   7
 -10  -1 -14 36770.3 3138.42   8
 -10  -1  14 35607.8 3046.18   7
  10  -1 -14 36646.0 2634.51   8
  10   1 -14 40610.8 3283.26   2
 -10   1 -14 40336.2 3301.46   8
 -10   1 -14 38952.6 3002.31   4
 -10   1  14 40711.3 2800.53  14
 -10   1  14 38570.9 3103.77   7
 -10   1 -14 37182.1 2528.41   1
 -10  -1 -14 36073.7 2624.37   1
  10   1  14 37995.2 3048.86  10
 -10  -1 -15 743.027 458.245   2
  10   1  15 4614.93 1142.27  10
 -10   1 -15 1827.03 816.398   4
  10   1 -15 2560.46 776.437   5
 -10  -1  15 2351.77 783.024   7
 -10   1  15 3904.83 1151.41  13
 -10  -1 -15 2335.24 984.618   8
  10  -1  15 3026.53 995.750   7
 -10   1 -15 2690.25 985.296   8
  10  -1 -15 3208.62 1085.99   2
  10   1  15 3028.81 1026.61   7
 -10   1  15 2967.21 857.475  14
 -10   1 -15 3006.89 1050.10   2
  10   1 -15 2790.94 983.822   2
 -10  -1 -15 2988.61 775.008   1
  10  -1 -15 2327.30 780.176   8
  10  -1  15 3411.44 1085.98  10
 -10   1 -15 3160.95 772.930   1
 -10   1  15 1364.80 659.096   7
  10   1 -16 59621.5 3512.68   5
  10  -1 -16 58966.4 3613.34   8
 -10   1  16 49352.0 3712.28   7
  10  -1  16 57341.6 4209.68   7
 -10   1 -16 55878.6 4148.35   8
 -10  -1 -16 51629.0 3743.17   2
  10   1  16 58208.9 4051.49  10
  10   1  16 60970.3 4291.03   7
 -10  -1 -16 53888.5 4054.53   8
 -10  -1  16 53635.2 3944.89   7
 -10   1  16 57312.1 4078.72  13
 -10   1 -16 53654.1 3915.09   2
  10  -1 -16 53107.5 4033.96   2
 -10   1  16 59085.9 3657.20  14
  10  -1  16 56636.2 3925.44  10
  10   1 -16 53366.5 4032.94   2
 -10  -1  17 22.9302 595.100   7
  10  -1 -17 419.539 451.000   2
  10   1  17 586.083 534.910   7
 -10   1  17 294.557 564.443   7
  10   1  17 76.5305 501.033  10
 -10  -1 -17-298.311 649.448   8
 -10   1  17 1321.09 772.054  14
  10  -1 -17 41.2114 389.369   8
 -10   1 -17-566.856 689.501   8
  10  -1  17-869.016 797.379  10
 -10  -1 -17 508.222 604.823   2
 -10   1 -17 554.248 585.902   2
  10   1 -17 274.838 540.633   2
 -10   1  17-1239.70 762.081  13
  10  -1  17 308.744 690.413   7
  10  -1  18 3191.10 1090.58  10
  10   1  18 2803.32 1007.53   7
  10  -1 -18 2789.54 1066.29   2
  10   1 -18 2629.32 1039.75   2
 -10   1  18 2277.00 906.084  13
 -10   1 -18 5197.08 1347.13   2
 -10   1  18 3103.60 982.749   7
 -10   1 -18 2370.64 1026.95   8
 -10  -1  18 2379.70 950.433   7
  10   1  18 4401.19 1203.60  10
  10  -1  18 4996.15 1337.34   7
 -10  -1 -18 2715.42 956.376   2
 -10  -1 -18 4636.01 1403.17   8
 -10  -1  19 1469.16 899.742   7
  10  -1  19 729.515 841.899   7
 -10  -1 -19 330.936 503.655   2
  10  -1  19 1602.52 1000.13  10
  10   1  19 62.1681 674.282   7
  10  -1 -19 1243.55 927.692   2
 -10   1 -19-152.385 569.791   8
 -10   1 -19-212.579 531.808   2
  10   1  19 828.732 720.593  10
 -10   1  19-594.389 698.256   7
  10   1 -19 390.458 590.810   2
 -10  -1 -19 1229.50 1019.10   8
 -10   1  20 262.221 684.282   7
 -10  -1 -20 315.926 549.411   2
 -11   1   0 13313.7 1379.72   4
  11   1   0 13023.6 1502.94   5
 -11  -1   0 12947.4 1455.07  13
  11   1   0 10764.3 1314.29  10
 -11  -1   0 10657.2 1044.69   9
 -11   1   0 11966.7 1424.74  13
 -11  -1   0 11028.1 1168.57   4
  11  -1   0 13214.2 1015.61  12
 -11   1   0 12317.6 897.402   9
  11  -1   0 13903.0 1376.58  10
  11   1   0 12146.1 742.895  12
 -11  -1  -1 93019.6 3677.56   4
 -11  -1  -1 95730.2 3408.57   9
 -11   1   1 97203.6 3086.52   9
 -11  -1   1 100074. 3582.79   9
 -11   1  -1 95257.1 3982.66   4
  11   1   1 98606.8 4295.38   5
  11   1   1 102081. 4187.21  10
  11   1  -1 101898. 4220.01  10
  11   1  -1 95577.4 4296.17   5
 -11  -1  -1 105093. 4230.13  13
  11  -1  -1 97420.0 3037.66  12
 -11   1  -1 96063.9 2851.69   9
 -11  -1   1 108907. 4461.15  13
 -11   1  -1 99984.3 4269.53  13
  11  -1   1 98572.3 3888.30  10
  11  -1  -1 103625. 4005.18  10
 -11   1   1 91492.6 3927.94   4
  11   1  -1 97092.3 2369.06  12
  11  -1   1 100316. 3267.81  12
 -11   1   1 107149. 4528.65  13
 -11  -1   1 95623.9 3795.42   4
 -11  -1  -2 584.479 410.959  13
 -11  -1   2 1056.74 243.066   8
  11  -1   2 35.9921 378.058  10
  11   1  -2 697.595 483.325   5
  11   1   2 1850.78 667.330   5
 -11   1   2 1198.61 596.843  13
  11  -1  -2 1050.42 282.452  12
  11   1   2 727.021 479.829  10
 -11   1  -2 702.751 282.730   4
 -11   1   2 463.091 252.488   9
 -11  -1   2 1314.66 387.098   4
  11  -1   2 1316.55 405.259  12
 -11  -1   2 1018.65 513.021  13
 -11   1  -2 891.853 578.123  13
 -11  -1   2 915.424 332.822   9
  11   1  -2 1338.73 445.647  10
 -11  -1  -2 555.645 303.523   4
 -11   1   2 709.837 473.163   4
 -11   1  -2 986.219 246.577   9
 -11  -1  -2 383.987 225.704   9
  11  -1  -2 988.445 443.894  10
  11  -1   3 30592.4 2027.50  10
 -11  -1  -3 28138.9 1686.56   9
 -11   1   3 30141.9 2400.42  13
  11  -1  -3 29521.0 1439.76  12
 -11  -1   3 30742.9 2069.16   4
 -11  -1  -3 30404.3 2075.25  13
  11   1  -3 35407.9 2399.09  10
 -11   1  -3 31022.6 1370.62   9
 -11  -1   3 31021.3 2379.61  13
  11   1   3 32532.0 2256.84  10
 -11  -1  -3 29374.3 1924.87   4
  11  -1  -3 30830.1 2122.54  10
 -11   1  -3 32478.6 2224.04  13
 -11   1   3 25804.1 1607.28   9
 -11  -1   3 29506.0 1896.87   9
  11   1  -3 32506.1 2397.06   5
 -11   1  -3 26913.3 2020.97   4
 -11  -1   3 29656.3 1331.35   8
 -11   1   3 28699.5 2121.43   4
 -11   1   4 30270.8 2410.69  13
 -11  -1  -4 25424.9 1788.21   4
  11   1  -4 25828.8 2168.50   5
  11   1  -4 25687.9 2082.19  10
 -11   1  -4 26929.6 2011.60  13
 -11  -1  -4 26404.9 1885.48  13
 -11   1  -4 25838.6 1977.16   4
 -11   1   4 25143.0 2008.00   4
 -11  -1  -4 24712.7 1592.05   9
 -11  -1   4 27720.4 2279.46  13
 -11  -1   4 25282.1 1805.14   9
  11   1   4 28432.2 2139.16  10
 -11  -1   4 27528.6 1251.26   8
  11  -1  -4 26371.4 2011.57  10
  11  -1   4 25996.2 1932.00  10
 -11  -1   4 24596.1 1893.89   4
 -11   1  -4 25403.7 1242.39   9
 -11  -1   5 40588.1 2535.52   4
  11   1  -5 39610.9 2728.59   5
 -11   1   5 46058.5 3052.09  13
 -11  -1   5 39043.0 1580.45   8
  11   1   5 46846.2 2780.49  10
 -11  -1   5 45490.6 3060.48  13
 -11  -1   5 40197.9 2418.05   9
  11  -1   5 39388.7 2417.91  10
 -11   1  -5 41613.7 2495.72  13
  11  -1  -5 39595.9 2538.79  10
 -11  -1  -5 40054.9 2103.34   9
 -11  -1  -5 43791.9 2379.93  13
  11   1  -5 42662.3 2741.27  10
 -11  -1  -5 43265.9 2467.98   8
 -11   1  -5 42101.9 2591.15   4
 -11  -1   5 40100.2 1611.09  14
 -11  -1  -5 40944.0 2341.36   4
  11  -1   5 40854.5 1633.71   9
 -11   1   5 37789.4 2552.26   4
 -11   1  -6 67938.7 3179.70  13
  11   1   6 65755.3 3431.63  10
 -11   1   6 54751.6 3179.11   4
  11  -1  -6 62629.9 3318.57  10
 -11   1  -6 55736.3 3083.80   4
  11  -1   6 61199.9 3114.54  10
 -11  -1  -6 56747.6 2853.47   4
 -11  -1   6 71551.2 3914.09  13
  11  -1   6 57844.1 2093.44   9
 -11  -1   6 61784.6 2146.93  14
 -11   1   6 69712.4 3885.29  13
  11   1  -6 60416.7 3304.35   2
 -11   1   6 61283.2 2233.94  12
 -11  -1  -6 62216.9 2813.17  13
 -11  -1  -6 57201.2 3022.55   8
 -11  -1   6 63333.7 2135.15   8
  11   1  -6 58579.8 3408.44   5
  11   1  -6 69075.7 3618.10  10
 -11  -1  -6 59589.3 2678.98   9
  11  -1  -7 26664.6 2217.23   3
  11   1  -7 32264.7 2445.16  10
 -11   1  -7 26657.8 1923.25  13
  11   1   7 28457.5 2257.89  10
  11   1  -7 25189.6 2189.68   5
 -11   1   7 23222.5 2043.10   4
 -11  -1  -7 26194.6 1752.16   9
 -11  -1   7 27325.6 1418.50  14
  11   1  -7 23362.1 2063.96   2
 -11  -1   7 26097.8 2224.17   7
 -11  -1  -7 26659.4 1924.30   4
 -11  -1   7 28235.0 2499.54  13
 -11  -1  -7 27844.6 1759.47  13
 -11  -1  -7 26944.7 2098.86   8
  11  -1  -7 26992.9 2311.58   2
 -11   1   7 32328.0 2665.94  13
 -11   1  -7 27887.7 2132.87   4
 -11  -1  -7 27720.4 2276.40   1
  11  -1   7 32079.2 2251.68  10
 -11   1   7 29359.9 1857.27  14
  11  -1  -8 41148.4 2770.55   3
 -11  -1   8 42232.0 1911.47  14
  11   1  -8 44254.8 3009.82  10
  11  -1   8 43437.8 2713.84  10
 -11  -1   8 41015.3 2889.46   7
 -11  -1  -8 38886.8 2416.98   4
 -11   1  -8 43723.5 2462.71  13
 -11   1  -8 40759.3 2666.60   4
  11   1  -8 41094.3 2844.70   2
 -11  -1  -8 44339.6 2902.19   1
 -11   1   8 42426.0 2865.66   7
  11  -1  -8 41176.8 2951.05   2
  11   1   8 45451.6 2922.81  10
 -11  -1   8 47613.7 3312.77  13
 -11   1   8 50559.9 2529.46  14
 -11  -1  -8 43585.2 2170.47  13
 -11  -1  -8 43084.7 2792.05   8
 -11   1   8 44039.3 3199.32  13
  11   1  -8 39336.1 2789.20   5
  11  -1   9 15664.5 1825.51   7
 -11   1  -9 16521.4 1454.73  13
  11  -1  -9 18272.8 1978.56   2
 -11   1   9 17642.8 2052.82  13
[truncated: 3,350,135 more chars]
