# Supplementary material for: Three phenanthroline–metal complexes with topologically similar but geometrically different conformations
Source: Acta Crystallogr E Crystallogr Commun. 2016 Oct 18;72(Pt 11):1581–6. doi: 10.1107/S2056989016016029 (PMC5095838; doi:10.1107/S2056989016016029)
Supplement: Supplementary file 2 [file e-72-01581-Vsup2.hkl]

data_V                                                                          
_shelx_title ' mh24b in Cc'                                                     
_shelx_refln_list_code          4                                               
_shelx_F_calc_maximum      390.76                                               
_exptl_crystal_F_000      1456.00                                               
_reflns_d_resolution_high  0.8410                                               
                                                                                
loop_                                                                           
 _space_group_symop_operation_xyz                                               
 'x, y, z'                                                                      
 'x, -y, z+1/2'                                                                 
 'x+1/2, y+1/2, z'                                                              
 'x+1/2, -y+1/2, z+1/2'                                                         
 '-x, -y, -z'                                                                   
 '-x, y, -z-1/2'                                                                
 '-x+1/2, -y+1/2, -z'                                                           
 '-x+1/2, y+1/2, -z-1/2'                                                        
                                                                                
_cell_length_a    22.2328                                                       
_cell_length_b     9.5662                                                       
_cell_length_c    16.0173                                                       
_cell_angle_alpha  90.000                                                       
_cell_angle_beta  123.784                                                       
_cell_angle_gamma  90.000                                                       
                                                                                
_shelx_F_squared_multiplier     1.000                                           
                                                                                
loop_                                                                           
 _refln_index_h                                                                 
 _refln_index_k                                                                 
 _refln_index_l                                                                 
 _refln_F_squared_calc                                                          
 _refln_F_squared_meas                                                          
 _refln_F_squared_sigma                                                         
 _refln_observed_status                                                         
   2   0   0      50153.27      45964.02       170.38 o                         
   4   0   0      29249.49      28996.26       272.25 o                         
   6   0   0       2015.89       1962.77        46.95 o                         
   8   0   0       1475.59       1425.64        39.57 o                         
  10   0   0       3254.62       3429.46        82.98 o                         
  12   0   0       7274.72       7504.71       165.66 o                         
  14   0   0      19269.57      20158.04       379.15 o                         
  16   0   0       8546.35       8720.11       182.49 o                         
  18   0   0       3118.74       2972.06        89.77 o                         
  20   0   0       2574.52       2620.96        87.40 o                         
   1   1   0      51819.17      51630.28       179.53 o                         
   3   1   0       2975.32       2963.79        60.83 o                         
   5   1   0       1517.64       1482.34        36.91 o                         
   7   1   0      15724.53      15711.02       274.62 o                         
   9   1   0       6006.59       5473.43       122.54 o                         
  11   1   0       6394.61       6120.41       131.40 o                         
  13   1   0       8468.73       8509.87       184.55 o                         
  15   1   0       4932.75       4817.01       117.82 o                         
  17   1   0       3119.75       3252.58        93.31 o                         
  19   1   0       2238.11       2349.60        80.32 o                         
  21   1   0       1626.02       1610.49        77.07 o                         
   0   2   0       8402.17       9093.94       144.99 o                         
   2   2   0       6521.35       6790.12       134.36 o                         
   4   2   0       9248.32       9541.89       181.60 o                         
   6   2   0       4548.95       4498.10        93.31 o                         
   8   2   0      37451.49      40148.65       486.63 o                         
  10   2   0       6086.33       5767.54       137.01 o                         
  12   2   0        648.37        706.33        37.50 o                         
  14   2   0        553.84        635.16        41.04 o                         
  16   2   0       1592.05       1609.61        63.19 o                         
  18   2   0        928.98       1026.71        58.47 o                         
  20   2   0       1051.76       1131.83        62.60 o                         
   1   3   0      19048.35      21906.43       275.50 o                         
   3   3   0        134.66        173.33        17.42 o                         
   5   3   0        692.88        628.96        24.21 o                         
   7   3   0       1801.15       1990.82        50.49 o                         
   9   3   0        333.86        508.48        31.01 o                         
  11   3   0       2185.07       2244.18        60.24 o                         
  13   3   0       2933.56       3181.71        84.16 o                         
  15   3   0         11.96         45.47        31.30 o                         
  17   3   0         67.93         61.12        41.64 o                         
  19   3   0         92.47        150.30        38.68 o                         
  21   3   0         83.63         80.02        41.04 o                         
   0   4   0        108.90        104.83        16.54 o                         
   2   4   0       6332.34       6633.61       149.71 o                         
   4   4   0      16562.21      17112.75       303.55 o                         
   6   4   0      30316.12      30713.95       439.98 o                         
   8   4   0      11799.57      11563.72       243.91 o                         
  10   4   0       8966.44       8798.95       205.22 o                         
  12   4   0        524.25        494.31        37.80 o                         
  14   4   0        133.95        179.53        35.14 o                         
  16   4   0        991.53        879.66        57.88 o                         
  18   4   0       4929.64       4902.64       135.24 o                         
  20   4   0       1147.94       1236.07        70.28 o                         
   1   5   0      18694.23      19645.42       347.55 o                         
   3   5   0      29512.56      28901.77       432.59 o                         
   5   5   0      26767.06      25910.81       430.82 o                         
   7   5   0       8551.40       7761.90       162.11 o                         
   9   5   0       3052.23       3200.32        79.43 o                         
  11   5   0       1355.82       1422.69        53.15 o                         
  13   5   0        615.62        629.85        44.88 o                         
  15   5   0        371.09        380.92        44.59 o                         
  17   5   0      10590.92      10179.12       214.08 o                         
  19   5   0       2285.41       2397.14        90.06 o                         
   0   6   0      20602.14      20652.35       394.50 o                         
   2   6   0      11977.86      11920.13       252.17 o                         
   4   6   0       5895.75       6139.90       132.29 o                         
   6   6   0       3247.95       3249.63        83.86 o                         
   8   6   0       2082.91       2082.36        63.49 o                         
  10   6   0       6646.04       6741.10       155.03 o                         
  12   6   0       4577.48       4554.21       123.43 o                         
  14   6   0       4561.66       4765.63       125.20 o                         
  16   6   0       4381.78       4254.79       120.77 o                         
  18   6   0       2508.80       2395.07        90.95 o                         
   1   7   0      14261.34      13864.89       296.76 o                         
   3   7   0       2475.62       2181.58        64.37 o                         
   5   7   0       1623.31       1468.76        53.45 o                         
   7   7   0        556.20        537.72        39.57 o                         
   9   7   0       3918.70       3749.25        98.33 o                         
  11   7   0       3715.01       3997.59       102.76 o                         
  13   7   0       3425.74       3681.04       100.40 o                         
  15   7   0       1488.91       1554.98        72.35 o                         
  17   7   0       1603.70       1568.86        77.37 o                         
   0   8   0        612.50        647.27        43.70 o                         
   2   8   0          5.45         44.59        29.53 o                         
   4   8   0       1066.70       1071.00        51.68 o                         
   6   8   0        325.93        374.13        41.64 o                         
   8   8   0        307.13        293.22        43.11 o                         
  10   8   0          0.83          7.38        39.27 o                         
  12   8   0          2.49        -20.08        38.98 o                         
  14   8   0         84.80        116.34        43.41 o                         
   1   9   0       4783.71       4533.83       117.23 o                         
   3   9   0        526.00        575.51        44.88 o                         
   5   9   0         50.60         15.65        34.55 o                         
   7   9   0        141.16        121.36        41.34 o                         
   9   9   0        196.59        253.06        44.59 o                         
  11   9   0       1134.88       1255.85        69.39 o                         
  13   9   0       1413.51       1492.67        78.55 o                         
   0  10   0       3678.23       3524.84       104.24 o                         
   2  10   0       1972.80       2038.95        77.66 o                         
   4  10   0       1183.57       1333.51        66.44 o                         
   6  10   0       3063.58       3016.94        97.15 o                         
   8  10   0       1040.22       1087.25        68.51 o                         
  10  10   0        567.90        496.38        56.40 o                         
   1  11   0        856.84        760.07        56.10 o                         
   3  11   0       1507.36       1627.62        74.71 o                         
   5  11   0       2176.79       2147.03        90.65 o                         
 -21   1   1       1039.44       1111.46        64.67 o                         
 -19   1   1       1960.48       2162.38        74.12 o                         
 -17   1   1       1170.00       1151.91        56.99 o                         
 -15   1   1       3311.40       3151.59        85.34 o                         
 -13   1   1       1707.10       1657.74        52.56 o                         
 -11   1   1      22749.74      22993.08       414.58 o                         
  -9   1   1      25771.07      24210.26       376.20 o                         
  -7   1   1      27225.46      25990.54       334.56 o                         
  -5   1   1      26633.42      25926.76       279.64 o                         
  -3   1   1       3065.87       3712.34        72.05 o                         
  -1   1   1       7757.76       8229.64       104.83 o                         
   1   1   1       2482.28       2747.94        59.35 o                         
   3   1   1        463.43        495.79        19.49 o                         
   5   1   1       4063.74       4009.40        82.68 o                         
   7   1   1       6426.46       5370.08       110.44 o                         
   9   1   1       9623.46       8451.40       175.70 o                         
  11   1   1      10231.16      10318.20       213.49 o                         
  13   1   1       1033.58       1081.64        47.84 o                         
  15   1   1       1028.86        954.66        51.08 o                         
  17   1   1       1275.24       1335.88        62.01 o                         
  19   1   1        691.61        705.14        54.92 o                         
  21   1   1        451.46        461.24        51.38 o                         
 -22   2   1       1659.05       1717.68        80.61 o                         
 -20   2   1       2451.66       2611.22        87.40 o                         
 -18   2   1       6228.84       6458.21       161.23 o                         
 -16   2   1         31.63        -29.82        29.82 o                         
 -14   2   1       7209.04       7275.27       163.29 o                         
 -12   2   1       6554.34       6367.27       137.01 o                         
 -10   2   1       7354.04       7135.31       161.52 o                         
  -8   2   1      26569.24      27247.87       386.23 o                         
  -6   2   1       4298.69       3898.67        83.57 o                         
  -4   2   1      28875.41      30462.66       306.80 o                         
  -2   2   1      11362.61      12114.72       174.22 o                         
   0   2   1      29641.68      32354.65       302.52 o                         
   2   2   1         87.57         85.93        13.88 o                         
   4   2   1      17117.41      15837.70       247.75 o                         
   6   2   1      46607.50      47006.97       488.40 o                         
   8   2   1      13758.02      14013.42       302.37 o                         
  10   2   1      11359.39      12561.20       264.87 o                         
  12   2   1       6886.71       6382.33       149.42 o                         
  14   2   1       7239.14       6926.24       157.39 o                         
  16   2   1       5701.58       5755.73       139.38 o                         
  18   2   1       1453.66       1619.94        68.80 o                         
  20   2   1       2550.24       2883.77        97.44 o                         
 -21   3   1       1648.71       1653.90        77.37 o                         
 -19   3   1       3413.64       3293.92        98.33 o                         
 -17   3   1       9785.02       9198.18       198.43 o                         
 -15   3   1       4564.70       4463.85       108.37 o                         
 -13   3   1      17624.74      16624.64       337.81 o                         
 -11   3   1      10057.76      10179.12       186.03 o                         
  -9   3   1      21637.68      22871.13       397.46 o                         
  -7   3   1      27780.93      31979.25       419.90 o                         
  -5   3   1       3583.41       3750.14        77.07 o                         
  -3   3   1      16500.14      16309.57       248.93 o                         
  -1   3   1      77405.33      76595.88       515.57 o                         
   1   3   1      40593.05      39096.25       377.97 o                         
   3   3   1      15155.84      15017.98       254.83 o                         
   5   3   1      12625.82      12087.85       206.11 o                         
   7   3   1      18662.32      19379.07       355.23 o                         
   9   3   1       4653.46       4787.19       100.99 o                         
  11   3   1       7162.12       7224.48       155.03 o                         
  13   3   1       8034.67       7989.28       179.53 o                         
  15   3   1       7000.91       6334.78       145.28 o                         
  17   3   1       7621.69       7265.82       156.21 o                         
  19   3   1       1620.84       1709.12        74.41 o                         
 -20   4   1        470.10        436.73        50.49 o                         
 -18   4   1       4601.61       4159.41       119.30 o                         
 -16   4   1       2915.58       2809.36        87.70 o                         
 -14   4   1       5550.34       5479.34       133.47 o                         
 -12   4   1      12475.85      12291.01       248.34 o                         
 -10   4   1      24604.17      24413.12       457.10 o                         
  -8   4   1       9787.41       9611.58       187.80 o                         
  -6   4   1       4716.65       4853.92       101.58 o                         
  -4   4   1       5772.68       5628.46       123.73 o                         
  -2   4   1       3906.69       3548.46        77.96 o                         
   0   4   1       7010.94       6543.55       155.91 o                         
   2   4   1       1722.33       1474.66        43.11 o                         
   4   4   1       1523.95       1495.04        45.77 o                         
   6   4   1       7434.51       7461.89       161.82 o                         
   8   4   1       3607.82       3545.21        88.59 o                         
  10   4   1       5427.12       5500.60       127.27 o                         
  12   4   1       8648.65       8860.67       186.92 o                         
  14   4   1       1481.19       1648.29        65.55 o                         
  16   4   1      11914.97      11512.93       251.29 o                         
  18   4   1        658.76        540.08        54.63 o                         
 -19   5   1        470.81        478.36        53.45 o                         
 -17   5   1         12.11        134.36        38.09 o                         
 -15   5   1        671.21        481.02        46.36 o                         
 -13   5   1          0.61         50.20        30.41 o                         
 -11   5   1        778.78        789.01        41.93 o                         
  -9   5   1       8647.12       8951.02       183.37 o                         
  -7   5   1         64.83         42.23        22.74 o                         
  -5   5   1       3279.79       3405.84        80.02 o                         
  -3   5   1       3325.54       3364.79        82.09 o                         
  -1   5   1        285.87        249.22        23.92 o                         
   1   5   1        582.09        610.36        30.12 o                         
   3   5   1        126.80        134.95        23.62 o                         
   5   5   1       3731.89       3686.36        88.00 o                         
   7   5   1       2338.85       2266.32        61.42 o                         
   9   5   1       5157.55       5235.73       112.21 o                         
  11   5   1       1271.75       1250.54        52.86 o                         
  13   5   1         59.95        127.56        33.07 o                         
  15   5   1        959.56       1010.18        60.83 o                         
  17   5   1          1.51        -41.04        41.04 o                         
 -18   6   1          4.32         31.01        41.64 o                         
 -16   6   1        433.64        322.75        47.84 o                         
 -14   6   1        665.99        856.63        55.81 o                         
 -12   6   1       3483.54       3420.60        95.38 o                         
 -10   6   1        118.71        119.00        31.60 o                         
  -8   6   1         93.14        167.13        26.58 o                         
  -6   6   1        161.52        214.38        26.58 o                         
  -4   6   1          0.62         -2.95        20.67 o                         
  -2   6   1        541.13        558.68        34.25 o                         
   0   6   1        720.76        945.04        28.50 o                         
   2   6   1        260.07        168.90        27.76 o                         
   4   6   1         70.24         60.83        22.74 o                         
   6   6   1        154.69        114.57        27.17 o                         
   8   6   1        172.96        226.48        32.48 o                         
  10   6   1        854.99        823.55        48.13 o                         
  12   6   1       1653.65       1712.66        67.62 o                         
  14   6   1        499.30        618.63        52.86 o                         
  16   6   1        646.11        698.65        60.53 o                         
 -17   7   1       1288.54       1372.79        71.16 o                         
 -15   7   1        210.69        193.71        46.66 o                         
 -13   7   1       1017.91       1112.64        60.53 o                         
 -11   7   1       3520.66       3352.09        93.61 o                         
  -9   7   1       4650.60       4784.53       113.69 o                         
  -7   7   1       7837.60       8001.38       173.04 o                         
  -5   7   1       7808.66       7770.17       163.00 o                         
  -3   7   1       4615.70       4691.22       109.26 o                         
  -1   7   1       3449.34       3539.90        86.81 o                         
   1   7   1        264.17        271.96        32.19 o                         
   3   7   1       4523.58       4745.26       105.71 o                         
   5   7   1       4040.01       4082.34       103.06 o                         
   7   7   1       2467.73       2446.75        71.16 o                         
   9   7   1      11415.37      11438.52       228.26 o                         
  11   7   1       3480.83       3295.99        92.42 o                         
  13   7   1       1017.14       1063.33        59.35 o                         
  15   7   1        278.39        342.83        49.31 o                         
 -16   8   1       2160.63       2104.51        87.40 o                         
 -14   8   1       2241.23       2119.27        80.91 o                         
 -12   8   1       2705.05       2621.55        86.81 o                         
 -10   8   1       5024.62       5033.75       133.17 o                         
  -8   8   1       6075.96       5770.20       143.51 o                         
  -6   8   1       9400.51       9372.40       200.20 o                         
  -4   8   1       6113.84       6114.21       147.05 o                         
  -2   8   1       3991.40       3808.02       104.83 o                         
   0   8   1       5312.83       5087.33        88.11 o                         
   2   8   1       1321.25       1356.84        53.45 o                         
   4   8   1       3519.68       3497.97        96.26 o                         
   6   8   1       7474.54       7036.39       168.02 o                         
   8   8   1       4332.43       4604.70       114.57 o                         
  10   8   1       6107.62       5891.85       152.37 o                         
  12   8   1       1671.21       1589.53        71.46 o                         
  14   8   1       1335.32       1371.90        72.35 o                         
 -13   9   1       3825.56       3583.60       106.89 o                         
 -11   9   1       2707.15       2660.24        89.47 o                         
  -9   9   1       1428.85       1498.87        68.80 o                         
  -7   9   1       2463.17       2529.72        80.32 o                         
  -5   9   1       1716.32       1595.43        64.67 o                         
  -3   9   1       1376.80       1259.10        58.47 o                         
  -1   9   1       6237.13       6022.96       139.67 o                         
   1   9   1        937.50        952.00        55.22 o                         
   3   9   1       1713.33       1570.33        64.67 o                         
   5   9   1       1836.99       1767.59        68.51 o                         
   7   9   1       4788.57       4638.07       122.25 o                         
   9   9   1        751.69        719.91        56.99 o                         
  11   9   1       1945.24       1973.11        82.98 o                         
 -10  10   1        558.26        636.34        60.24 o                         
  -8  10   1       2240.93       2241.82        86.81 o                         
  -6  10   1        453.14        436.14        50.79 o                         
  -4  10   1        717.31        641.66        53.45 o                         
  -2  10   1       2572.83       2469.48        83.57 o                         
   0  10   1       2327.20       2321.90       158.57 o                         
   2  10   1       1419.13       1391.39        67.03 o                         
   4  10   1        271.12        342.53        46.36 o                         
   6  10   1        697.12        647.56        59.06 o                         
   8  10   1       1333.48       1179.37        70.87 o                         
  -5  11   1        184.59        185.44        50.49 o                         
  -3  11   1         34.90         24.21        40.75 o                         
  -1  11   1         68.62         24.21        40.16 o                         
   1  11   1          5.95         19.49        37.50 o                         
   3  11   1          5.66         29.23        38.68 o                         
 -22   0   2       4298.90       4102.71       121.36 o                         
 -20   0   2       2617.78       2617.13        83.27 o                         
 -18   0   2       7063.61       7087.77       172.74 o                         
 -16   0   2       5795.82       5734.17       133.76 o                         
 -14   0   2      36228.20      34398.83       569.90 o                         
 -12   0   2      20445.79      20414.94       394.80 o                         
 -10   0   2      10492.46      10954.84       212.90 o                         
  -8   0   2       5895.27       6171.20       121.66 o                         
  -6   0   2         65.07        125.79        15.35 o                         
  -4   0   2        546.22        655.54        23.92 o                         
  -2   0   2     103521.47     105282.68       385.35 o                         
   0   0   2     126385.47     105982.02      8123.04 o                         
   2   0   2     143929.94     119702.42       462.42 o                         
   4   0   2      31278.29      29077.17       336.04 o                         
   6   0   2      57640.30      55148.03       538.90 o                         
   8   0   2       6844.30       8592.25       173.92 o                         
  10   0   2       2257.69       2170.65        61.12 o                         
  12   0   2       5972.84       5630.23       123.43 o                         
  14   0   2       6060.49       6513.14       144.69 o                         
  16   0   2       4819.13       5257.58       131.99 o                         
  18   0   2       2567.77       2511.12        86.52 o                         
  20   0   2       1980.83       2281.38        90.36 o                         
 -23   1   2        732.89        707.21        58.17 o                         
 -21   1   2       3094.20       3464.60       103.35 o                         
 -19   1   2       8108.56       7847.83       187.21 o                         
 -17   1   2       2440.07       2361.41        73.23 o                         
 -15   1   2       2070.80       2189.55        68.51 o                         
 -13   1   2       8183.35       8418.03       172.45 o                         
 -11   1   2      10780.84      10434.25       222.94 o                         
  -9   1   2       7693.14       7078.02       141.74 o                         
  -7   1   2       7553.63       7290.63       142.03 o                         
  -5   1   2      10363.04      10630.91       177.17 o                         
  -3   1   2      58669.75      61608.30       349.62 o                         
  -1   1   2      42864.24      45005.52       281.70 o                         
   1   1   2         16.89         53.45        12.99 o                         
   3   1   2      28526.78      27953.90       310.94 o                         
   5   1   2      46991.36      46435.60       465.67 o                         
   7   1   2      17216.49      16617.85       319.80 o                         
   9   1   2       5574.21       5031.09       109.55 o                         
  11   1   2       6446.06       6413.33       134.95 o                         
  13   1   2       5759.17       6231.14       137.01 o                         
  15   1   2       4693.29       4653.13       118.71 o                         
  17   1   2       2899.36       2951.98        92.42 o                         
  19   1   2       1635.93       1626.14        74.71 o                         
 -22   2   2       1133.62       1184.69        68.80 o                         
 -20   2   2       1137.38       1257.63        65.85 o                         
 -18   2   2      12064.58      12445.15       269.30 o                         
 -16   2   2         26.16         68.51        27.46 o                         
 -14   2   2        751.41        763.61        41.34 o                         
 -12   2   2          1.58         17.13        21.26 o                         
 -10   2   2       5938.72       6277.50       132.88 o                         
  -8   2   2       9255.93       9570.83       183.37 o                         
  -6   2   2      43154.86      43582.54       413.70 o                         
  -4   2   2      39983.24      42304.24       358.18 o                         
  -2   2   2      19066.56      21535.25       239.18 o                         
   0   2   2     147728.08     146444.12      1546.42 o                         
   2   2   2       2729.64       3026.98        67.92 o                         
   4   2   2       2830.20       2881.41        68.51 o                         
   6   2   2      14886.48      15989.77       305.33 o                         
   8   2   2      13185.38      12964.86       253.65 o                         
  10   2   2       5671.91       5742.14       137.60 o                         
  12   2   2        505.63        466.55        37.21 o                         
  14   2   2        332.20        245.68        37.50 o                         
  16   2   2       1321.24       1269.73        61.12 o                         
  18   2   2        417.07        504.64        49.61 o                         
 -21   3   2         16.16         37.80        38.68 o                         
 -19   3   2        134.90        104.53        37.80 o                         
 -17   3   2       2258.73       2251.56        73.53 o                         
 -15   3   2       1184.21       1253.79        54.92 o                         
 -13   3   2       1178.95       1288.63        49.31 o                         
 -11   3   2        280.16        165.95        26.58 o                         
  -9   3   2         33.12        -19.19        19.19 o                         
  -7   3   2       1299.77       1612.27        43.70 o                         
  -5   3   2       1022.27        995.12        29.53 o                         
  -3   3   2       1543.33       1660.69        44.00 o                         
  -1   3   2      34799.84      35260.77       362.32 o                         
   1   3   2       1578.50       1874.18        47.25 o                         
   3   3   2         43.41         29.53        16.24 o                         
   5   3   2       1195.36        995.41        32.78 o                         
   7   3   2          0.25         -3.84        17.72 o                         
   9   3   2       1021.65        938.42        42.23 o                         
  11   3   2        674.80        702.19        40.75 o                         
  13   3   2       3221.95       3247.27        91.83 o                         
  15   3   2        652.98        597.36        51.97 o                         
  17   3   2         45.63        104.24        37.21 o                         
  19   3   2          2.78         25.99        39.86 o                         
 -20   4   2       2386.49       2365.25        87.70 o                         
 -18   4   2       4194.93       4647.52       123.73 o                         
 -16   4   2       2281.88       2446.75        76.48 o                         
 -14   4   2        830.91        861.06        46.66 o                         
 -12   4   2       2058.28       2147.62        63.78 o                         
 -10   4   2        165.25        111.03        23.92 o                         
  -8   4   2      26040.47      28253.62       440.86 o                         
  -6   4   2      12421.11      12372.21       271.37 o                         
  -4   4   2      18411.89      18825.12       312.71 o                         
  -2   4   2       1628.90       1834.62        48.72 o                         
   0   4   2        788.59        941.02        23.07 o                         
   2   4   2       3020.16       3772.88        86.52 o                         
   4   4   2       4236.85       4286.97        97.74 o                         
   6   4   2       6985.89       7340.53       149.12 o                         
   8   4   2      10505.98      10852.08       222.35 o                         
  10   4   2       5049.74       4878.73       117.82 o                         
  12   4   2        821.80        850.43        47.84 o                         
  14   4   2         88.79         62.90        38.68 o                         
  16   4   2        992.97       1027.89        62.31 o                         
  18   4   2        441.46        496.67        50.20 o                         
 -21   5   2       2934.03       2956.41       100.69 o                         
 -19   5   2       4349.59       4111.57       111.91 o                         
 -17   5   2       4643.75       4627.44       114.57 o                         
 -15   5   2       3449.22       3484.68        93.90 o                         
 -13   5   2       2404.12       2200.48        67.62 o                         
 -11   5   2       3328.55       3420.60        82.68 o                         
  -9   5   2       3645.77       3761.95        89.47 o                         
  -7   5   2       4498.29       4422.51        94.20 o                         
  -5   5   2      12548.36      11972.99       233.87 o                         
  -3   5   2      18303.34      17477.72       337.81 o                         
  -1   5   2      20450.03      20071.52       357.30 o                         
   1   5   2      15080.17      14861.48       313.30 o                         
   3   5   2      16910.12      17216.39       352.28 o                         
   5   5   2      24331.94      24385.66       443.52 o                         
   7   5   2      17036.31      17505.18       331.02 o                         
   9   5   2       7583.03       8240.27       162.41 o                         
  11   5   2       1834.98       1828.71        63.19 o                         
  13   5   2        167.45        202.57        36.62 o                         
  15   5   2       4824.78       4964.06       123.73 o                         
  17   5   2       2039.42       2096.83        84.75 o                         
 -20   6   2       2086.66       2041.61        86.81 o                         
 -18   6   2       2706.28       2556.59        89.18 o                         
 -16   6   2       2438.25       2446.45        84.16 o                         
 -14   6   2      10013.43      10032.95       219.69 o                         
 -12   6   2       8236.83       8769.72       190.46 o                         
 -10   6   2       4438.72       4615.92       114.57 o                         
  -8   6   2       2712.76       2852.17        76.77 o                         
  -6   6   2        934.10       1040.89        40.16 o                         
  -4   6   2       3007.15       3054.45        77.07 o                         
  -2   6   2      29139.37      28398.30       470.39 o                         
   0   6   2      23128.83      21976.16       294.41 o                         
   2   6   2      13862.26      13678.86       275.80 o                         
   4   6   2       9048.75       8952.80       202.27 o                         
   6   6   2       3216.80       3182.89        84.16 o                         
   8   6   2       4043.20       3877.11       103.94 o                         
  10   6   2       2424.47       2715.75        79.14 o                         
  12   6   2       3967.61       3997.89       109.26 o                         
  14   6   2       6538.65       6281.63       161.82 o                         
  16   6   2       4623.12       4362.27       126.09 o                         
 -17   7   2        227.38        317.73        47.84 o                         
 -15   7   2       4414.26       4488.65       116.64 o                         
 -13   7   2       6798.04       6563.04       148.23 o                         
 -11   7   2       5677.90       5818.03       134.36 o                         
  -9   7   2       2377.13       2361.41        68.80 o                         
  -7   7   2        440.31        488.99        39.86 o                         
  -5   7   2        362.20        311.82        34.84 o                         
  -3   7   2       1037.28       1068.94        46.66 o                         
  -1   7   2      16621.63      17066.09       333.38 o                         
   1   7   2       8481.07       8581.03       169.20 o                         
   3   7   2       3611.81       3746.60        93.61 o                         
   5   7   2        756.15        817.35        43.70 o                         
   7   7   2        614.34        655.83        45.77 o                         
   9   7   2        108.64        160.93        36.62 o                         
  11   7   2       1858.41       2079.70        76.77 o                         
  13   7   2       2165.93       2313.87        82.98 o                         
  15   7   2       2540.93       2705.71        96.26 o                         
 -16   8   2         71.84        -29.82        40.16 o                         
 -14   8   2          1.54         80.02        38.09 o                         
 -12   8   2         81.76         41.64        38.68 o                         
 -10   8   2         79.53         47.84        38.39 o                         
  -8   8   2        216.47        212.31        40.16 o                         
  -6   8   2         90.67         83.86        35.14 o                         
  -4   8   2        396.46        344.01        38.39 o                         
  -2   8   2        569.93        514.98        43.11 o                         
   0   8   2        237.91        267.66        39.57 o                         
   2   8   2         91.82        110.73        29.23 o                         
   4   8   2         21.35         15.35        32.19 o                         
   6   8   2       4613.83       4825.28       125.20 o                         
   8   8   2        663.67        731.13        55.51 o                         
  10   8   2          1.66        -36.02        38.98 o                         
  12   8   2         27.84         36.91        40.16 o                         
 -13   9   2       1189.97       1288.04        74.41 o                         
 -11   9   2       1944.25       2007.36        79.43 o                         
  -9   9   2        160.83        186.62        46.36 o                         
  -7   9   2        395.69        394.50        44.59 o                         
  -5   9   2          4.49         70.57        33.96 o                         
  -3   9   2         47.96         38.98        35.43 o                         
  -1   9   2       2741.57       2745.28        86.22 o                         
   1   9   2       3985.53       3807.43       105.12 o                         
   3   9   2       1785.91       1721.23        67.33 o                         
   5   9   2       1591.73       1477.91        67.33 o                         
   7   9   2       1460.47       1360.68        67.92 o                         
   9   9   2        357.25        354.64        48.43 o                         
  11   9   2        263.75        278.16        47.84 o                         
 -10  10   2        466.61        486.34        56.10 o                         
  -8  10   2       2876.73       2839.18        95.38 o                         
  -6  10   2       1063.69       1241.09        64.08 o                         
  -4  10   2       1904.42       1823.99        72.64 o                         
  -2  10   2       2373.93       2093.29        79.14 o                         
   0  10   2       1890.69       1719.46        51.16 o                         
   2  10   2       1486.93       1451.04        69.39 o                         
   4  10   2       3426.10       3505.05       100.99 o                         
   6  10   2       2323.58       2264.85        87.11 o                         
   8  10   2       1279.29       1412.36        72.64 o                         
  -5  11   2       3886.28       3933.51       114.28 o                         
  -3  11   2       2616.40       2541.83        90.95 o                         
  -1  11   2       1110.73       1097.29        64.96 o                         
   1  11   2         20.20         66.73        37.21 o                         
   3  11   2       1024.88       1028.78        65.85 o                         
 -23   1   3        966.43        954.66        63.19 o                         
 -21   1   3       2040.98       2114.84        79.43 o                         
 -19   1   3       2360.27       2510.82        82.98 o                         
 -17   1   3          8.87         41.34        29.23 o                         
 -15   1   3       6312.96       6562.15       142.03 o                         
 -13   1   3        794.58        929.27        38.68 o                         
 -11   1   3       7805.10       8182.10       167.72 o                         
  -9   1   3       9763.77      10180.30       191.05 o                         
  -7   1   3       5282.94       5274.11       105.12 o                         
  -5   1   3      56354.36      56957.25       410.45 o                         
  -3   1   3         15.34          9.45        14.17 o                         
  -1   1   3          4.52         36.32        15.65 o                         
   1   1   3       2966.19       2933.08        64.08 o                         
   3   1   3        603.72        801.41        27.46 o                         
   5   1   3       4779.44       5065.64       108.67 o                         
   7   1   3        486.32        326.29        25.69 o                         
   9   1   3       7835.42       7538.67       166.54 o                         
  11   1   3       4125.33       4383.23       105.71 o                         
  13   1   3       1910.90       1882.16        64.67 o                         
  15   1   3        342.91        419.01        43.41 o                         
  17   1   3        237.54        297.35        42.23 o                         
  19   1   3        633.28        794.32        59.35 o                         
 -22   2   3       2923.38       3070.39       101.28 o                         
 -20   2   3       5450.07       5458.96       138.49 o                         
 -18   2   3       2368.94       2416.33        80.32 o                         
 -16   2   3       4020.75       4173.58       107.78 o                         
 -14   2   3       5012.84       4936.90       112.21 o                         
 -12   2   3      16418.96      16715.88       360.54 o                         
 -10   2   3       7725.78       7401.36       155.03 o                         
  -8   2   3      43020.39      44932.88       473.05 o                         
  -6   2   3      31592.50      30895.55       349.62 o                         
  -4   2   3      28614.44      28335.12       303.26 o                         
  -2   2   3     152692.83     152498.42       557.50 o                         
   0   2   3        340.84        334.19        24.51 o                         
   2   2   3      13416.34      13630.43       239.77 o                         
   4   2   3      10503.21      10053.03       188.98 o                         
   6   2   3      15153.52      14591.59       310.64 o                         
   8   2   3      12273.25      11884.70       257.19 o                         
  10   2   3       9973.82       9896.24       201.98 o                         
  12   2   3       6187.85       6013.81       135.54 o                         
  14   2   3       8375.25       7669.18       180.12 o                         
  16   2   3       2075.02       2141.12        79.73 o                         
  18   2   3       1874.26       1947.12        80.61 o                         
 -23   3   3       2208.59       2457.97        94.79 o                         
 -21   3   3       2477.57       2673.23        88.59 o                         
 -19   3   3       3404.43       3143.33        91.54 o                         
 -17   3   3       2718.20       2539.46        77.07 o                         
 -15   3   3      13168.42      12953.93       270.19 o                         
 -13   3   3      21331.36      20717.02       358.18 o                         
 -11   3   3       9885.87       9299.76       190.46 o                         
  -9   3   3      11109.52      11634.59       222.94 o                         
  -7   3   3      23151.48      25645.35       365.56 o                         
  -5   3   3       8673.16       9516.79       170.09 o                         
  -3   3   3      39904.60      44309.54       425.80 o                         
  -1   3   3       7029.78       6508.71       137.01 o                         
   1   3   3      11179.35       9164.52       170.38 o                         
   3   3   3      15466.01      14925.26       288.20 o                         
   5   3   3      12483.49      11424.93       226.48 o                         
   7   3   3       3905.07       3604.56        83.57 o                         
   9   3   3       2054.46       2097.13        60.24 o                         
  11   3   3       6147.89       5973.65       134.36 o                         
  13   3   3       6026.79       5872.96       137.90 o                         
  15   3   3       6835.57       6655.17       151.48 o                         
  17   3   3       2423.36       2498.42        88.59 o                         
 -22   4   3       1439.79       1230.46        73.82 o                         
 -20   4   3       1291.03       1243.16        67.03 o                         
 -18   4   3       1218.19       1072.78        58.76 o                         
 -16   4   3       2387.55       2376.76        75.00 o                         
 -14   4   3       7084.97       7173.10       152.66 o                         
 -12   4   3      15667.81      15677.65       311.53 o                         
 -10   4   3      14271.17      15281.38       285.54 o                         
  -8   4   3       2782.27       2649.31        67.03 o                         
  -6   4   3      12983.01      14337.94       291.74 o                         
  -4   4   3       8323.16       9711.09       187.51 o                         
  -2   4   3      13648.75      14345.62       278.16 o                         
   0   4   3         82.00        242.20        15.64 o                         
   2   4   3      14969.88      15385.32       307.69 o                         
   4   4   3       6942.21       7534.83       164.18 o                         
   6   4   3       4437.72       4718.09       108.07 o                         
   8   4   3       3024.50       3071.87        81.20 o                         
  10   4   3       3018.10       3108.48        85.63 o                         
  12   4   3       3826.84       3989.03       108.07 o                         
  14   4   3       2951.41       3104.05        93.31 o                         
  16   4   3       2024.47       2088.56        80.61 o                         
 -21   5   3        634.25        682.11        58.17 o                         
 -19   5   3        832.20        869.62        56.70 o                         
 -17   5   3        154.39        273.44        40.16 o                         
 -15   5   3         80.78         58.76        33.66 o                         
 -13   5   3          4.30         12.99        28.05 o                         
 -11   5   3       3915.63       4072.59        92.13 o                         
  -9   5   3         47.59         18.01        23.03 o                         
  -7   5   3       4879.84       4731.08       103.35 o                         
  -5   5   3      10480.68       9933.15       186.33 o                         
  -3   5   3      12357.53      12925.58       240.66 o                         
  -1   5   3        582.29        753.28        34.55 o                         
   1   5   3        392.37        355.23        27.17 o                         
   3   5   3        984.96       1011.65        38.68 o                         
   5   5   3        520.31        511.44        34.84 o                         
   7   5   3       2059.10       2167.99        64.08 o                         
   9   5   3       4619.99       4408.92       107.19 o                         
  11   5   3       1249.52       1077.80        55.81 o                         
  13   5   3        708.60        666.46        50.49 o                         
  15   5   3        490.82        509.96        53.74 o                         
  17   5   3         17.11         -4.72        39.86 o                         
 -20   6   3          3.13         33.07        38.68 o                         
 -18   6   3        255.91        183.37        44.00 o                         
 -16   6   3          7.15          9.45        37.80 o                         
 -14   6   3        691.95        840.09        53.74 o                         
 -12   6   3       1813.45       1719.75        61.12 o                         
 -10   6   3       3288.51       3088.40        81.79 o                         
  -8   6   3       2118.48       2108.94        62.31 o                         
  -6   6   3        267.94        367.34        30.41 o                         
  -4   6   3        457.85        469.80        32.78 o                         
  -2   6   3        490.53        481.02        34.25 o                         
   0   6   3       3256.73       3004.19        60.39 o                         
   2   6   3       1668.93       1608.43        53.15 o                         
   4   6   3       2215.75       2392.71        70.87 o                         
   6   6   3         12.78        -19.19        28.35 o                         
   8   6   3        745.32        739.10        45.47 o                         
  10   6   3         12.98         24.51        32.19 o                         
  12   6   3        313.45        423.15        46.36 o                         
  14   6   3         23.99          0.00        45.47 o                         
  16   6   3       1781.65       1823.40        82.09 o                         
 -19   7   3       2164.09       2267.51        88.00 o                         
 -17   7   3        662.10        748.85        56.40 o                         
 -15   7   3        537.00        610.36        51.68 o                         
 -13   7   3        753.43        851.31        53.74 o                         
 -11   7   3       1888.11       1971.92        65.85 o                         
  -9   7   3       6503.12       6549.46       152.07 o                         
  -7   7   3       6882.68       7008.63       149.71 o                         
  -5   7   3       9162.51       9201.13       195.48 o                         
  -3   7   3       7909.33       7833.66       163.88 o                         
  -1   7   3        858.85        913.03        44.59 o                         
   1   7   3       1488.65       1397.89        52.27 o                         
   3   7   3       1519.12       1489.43        56.10 o                         
   5   7   3       1486.82       1371.02        57.58 o                         
   7   7   3        147.69        128.74        37.21 o                         
   9   7   3       7410.35       7313.07       168.61 o                         
  11   7   3       2706.51       2606.20        83.86 o                         
  13   7   3        621.22        554.84        56.70 o                         
 -16   8   3       2027.78       2106.87        82.38 o                         
 -14   8   3       2497.14       2295.56        81.50 o                         
 -12   8   3       1878.29       1800.95        70.57 o                         
 -10   8   3       5252.05       5189.96       131.99 o                         
  -8   8   3       6364.08       6151.71       145.87 o                         
  -6   8   3       7841.89       7754.23       181.90 o                         
  -4   8   3       7802.88       7539.85       175.99 o                         
  -2   8   3       3373.02       3393.43        93.61 o                         
   0   8   3       1697.51       1642.50        41.55 o                         
   2   8   3        843.81        912.14        48.43 o                         
   4   8   3       4164.07       4046.02       107.48 o                         
   6   8   3       1802.19       1802.43        69.69 o                         
   8   8   3       4228.11       4435.50       118.11 o                         
  10   8   3       2747.08       2714.27        90.65 o                         
  12   8   3       2240.41       2059.03        84.75 o                         
 -15   9   3       3632.96       3823.37       118.41 o                         
 -13   9   3       3725.21       3862.05       106.30 o                         
 -11   9   3       3506.99       3422.08       101.87 o                         
  -9   9   3       5040.05       5067.71       132.29 o                         
  -7   9   3       2830.56       2703.05        81.20 o                         
  -5   9   3       1951.08       1979.31        69.98 o                         
  -3   9   3       4109.16       4039.52       105.71 o                         
  -1   9   3       4589.40       4519.36       116.93 o                         
   1   9   3       3683.55       3618.44        98.04 o                         
   3   9   3       3035.84       3122.36        91.83 o                         
   5   9   3       6307.28       6353.68       155.62 o                         
   7   9   3       2453.77       2527.06        85.63 o                         
   9   9   3        787.13        877.30        63.19 o                         
 -12  10   3       1606.47       1576.24        79.73 o                         
 -10  10   3        223.97        271.96        50.79 o                         
  -8  10   3       1431.86       1562.36        73.23 o                         
  -6  10   3        427.49        419.01        48.72 o                         
  -4  10   3        583.13        576.69        51.97 o                         
  -2  10   3       1391.67       1403.20        67.33 o                         
   0  10   3        608.45        622.41        36.63 o                         
   2  10   3       1466.53       1485.88        69.98 o                         
   4  10   3        953.29        869.62        62.01 o                         
   6  10   3        551.12        459.17        54.04 o                         
  -5  11   3        119.58        131.11        49.90 o                         
  -3  11   3        103.61        121.95        45.18 o                         
  -1  11   3         75.65         71.46        43.41 o                         
   1  11   3          3.03         13.58        35.73 o                         
 -24   0   4       3802.27       4045.43       118.11 o                         
 -22   0   4       4302.64       4484.52       124.32 o                         
 -20   0   4       7107.74       7073.00       167.72 o                         
 -18   0   4       8053.27       8571.88       193.41 o                         
 -16   0   4      27741.05      26734.66       536.24 o                         
 -14   0   4      31839.63      30605.57       520.00 o                         
 -12   0   4      37836.11      36459.34       508.19 o                         
 -10   0   4      11878.39      10267.41       202.27 o                         
  -8   0   4       5739.84       4993.59       111.32 o                         
  -6   0   4        156.38        176.88        18.31 o                         
  -4   0   4       4869.97       5574.42       108.37 o                         
  -2   0   4      12773.49      11990.71       195.18 o                         
   0   0   4      67478.16      61723.20      3627.89 o                         
   2   0   4      45737.95      41170.64       431.41 o                         
   4   0   4      53343.08      49593.98       528.86 o                         
   6   0   4       5295.82       4416.60        98.33 o                         
   8   0   4       1659.56       1830.19        58.47 o                         
  10   0   4       2210.43       2168.59        62.60 o                         
  12   0   4       8512.65       7983.37       173.92 o                         
  14   0   4       9851.15       9446.22       205.22 o                         
  16   0   4        622.92        710.46        54.63 o                         
  18   0   4       2979.36       3290.67       102.76 o                         
 -23   1   4       3577.68       3769.92       113.39 o                         
 -21   1   4       4418.95       4397.41       120.77 o                         
 -19   1   4       4100.32       4310.30       116.34 o                         
 -17   1   4       3520.72       3595.41        97.44 o                         
 -15   1   4      20459.00      19630.66       445.00 o                         
 -13   1   4      16785.57      16076.29       362.61 o                         
 -11   1   4       7187.34       6564.22       133.76 o                         
  -9   1   4       7723.38       7348.80       164.18 o                         
  -7   1   4       6049.75       6420.42       134.95 o                         
  -5   1   4       6773.94       6954.59       155.03 o                         
  -3   1   4      17954.76      19431.04       242.43 o                         
  -1   1   4      59138.54      60162.00       449.13 o                         
   1   1   4      38597.34      36239.94       385.05 o                         
   3   1   4      32576.67      32649.55       411.92 o                         
   5   1   4       8823.28       9004.47       172.45 o                         
   7   1   4       4645.83       4552.73       104.24 o                         
   9   1   4       9545.90       9471.91       194.59 o                         
  11   1   4       3582.88       3913.73        99.81 o                         
  13   1   4       4720.42       4493.08       110.44 o                         
  15   1   4       2532.72       2631.00        85.04 o                         
  17   1   4        707.82        806.13        57.29 o                         
 -24   2   4        492.85        455.33        55.51 o                         
 -22   2   4        662.27        671.48        54.92 o                         
 -20   2   4       3569.86       3632.91       110.44 o                         
 -18   2   4       4724.15       4717.79       123.13 o                         
 -16   2   4       3730.50       3595.11        94.49 o                         
 -14   2   4        115.44        106.30        26.87 o                         
 -12   2   4        808.92        853.38        36.02 o                         
 -10   2   4       6359.03       7239.54       155.03 o                         
  -8   2   4        810.84        983.30        36.02 o                         
  -6   2   4      19603.53      20294.17       290.27 o                         
  -4   2   4      42418.44      46268.76       408.97 o                         
  -2   2   4        421.89        456.81        22.74 o                         
   0   2   4        739.12        855.61        56.55 o                         
   2   2   4       1049.94       1157.23        36.32 o                         
   4   2   4       2549.80       2403.34        59.94 o                         
   6   2   4        224.05        207.00        24.21 o                         
   8   2   4      15983.03      16126.19       317.14 o                         
  10   2   4       3909.57       3859.10        99.22 o                         
  12   2   4        198.55        265.17        39.86 o                         
  14   2   4        522.36        518.23        49.31 o                         
  16   2   4         35.32         75.59        38.09 o                         
  18   2   4        190.85        201.68        46.95 o                         
 -23   3   4        160.29        137.60        44.88 o                         
 -21   3   4         34.19          0.00        36.32 o                         
 -19   3   4        895.96        993.05        55.81 o                         
 -17   3   4        364.66        380.03        39.86 o                         
 -15   3   4         76.95        145.58        30.71 o                         
 -13   3   4        742.22        866.67        39.57 o                         
 -11   3   4          6.22         65.85        20.37 o                         
  -9   3   4       3868.20       4144.05        90.06 o                         
  -7   3   4        478.64        475.71        25.99 o                         
  -5   3   4       2730.43       2362.88        57.29 o                         
  -3   3   4       3200.96       3912.25        88.00 o                         
  -1   3   4       9874.12      11135.55       232.10 o                         
   1   3   4        550.38        538.31        25.69 o                         
   3   3   4       1220.89       1258.81        37.21 o                         
   5   3   4       2166.07       2404.52        63.19 o                         
   7   3   4        939.43       1044.13        42.23 o                         
   9   3   4         77.69         68.80        27.17 o                         
  11   3   4         66.71         38.09        31.30 o                         
  13   3   4        467.10        568.43        48.72 o                         
  15   3   4         32.30        -31.60        40.75 o                         
  17   3   4        127.84        178.94        44.00 o                         
 -22   4   4       2188.72       2233.25        86.22 o                         
 -20   4   4       2986.69       2958.77        94.79 o                         
 -18   4   4       5752.19       6174.74       150.60 o                         
 -16   4   4       2311.99       2563.97        75.59 o                         
 -14   4   4        270.35        275.80        33.66 o                         
 -12   4   4         19.46         39.86        23.62 o                         
 -10   4   4        646.39        745.01        34.84 o                         
  -8   4   4       1849.63       1838.75        51.68 o                         
  -6   4   4      17505.50      18254.03       333.38 o                         
  -4   4   4      25325.43      25413.85       380.62 o                         
  -2   4   4       1447.48       1278.59        42.23 o                         
   0   4   4       6627.01       7130.20       198.88 o                         
   2   4   4       6394.79       6405.95       134.06 o                         
   4   4   4       7193.09       6706.85       145.58 o                         
   6   4   4       7300.37       6793.36       160.64 o                         
   8   4   4       7552.49       7433.25       167.13 o                         
  10   4   4       4520.40       4242.09       108.37 o                         
  12   4   4       1422.66       1577.42        63.78 o                         
  14   4   4        113.42        187.21        40.16 o                         
  16   4   4        405.08        347.26        51.68 o                         
 -21   5   4       2844.36       2991.84        97.44 o                         
 -19   5   4       6046.93       5903.08       144.99 o                         
 -17   5   4       8235.16       8213.99       188.39 o                         
 -15   5   4       4413.29       4467.10       110.44 o                         
 -13   5   4       2430.51       2290.83        67.33 o                         
 -11   5   4       6515.62       6696.81       137.90 o                         
  -9   5   4      12221.95      12823.12       234.75 o                         
  -7   5   4      12702.48      12029.39       250.40 o                         
  -5   5   4      19729.48      19228.47       369.70 o                         
  -3   5   4      30443.58      31708.47       469.21 o                         
  -1   5   4        933.82       1214.51        41.34 o                         
   1   5   4      11033.26      11346.98       240.95 o                         
   3   5   4       9106.66       8916.47       177.47 o                         
   5   5   4      12823.32      13021.25       250.11 o                         
   7   5   4      13166.25      13071.16       243.91 o                         
   9   5   4       7563.83       7639.36       171.56 o                         
  11   5   4       2850.73       2724.31        80.61 o                         
  13   5   4        425.33        313.00        44.59 o                         
  15   5   4       1304.74       1135.38        67.33 o                         
 -20   6   4       2375.88       2424.89        90.36 o                         
 -18   6   4       2897.82       2782.49        91.24 o                         
 -16   6   4       7127.73       6801.04       162.70 o                         
 -14   6   4      10040.63      10285.42       214.08 o                         
 -12   6   4       9158.60       9117.86       188.39 o                         
 -10   6   4       7967.86       7799.41       167.13 o                         
  -8   6   4        671.42        604.75        36.62 o                         
  -6   6   4       2632.16       2644.88        72.05 o                         
  -4   6   4       3138.14       3466.37        89.18 o                         
  -2   6   4      11852.31      12068.37       265.46 o                         
   0   6   4      13770.28      13245.74       271.37 o                         
   2   6   4      17398.77      16787.04       326.29 o                         
   4   6   4      23193.36      22302.70       481.02 o                         
   6   6   4       1005.27        860.76        48.72 o                         
   8   6   4       2365.80       2294.08        74.41 o                         
  10   6   4       2047.40       2143.78        75.59 o                         
  12   6   4       2021.43       2002.04        78.55 o                         
  14   6   4       4566.74       4444.36       126.38 o                         
 -19   7   4        177.61        145.28        43.70 o                         
 -17   7   4        188.58        203.45        42.52 o                         
 -15   7   4       3815.48       3693.15       103.35 o                         
 -13   7   4       4355.03       4630.69       118.71 o                         
 -11   7   4       5476.40       5387.80       120.48 o                         
  -9   7   4        420.00        408.38        39.27 o                         
  -7   7   4         69.07        209.06        34.84 o                         
  -5   7   4         97.41         75.59        32.19 o                         
  -3   7   4       1196.83       1395.82        51.97 o                         
  -1   7   4       2104.27       2144.37        63.49 o                         
   1   7   4       8207.37       8027.07       171.56 o                         
   3   7   4       9923.66       9943.48       220.28 o                         
   5   7   4       6644.27       6847.70       151.48 o                         
   7   7   4        131.28        153.84        39.27 o                         
   9   7   4        687.21        701.90        52.56 o                         
  11   7   4       1319.78       1440.70        69.98 o                         
  13   7   4       3405.29       3563.22       111.91 o                         
 -18   8   4         16.54        112.21        42.23 o                         
 -16   8   4         91.59         70.28        43.41 o                         
 -14   8   4         39.43         48.43        39.27 o                         
 -12   8   4        122.06        198.43        35.43 o                         
 -10   8   4        510.49        543.33        47.25 o                         
  -8   8   4       2336.09       2344.58        77.37 o                         
  -6   8   4       1889.11       1861.78        69.10 o                         
  -4   8   4       1684.29       1643.27        62.01 o                         
  -2   8   4         94.41         98.33        33.66 o                         
   0   8   4        240.81        230.78        40.45 o                         
   2   8   4          9.51        -24.21        29.82 o                         
   4   8   4        178.02        234.16        38.09 o                         
   6   8   4       1430.58       1411.77        64.67 o                         
   8   8   4         45.81         36.32        40.16 o                         
  10   8   4        346.84        324.52        49.31 o                         
 -15   9   4        715.91        840.39        64.96 o                         
 -13   9   4       1404.22       1684.02        75.89 o                         
 -11   9   4       2243.57       2319.77        83.27 o                         
  -9   9   4       1807.52       1914.93        76.18 o                         
  -7   9   4        407.79        329.84        44.29 o                         
  -5   9   4        326.44        309.46        42.82 o                         
  -3   9   4          4.28         25.99        35.43 o                         
  -1   9   4       1862.42       2026.26        72.94 o                         
   1   9   4       4028.60       3786.46       103.94 o                         
   3   9   4       1959.28       2111.59        77.37 o                         
   5   9   4         15.96         51.68        39.27 o                         
   7   9   4        513.22        441.16        51.97 o                         
   9   9   4          7.37        -41.34        41.34 o                         
 -12  10   4        402.94        379.44        54.04 o                         
 -10  10   4       1926.91       1848.79        80.32 o                         
  -8  10   4       3740.39       3684.00       112.21 o                         
  -6  10   4       1975.16       1986.10        77.37 o                         
  -4  10   4       1544.71       1483.82        68.51 o                         
  -2  10   4       2607.83       2516.14        84.16 o                         
   0  10   4       1085.13       1029.25        43.01 o                         
   2  10   4       1458.53       1433.03        69.98 o                         
   4  10   4        529.10        633.39        55.22 o                         
   6  10   4       1290.71       1287.45        70.57 o                         
  -5  11   4       3030.02       3205.04       101.58 o                         
  -3  11   4       3271.88       3094.01        99.51 o                         
  -1  11   4        884.51        925.13        62.90 o                         
 -23   1   5       1261.32       1335.29        69.69 o                         
 -21   1   5       4087.94       4008.52       113.39 o                         
 -19   1   5        602.72        786.64        53.15 o                         
 -17   1   5       1510.57       1677.82        61.71 o                         
 -15   1   5       2137.10       2155.89        64.96 o                         
 -13   1   5        382.12        380.92        29.53 o                         
 -11   1   5        810.88        895.90        34.84 o                         
  -9   1   5       2827.13       3476.70        77.37 o                         
  -7   1   5        231.14        221.76        20.08 o                         
  -5   1   5      29748.87      30843.58       342.53 o                         
  -3   1   5       3687.31       4262.76        93.61 o                         
  -1   1   5         80.64        193.71        19.49 o                         
   1   1   5       4277.17       4240.02        95.67 o                         
   3   1   5       3462.27       3362.43        80.61 o                         
   5   1   5       4555.82       4418.08       101.28 o                         
   7   1   5       3709.42       3480.54        84.16 o                         
   9   1   5       7903.41       7430.30       156.50 o                         
  11   1   5       3170.16       3266.17        88.88 o                         
  13   1   5       3090.44       3019.01        87.70 o                         
  15   1   5        105.71        163.59        39.27 o                         
  17   1   5        329.46        359.66        51.08 o                         
 -24   2   5       3739.25       3728.88       115.46 o                         
 -22   2   5       2384.55       2414.85        84.16 o                         
 -20   2   5       4926.62       4931.58       135.54 o                         
 -18   2   5       2395.67       2532.08        78.55 o                         
 -16   2   5      15528.37      15370.85       339.28 o                         
 -14   2   5       5779.20       5529.83       122.84 o                         
 -12   2   5       4347.26       3982.53        96.85 o                         
 -10   2   5      27544.78      29135.93       431.41 o                         
  -8   2   5      40013.74      41486.59       468.03 o                         
  -6   2   5      54740.26      53975.15       493.72 o                         
  -4   2   5      29733.44      30712.17       359.07 o                         
  -2   2   5      21081.60      22054.96       314.18 o                         
   0   2   5      30101.56      32742.14      1414.87 o                         
   2   2   5       4092.57       3860.87        90.65 o                         
   4   2   5       5147.68       5226.57       113.39 o                         
   6   2   5         18.11         29.53        22.74 o                         
   8   2   5       5219.43       5092.22       128.45 o                         
  10   2   5       4005.73       4025.05       105.71 o                         
  12   2   5       3184.63       3083.97        91.54 o                         
  14   2   5       2651.74       2637.80        91.54 o                         
  16   2   5       1378.18       1359.79        71.75 o                         
 -23   3   5       4306.10       4722.81       124.91 o                         
 -21   3   5       2150.45       2226.17        80.02 o                         
 -19   3   5        395.35        425.21        46.06 o                         
 -17   3   5       4073.85       4133.13       105.12 o                         
 -15   3   5       7696.60       7914.57       167.72 o                         
 -13   3   5      14663.27      14865.32       299.42 o                         
 -11   3   5       9402.79       8728.67       182.49 o                         
  -9   3   5      29984.74      31547.83       451.79 o                         
  -7   3   5      27096.03      29244.30       405.43 o                         
  -5   3   5      16426.31      17895.85       305.62 o                         
  -3   3   5      24836.07      24389.20       356.12 o                         
  -1   3   5       6760.54       5637.32       115.16 o                         
   1   3   5      24827.26      24709.29       391.25 o                         
   3   3   5      17047.41      16293.03       345.78 o                         
   5   3   5       5711.52       5716.45       120.48 o                         
   7   3   5       4168.87       4135.19        95.97 o                         
   9   3   5       1668.45       1765.22        61.42 o                         
  11   3   5       3682.14       3779.96        96.85 o                         
  13   3   5       4297.34       4388.25       113.98 o                         
  15   3   5       2996.20       3392.25       100.69 o                         
 -22   4   5       1946.48       2027.14        81.20 o                         
 -20   4   5       1717.24       1727.13        73.53 o                         
 -18   4   5       1098.08       1116.18        57.29 o                         
 -16   4   5       2563.36       2612.70        75.59 o                         
 -14   4   5       5644.17       6082.61       137.31 o                         
 -12   4   5       4913.68       4864.55       115.16 o                         
 -10   4   5      11046.45      11396.29       246.56 o                         
  -8   4   5       7744.17       8338.60       173.33 o                         
  -6   4   5       3320.13       3488.22        85.63 o                         
  -4   4   5      17232.66      20192.88       350.80 o                         
  -2   4   5       3834.58       4688.86       103.94 o                         
   0   4   5      22166.24      21760.95       510.99 o                         
   2   4   5      10858.71      10513.39       233.57 o                         
   4   4   5      12803.52      12464.05       233.28 o                         
   6   4   5       2228.27       2061.69        65.85 o                         
   8   4   5       5508.53       4988.28       127.27 o                         
  10   4   5       2645.67       2584.94        80.91 o                         
  12   4   5       1995.62       2094.47        75.59 o                         
  14   4   5       1596.40       1638.55        73.23 o                         
 -21   5   5        689.50        636.93        56.99 o                         
 -19   5   5       1298.26       1235.77        66.44 o                         
 -17   5   5       1106.78       1218.94        59.94 o                         
 -15   5   5        384.71        368.52        38.09 o                         
 -13   5   5         11.34          2.95        26.28 o                         
 -11   5   5        738.73        793.73        41.64 o                         
  -9   5   5        432.36        475.41        32.78 o                         
  -7   5   5       6940.75       6996.23       152.96 o                         
  -5   5   5       9161.84       9276.43       189.28 o                         
  -3   5   5        456.75        395.98        33.66 o                         
  -1   5   5       2971.60       3303.08        85.34 o                         
   1   5   5        709.39        901.81        39.27 o                         
   3   5   5        110.90        155.62        27.76 o                         
   5   5   5        282.43        225.30        34.25 o                         
   7   5   5        120.72         -1.48        36.02 o                         
   9   5   5       2883.77       2842.13        83.86 o                         
  11   5   5        410.67        376.20        43.41 o                         
  13   5   5        305.45        315.66        48.72 o                         
  15   5   5        143.51         90.65        44.00 o                         
 -20   6   5         47.94         88.00        40.45 o                         
 -18   6   5        666.99        600.32        52.27 o                         
 -16   6   5        132.16        136.72        38.39 o                         
 -14   6   5        869.72       1001.32        55.81 o                         
 -12   6   5       1198.60       1210.97        53.15 o                         
 -10   6   5       3259.02       3349.73        88.29 o                         
  -8   6   5         30.22         -1.18        25.10 o                         
  -6   6   5         77.67         94.49        25.69 o                         
  -4   6   5         36.04         -6.79        25.39 o                         
  -2   6   5        170.14        219.10        31.01 o                         
   0   6   5        134.72        166.93        57.43 o                         
   2   6   5       4091.43       4067.28       110.73 o                         
   4   6   5         27.26         -4.43        33.07 o                         
   6   6   5       1200.30       1205.66        56.40 o                         
   8   6   5        276.35        161.23        40.16 o                         
  10   6   5         88.61        140.56        37.50 o                         
  12   6   5        129.04        150.60        42.52 o                         
 -19   7   5       1197.79       1235.48        67.33 o                         
 -17   7   5       2203.65       2274.59        81.50 o                         
 -15   7   5        354.41        345.78        43.70 o                         
 -13   7   5        962.02        929.56        54.04 o                         
 -11   7   5       3477.93       3607.52        97.15 o                         
  -9   7   5        659.12        692.74        45.47 o                         
  -7   7   5       8964.60       8921.20       184.55 o                         
  -5   7   5      12433.06      12276.25       258.08 o                         
  -3   7   5      11370.64      11507.91       249.81 o                         
  -1   7   5       2310.74       2426.37        72.94 o                         
   1   7   5       1432.42       1510.69        57.88 o                         
   3   7   5       1837.51       1770.54        64.37 o                         
   5   7   5        292.86        282.29        40.75 o                         
   7   7   5       1999.29       2098.60        75.30 o                         
   9   7   5       1882.36       1806.56        74.41 o                         
  11   7   5       1406.45       1531.95        73.53 o                         
 -18   8   5       1052.30       1242.27        70.57 o                         
 -16   8   5       3407.19       3439.20       103.06 o                         
 -14   8   5       1574.47       1595.43        68.51 o                         
 -12   8   5       1002.04        904.17        55.81 o                         
 -10   8   5       4849.04       5160.13       130.52 o                         
  -8   8   5       3220.67       3103.17        94.79 o                         
  -6   8   5      12447.17      12657.46       287.02 o                         
  -4   8   5      11136.03      10909.96       237.12 o                         
  -2   8   5       5205.41       5182.28       135.24 o                         
   0   8   5       2324.76       2264.47        54.04 o                         
   2   8   5       2020.39       2088.86        70.57 o                         
   4   8   5        745.53        674.73        51.08 o                         
   6   8   5       2087.69       2256.29        78.84 o                         
   8   8   5       3700.47       3894.54       113.39 o                         
  10   8   5       2954.65       3306.62       103.94 o                         
 -15   9   5       3583.18       3473.75       105.71 o                         
 -13   9   5       3455.78       3311.64       103.06 o                         
 -11   9   5       1400.13       1274.75        67.92 o                         
  -9   9   5       5625.80       5800.32       142.33 o                         
  -7   9   5       2789.85       2757.68        86.52 o                         
  -5   9   5       1627.57       1661.28        66.14 o                         
  -3   9   5       2142.05       2145.55        74.12 o                         
  -1   9   5       2041.59       1943.58        74.12 o                         
   1   9   5       3565.10       3489.99       103.35 o                         
   3   9   5       2911.60       2801.09        93.31 o                         
   5   9   5       2277.77       2105.69        81.50 o                         
   7   9   5       2358.50       2219.37        84.75 o                         
 -12  10   5       1043.50       1214.22        68.51 o                         
 -10  10   5        153.59        169.20        49.61 o                         
  -8  10   5       1320.91       1397.00        74.12 o                         
  -6  10   5        682.45        651.40        55.51 o                         
  -4  10   5        470.61        493.42        51.68 o                         
  -2  10   5       1224.74       1174.35        67.33 o                         
   0  10   5        794.35        779.40        61.12 o                         
   2  10   5       1923.66       1877.73        79.43 o                         
   4  10   5       1027.60       1001.61        65.55 o                         
 -24   0   6       5344.69       5907.21       157.09 o                         
 -22   0   6       5335.14       5385.73       137.90 o                         
 -20   0   6       1174.88       1182.33        61.12 o                         
 -18   0   6        709.68        766.86        49.02 o                         
 -16   0   6       5190.96       5758.09       132.88 o                         
 -14   0   6      16248.98      15488.67       300.60 o                         
 -12   0   6       8689.73       7508.55       168.02 o                         
 -10   0   6     140166.03     143519.64       945.21 o                         
  -8   0   6      32031.19      32105.04       412.22 o                         
  -6   0   6       7427.77       8441.95       162.41 o                         
  -4   0   6      10984.23      11710.77       231.50 o                         
  -2   0   6      15369.43      14579.48       273.14 o                         
   0   0   6      27978.95      26666.07      1855.58 o                         
   2   0   6      23468.84      23053.91       392.44 o                         
   4   0   6      28472.90      26014.46       455.33 o                         
   6   0   6      14748.23      13892.94       257.49 o                         
   8   0   6       2833.35       2547.44        75.59 o                         
  10   0   6       2604.33       2484.84        78.84 o                         
  12   0   6       7671.19       7147.12       171.27 o                         
  14   0   6       1396.75       1587.46        72.64 o                         
  16   0   6       2869.61       3268.82       104.53 o                         
 -25   1   6       2056.14       2060.51        90.65 o                         
 -23   1   6       3231.90       3151.00        96.56 o                         
 -21   1   6       2802.75       2892.04        90.95 o                         
 -19   1   6       3978.45       3740.40       108.67 o                         
 -17   1   6      21109.90      21674.93       408.38 o                         
 -15   1   6       8396.60       7926.67       178.65 o                         
 -13   1   6       7284.39       6603.79       149.12 o                         
 -11   1   6       9231.91       8480.04       173.04 o                         
  -9   1   6      19662.20      20397.81       345.78 o                         
  -7   1   6       7015.23       6935.10       155.91 o                         
  -5   1   6        549.56        582.60        24.51 o                         
  -3   1   6        666.45        609.47        26.28 o                         
  -1   1   6       4587.03       5050.29       107.78 o                         
   1   1   6      15793.55      15556.00       310.64 o                         
   3   1   6      12687.75      12631.48       249.81 o                         
   5   1   6       9755.86       9335.78       182.19 o                         
   7   1   6       4352.72       4037.75        95.38 o                         
   9   1   6       4178.08       3770.51       102.17 o                         
  11   1   6       2951.46       2589.37        82.68 o                         
  13   1   6       1520.03       1655.97        72.05 o                         
  15   1   6        617.27        772.47        57.88 o                         
 -24   2   6          7.90          2.36        43.11 o                         
 -22   2   6        470.25        382.10        47.25 o                         
 -20   2   6       1082.75        981.83        58.47 o                         
 -18   2   6      24616.53      24375.03       451.20 o                         
 -16   2   6       1757.57       1711.48        60.24 o                         
 -14   2   6       1348.28       1419.15        47.84 o                         
 -12   2   6        442.36        463.60        29.23 o                         
 -10   2   6        460.73        443.23        30.12 o                         
  -8   2   6         86.53        127.56        23.03 o                         
  -6   2   6       5747.62       5665.07       123.73 o                         
  -4   2   6      19320.21      20477.54       319.50 o                         
  -2   2   6       2133.17       2557.48        64.37 o                         
   0   2   6        645.25        620.90        21.25 o                         
   2   2   6        876.52        910.66        34.84 o                         
   4   2   6        347.71        293.81        27.46 o                         
   6   2   6       5034.69       5004.81       122.54 o                         
   8   2   6       4951.95       4791.32       124.61 o                         
  10   2   6       3248.84       3136.24        86.52 o                         
  12   2   6        226.64        235.34        43.11 o                         
  14   2   6          1.59        -20.08        36.62 o                         
 -23   3   6        483.37        555.43        56.40 o                         
 -21   3   6        527.77        461.83        48.13 o                         
 -19   3   6        468.50        447.06        46.66 o                         
 -17   3   6       1094.79       1110.87        52.86 o                         
 -15   3   6       1804.97       1825.17        58.76 o                         
 -13   3   6       3030.35       3332.01        81.20 o                         
 -11   3   6        141.85        126.97        23.62 o                         
  -9   3   6       1299.59       1424.46        46.66 o                         
  -7   3   6       3054.44       3046.77        72.35 o                         
  -5   3   6      13150.47      13816.76       282.88 o                         
  -3   3   6       5309.37       5546.96       119.30 o                         
  -1   3   6       4323.61       4866.91       116.64 o                         
   1   3   6       1227.02       1154.28        39.57 o                         
   3   3   6       2331.08       2364.66        64.67 o                         
   5   3   6          2.02         -5.02        23.03 o                         
   7   3   6        366.86        422.56        38.39 o                         
   9   3   6         14.91        -11.52        32.78 o                         
  11   3   6          9.08        -33.37        33.37 o                         
  13   3   6        183.79        182.19        41.64 o                         
  15   3   6         59.76         79.73        42.52 o                         
 -22   4   6        916.09        849.24        60.53 o                         
 -20   4   6       3877.39       3738.33       107.48 o                         
 -18   4   6       4895.96       4537.37       119.59 o                         
 -16   4   6       4254.49       4194.84       112.21 o                         
 -14   4   6       2925.79       2957.59        79.43 o                         
 -12   4   6       1367.18       1304.58        47.54 o                         
 -10   4   6         89.47         66.73        24.21 o                         
  -8   4   6       1735.59       1672.21        50.20 o                         
  -6   4   6      12718.88      11720.52       235.05 o                         
  -4   4   6      27016.89      25506.56       415.47 o                         
  -2   4   6       1491.26       1235.77        43.41 o                         
   0   4   6       3978.77       4111.35       107.63 o                         
   2   4   6       2515.85       2353.73        68.80 o                         
   4   4   6         54.61         75.89        26.87 o                         
   6   4   6       7646.00       8223.73       181.01 o                         
   8   4   6       8003.49       8072.55       194.00 o                         
  10   4   6       3735.43       3608.99       101.58 o                         
  12   4   6       1226.93       1170.52        62.31 o                         
  14   4   6        805.13        823.26        60.53 o                         
 -23   5   6       1569.81       1538.44        77.96 o                         
 -21   5   6       2301.28       2225.28        82.68 o                         
 -19   5   6       4260.62       4385.89       113.69 o                         
 -17   5   6       9410.06       9026.32       209.36 o                         
 -15   5   6       5949.21       6208.11       141.74 o                         
 -13   5   6       3083.07       2906.80        80.91 o                         
 -11   5   6       3824.32       4005.27        96.56 o                         
  -9   5   6       7239.16       7709.34       170.09 o                         
  -7   5   6      21295.95      21793.33       429.35 o                         
  -5   5   6      30691.77      29659.18       487.81 o                         
  -3   5   6       5620.39       5341.44       126.68 o                         
  -1   5   6       6704.30       7207.95       160.64 o                         
   1   5   6       6000.67       6312.64       133.47 o                         
   3   5   6       2173.58       2003.52        62.60 o                         
   5   5   6         25.29        -23.33        31.60 o                         
   7   5   6      16484.22      16977.21       340.47 o                         
   9   5   6       4686.43       4713.66       126.97 o                         
  11   5   6       2171.77       2144.08        80.91 o                         
  13   5   6       1106.71        979.47        64.67 o                         
 -20   6   6        601.39        660.26        54.04 o                         
 -18   6   6       3080.69       3057.40        94.79 o                         
 -16   6   6       8237.34       8048.92       186.03 o                         
 -14   6   6      11770.29      11750.64       251.29 o                         
 -12   6   6      13986.33      14224.55       288.20 o                         
 -10   6   6       6153.42       6069.91       140.56 o                         
  -8   6   6       2644.19       2550.10        72.94 o                         
  -6   6   6        282.23        286.43        31.60 o                         
  -4   6   6         34.17         70.87        27.76 o                         
  -2   6   6        835.02        858.10        43.11 o                         
   0   6   6      22032.04      21522.58      1112.79 o                         
   2   6   6      13119.32      13039.56       273.14 o                         
   4   6   6       6006.01       5744.80       137.90 o                         
   6   6   6       3348.47       3187.62        92.13 o                         
   8   6   6       2794.99       2594.09        85.04 o                         
  10   6   6       1848.12       1897.81        78.55 o                         
  12   6   6        740.49        671.78        56.70 o                         
 -19   7   6          7.74        -20.37        37.21 o                         
 -17   7   6        858.76        923.66        57.88 o                         
 -15   7   6       3245.19       3407.61        95.67 o                         
 -13   7   6       6684.58       6777.42       156.21 o                         
 -11   7   6       5461.92       5607.79       139.08 o                         
  -9   7   6       4604.81       4649.88       110.14 o                         
  -7   7   6        181.74         93.02        36.91 o                         
  -5   7   6          4.75         19.49        32.78 o                         
  -3   7   6         77.95         95.67        35.43 o                         
  -1   7   6       7568.80       7219.46       172.15 o                         
   1   7   6       7407.56       6812.26       162.11 o                         
   3   7   6       7961.29       7863.48       178.94 o                         
   5   7   6       1635.40       1526.04        66.14 o                         
   7   7   6       1870.11       2017.69        76.48 o                         
   9   7   6        749.15        897.38        61.12 o                         
  11   7   6       1122.00       1125.63        70.28 o                         
 -18   8   6        113.73        123.13        44.29 o                         
 -16   8   6        147.70        180.72        44.00 o                         
 -14   8   6         46.73         38.09        36.02 o                         
 -12   8   6       1253.62       1234.59        62.01 o                         
 -10   8   6        101.43        156.21        41.64 o                         
  -8   8   6       3913.62       4128.99       112.80 o                         
  -6   8   6       2086.53       2035.12        71.75 o                         
  -4   8   6        765.48        637.52        50.49 o                         
  -2   8   6        362.73        412.81        44.59 o                         
   0   8   6         38.12         58.69        25.99 o                         
   2   8   6         45.90        123.13        35.14 o                         
   4   8   6        863.08        810.86        55.22 o                         
   6   8   6         12.43        -16.24        38.68 o                         
   8   8   6        368.23        416.35        51.68 o                         
 -15   9   6        234.98        330.43        49.90 o                         
 -13   9   6        254.44        244.20        46.66 o                         
 -11   9   6       6961.12       7045.54       167.72 o                         
  -9   9   6        345.37        399.52        49.90 o                         
  -7   9   6         38.90         46.95        38.09 o                         
  -5   9   6         76.36         77.07        36.02 o                         
  -3   9   6          4.54         46.36        36.62 o                         
  -1   9   6        133.13        103.65        41.34 o                         
   1   9   6       1336.06       1170.81        64.67 o                         
   3   9   6       1735.10       1904.60        77.96 o                         
   5   9   6        424.23        381.81        51.08 o                         
 -12  10   6        494.15        481.61        54.04 o                         
 -10  10   6       1959.39       1870.05        82.98 o                         
  -8  10   6       1627.64       1774.67        78.55 o                         
  -6  10   6       2201.96       2407.77        86.22 o                         
  -4  10   6       3008.59       3061.83        97.74 o                         
  -2  10   6       1387.17       1445.72        72.05 o                         
   0  10   6        513.26        476.38        37.10 o                         
   2  10   6        527.33        544.51        55.22 o                         
 -25   1   7       1022.09       1068.05        69.39 o                         
 -23   1   7        384.57        383.58        46.06 o                         
 -21   1   7       5638.83       5409.06       142.03 o                         
 -19   1   7       3681.66       3405.54        97.44 o                         
 -17   1   7       7385.78       6829.68       167.13 o                         
 -15   1   7       2338.54       2171.54        65.26 o                         
 -13   1   7        585.20        413.40        30.12 o                         
 -11   1   7       4199.94       4962.29       113.98 o                         
  -9   1   7        621.55        772.17        34.25 o                         
  -7   1   7       2749.05       2735.54        65.55 o                         
  -5   1   7      10265.25       9323.97       187.21 o                         
  -3   1   7      11365.92      13185.43       279.05 o                         
  -1   1   7       6321.20       7176.35       156.50 o                         
   1   1   7       2416.93       2029.21        55.51 o                         
   3   1   7        130.61        129.04        25.69 o                         
   5   1   7        726.30        712.23        39.27 o                         
   7   1   7       3700.80       3421.78        90.06 o                         
   9   1   7       3350.72       3302.49        93.02 o                         
  11   1   7       2226.79       2189.55        79.43 o                         
  13   1   7       1410.56       1578.01        71.75 o                         
 -24   2   7       3688.26       3837.25       113.69 o                         
 -22   2   7       3243.10       3319.02       102.17 o                         
 -20   2   7        292.17        328.95        45.77 o                         
 -18   2   7       9912.34       9914.25       212.31 o                         
 -16   2   7       4164.72       4123.97       104.83 o                         
 -14   2   7       3546.50       3532.22        89.77 o                         
 -12   2   7       1925.66       1735.69        53.15 o                         
 -10   2   7       8850.38       8803.08       180.72 o                         
  -8   2   7      13420.21      13461.23       290.86 o                         
  -6   2   7      31380.26      30727.53       421.67 o                         
  -4   2   7      11544.01      10468.50       207.29 o                         
  -2   2   7      29818.75      32555.65       454.74 o                         
   0   2   7      14567.14      15660.06      1368.95 o                         
   2   2   7       6450.11       6584.30       148.82 o                         
   4   2   7        867.05        712.82        37.80 o                         
   6   2   7       3321.93       3264.10        86.81 o                         
   8   2   7       1362.06       1406.45        59.65 o                         
  10   2   7       2453.43       2378.24        79.73 o                         
  12   2   7       2511.64       2677.07        87.70 o                         
  14   2   7        722.32        707.51        60.83 o                         
 -23   3   7       3984.62       4001.72       114.28 o                         
 -21   3   7       1273.95       1278.89        64.96 o                         
 -19   3   7       3936.51       3575.63       103.65 o                         
 -17   3   7       4829.96       4938.96       121.07 o                         
 -15   3   7       2594.03       2676.18        77.96 o                         
 -13   3   7       7936.10       7853.74       172.15 o                         
 -11   3   7      20776.84      20836.31       410.15 o                         
  -9   3   7      28811.48      28460.32       452.97 o                         
  -7   3   7      18938.00      18562.31       352.87 o                         
  -5   3   7      15449.04      16005.72       323.04 o                         
  -3   3   7      15784.41      15805.51       331.02 o                         
  -1   3   7      25883.88      26215.55       442.04 o                         
   1   3   7      13446.54      13247.15       270.48 o                         
   3   3   7       6973.33       7252.54       153.25 o                         
   5   3   7       7234.80       7080.09       142.33 o                         
   7   3   7       8502.17       8353.07       178.65 o                         
   9   3   7        964.26        993.34        56.40 o                         
  11   3   7       1634.39       1637.07        72.64 o                         
  13   3   7       1007.11        984.49        64.08 o                         
 -24   4   7       1381.45       1372.49        76.77 o                         
 -22   4   7       2846.60       2790.46        96.26 o                         
 -20   4   7       2193.48       2179.51        79.14 o                         
 -18   4   7       8333.18       7727.36       180.72 o                         
 -16   4   7        916.61        958.21        48.72 o                         
 -14   4   7       4491.52       4331.56       113.09 o                         
 -12   4   7       5027.36       4909.14       119.00 o                         
 -10   4   7       7534.37       7818.60       165.66 o                         
  -8   4   7       8849.83       9290.01       192.53 o                         
  -6   4   7       2474.95       2830.32        75.00 o                         
  -4   4   7       4130.60       4411.29       109.55 o                         
  -2   4   7       2821.26       3193.23        79.73 o                         
   0   4   7       3580.03       3690.23        84.30 o                         
   2   4   7      10286.77       9734.12       218.81 o                         
   4   4   7         18.41         12.40        27.76 o                         
   6   4   7      10297.81       9312.16       224.71 o                         
   8   4   7       2451.04       2336.90        77.37 o                         
  10   4   7       2187.53       2105.10        79.43 o                         
  12   4   7        649.48        623.94        53.15 o                         
 -23   5   7        118.11         80.61        44.00 o                         
 -21   5   7        139.13        147.94        39.27 o                         
 -19   5   7       1390.54       1490.02        70.87 o                         
 -17   5   7       1595.11       1542.58        65.85 o                         
 -15   5   7         91.71        136.72        33.66 o                         
 -13   5   7          7.06        -25.39        25.39 o                         
 -11   5   7         35.89         33.07        25.39 o                         
  -9   5   7        160.74        139.38        28.94 o                         
  -7   5   7       2644.84       2770.97        72.94 o                         
  -5   5   7       3324.29       2999.23        82.98 o                         
  -3   5   7        983.62        879.07        43.41 o                         
  -1   5   7       4146.81       4122.79       105.71 o                         
   1   5   7        445.97        427.58        36.32 o                         
   3   5   7          8.35         15.95        28.94 o                         
   5   5   7        876.70        750.62        50.49 o                         
   7   5   7        381.11        315.07        48.43 o                         
   9   5   7        579.38        588.80        52.86 o                         
  11   5   7        381.05        273.14        45.77 o                         
 -22   6   7        164.83        161.23        49.02 o                         
 -20   6   7        182.08        167.43        42.23 o                         
 -18   6   7         23.15         19.78        34.84 o                         
 -16   6   7         11.14         21.26        35.73 o                         
 -14   6   7        248.25        309.17        42.23 o                         
 -12   6   7       1280.84       1318.16        59.06 o                         
 -10   6   7         40.12         37.80        32.19 o                         
  -8   6   7        855.35        873.16        45.77 o                         
  -6   6   7        129.97        100.69        29.53 o                         
  -4   6   7         24.17         51.08        28.94 o                         
  -2   6   7       4026.29       3897.19       109.85 o                         
   0   6   7       1098.45        848.46        35.29 o                         
   2   6   7        718.21        659.08        45.77 o                         
   4   6   7        830.16        838.91        52.27 o                         
   6   6   7        187.28         92.72        39.57 o                         
   8   6   7         45.10         42.52        39.27 o                         
  10   6   7          5.30        -18.31        39.27 o                         
 -19   7   7       2223.05       2260.71        88.00 o                         
 -17   7   7       1131.32       1226.92        64.08 o                         
 -15   7   7        545.73        522.95        48.43 o                         
 -13   7   7        743.61        787.82        52.27 o                         
 -11   7   7       5138.13       5123.22       130.52 o                         
  -9   7   7        102.17        104.24        38.98 o                         
  -7   7   7       6580.79       6648.38       156.21 o                         
  -5   7   7      12562.05      12438.95       276.68 o                         
  -3   7   7       2605.23       2518.50        76.48 o                         
  -1   7   7      11315.97      10862.41       241.25 o                         
   1   7   7       2497.00       2279.32        75.00 o                         
   3   7   7       1107.81       1047.09        58.17 o                         
   5   7   7        406.17        393.62        49.31 o                         
   7   7   7        381.58        430.82        51.68 o                         
   9   7   7        932.55        997.18        67.33 o                         
 -18   8   7       2800.41       2904.44        98.33 o                         
 -16   8   7       2850.58       2881.11        96.56 o                         
 -14   8   7        738.56        654.06        53.45 o                         
 -12   8   7       2506.94       2519.09        83.86 o                         
 -10   8   7       2740.91       2636.61        85.34 o                         
  -8   8   7       4743.40       4608.24       120.18 o                         
  -6   8   7       7008.11       7177.83       173.04 o                         
  -4   8   7       8295.73       8027.37       184.55 o                         
  -2   8   7       5881.60       6129.56       154.14 o                         
   0   8   7       6168.37       6018.74       280.82 o                         
   2   8   7        972.14        966.77        58.17 o                         
   4   8   7        828.77        839.80        55.81 o                         
   6   8   7       1574.97       1570.04        73.53 o                         
 -15   9   7       2273.82       2293.79        87.40 o                         
 -13   9   7       1124.33       1155.75        67.03 o                         
 -11   9   7       2078.00       2182.76        82.09 o                         
  -9   9   7       3964.96       3974.26       111.62 o                         
  -7   9   7       1697.67       1679.59        70.87 o                         
  -5   9   7        651.82        636.34        50.79 o                         
  -3   9   7        900.99        878.77        56.70 o                         
  -1   9   7       1583.55       1565.02        72.05 o                         
   1   9   7       1594.70       1499.47        72.05 o                         
   3   9   7       1592.50       1703.80        77.66 o                         
   5   9   7       2283.65       2086.50        87.40 o                         
 -12  10   7       1080.22       1055.06        71.16 o                         
 -10  10   7       2709.35       2677.66        95.38 o                         
  -8  10   7       1568.96       1647.99        77.07 o                         
  -6  10   7        166.47        159.45        47.84 o                         
  -4  10   7        306.60        393.32        50.20 o                         
  -2  10   7       1610.17       1800.95        80.32 o                         
   0  10   7       1449.51       1538.26        54.29 o                         
 -26   0   8       3534.33       3310.16       108.37 o                         
 -24   0   8       5443.61       5903.67       154.14 o                         
 -22   0   8       6746.43       6647.79       170.09 o                         
 -20   0   8       3798.30       3760.18       106.01 o                         
 -18   0   8       1769.60       1957.16        65.85 o                         
 -16   0   8       5322.19       4893.20       119.00 o                         
 -14   0   8       7639.69       7314.55       166.54 o                         
 -12   0   8      42210.18      40949.76       574.92 o                         
 -10   0   8      54027.32      54039.52       626.01 o                         
  -8   0   8      28578.93      28607.08       433.19 o                         
  -6   0   8       3270.89       3290.08        81.20 o                         
  -4   0   8        431.97        366.16        29.53 o                         
  -2   0   8      47323.41      45625.92       574.92 o                         
   0   0   8      10002.56       9148.89       214.08 o                         
   2   0   8      14822.88      13342.53       287.02 o                         
   4   0   8       7661.49       7128.22       160.93 o                         
   6   0   8       6143.12       6091.17       133.17 o                         
   8   0   8       2918.33       2866.35        85.34 o                         
  10   0   8       1349.38       1474.66        69.39 o                         
  12   0   8       2453.77       2236.21        85.93 o                         
 -25   1   8       1880.55       1865.03        84.75 o                         
 -23   1   8       2164.62       2271.64        84.16 o                         
 -21   1   8       2415.69       2416.63        85.63 o                         
 -19   1   8       2823.30       2909.46        90.06 o                         
 -17   1   8       5392.55       5151.28       128.15 o                         
 -15   1   8      10277.07      10068.68       228.85 o                         
 -13   1   8      17467.04      16987.25       315.37 o                         
 -11   1   8      18242.23      18602.76       383.28 o                         
  -9   1   8       2791.58       2583.76        68.51 o                         
  -7   1   8       4272.00       4753.23       102.46 o                         
  -5   1   8        584.76        562.82        31.01 o                         
  -3   1   8        843.78        836.55        36.91 o                         
  -1   1   8      10477.91      10895.78       242.14 o                         
   1   1   8       5759.68       5174.31       115.16 o                         
   3   1   8       5329.05       5333.17       117.52 o                         
   5   1   8       5357.80       4792.80       121.66 o                         
   7   1   8       4853.50       4536.78       115.16 o                         
   9   1   8       2925.55       2842.72        89.77 o                         
  11   1   8       2449.52       2443.20        86.52 o                         
  13   1   8       1156.63       1126.52        70.28 o                         
 -24   2   8         21.27          0.00        43.70 o                         
 -22   2   8          1.86         16.24        33.07 o                         
 -20   2   8       3241.94       3072.75        95.67 o                         
 -18   2   8       6915.65       6271.00       159.45 o                         
 -16   2   8       5573.47       5533.38       135.54 o                         
 -14   2   8       4598.75       4355.18       105.71 o                         
 -12   2   8       5439.79       5813.90       131.40 o                         
 -10   2   8       5596.24       6343.05       143.21 o                         
  -8   2   8        148.86         95.38        23.33 o                         
  -6   2   8       7220.27       6771.22       155.32 o                         
  -4   2   8       2047.20       1856.17        54.63 o                         
  -2   2   8       3116.37       3276.80        84.45 o                         
   0   2   8       1116.53       1111.37        42.52 o                         
   2   2   8        601.47        526.79        35.73 o                         
   4   2   8       1481.50       1402.61        53.15 o                         
   6   2   8       4385.65       4172.10       115.75 o                         
   8   2   8       2489.03       2558.07        82.98 o                         
  10   2   8       1816.29       1743.37        75.00 o                         
  12   2   8         66.52         36.32        39.57 o                         
 -25   3   8        165.59        157.98        51.38 o                         
 -23   3   8        349.61        357.59        50.79 o                         
 -21   3   8         19.18         41.34        35.14 o                         
 -19   3   8        396.15        370.29        46.66 o                         
 -17   3   8        380.69        295.58        39.86 o                         
 -15   3   8        196.36        132.29        31.01 o                         
 -13   3   8        200.99        229.14        30.71 o                         
 -11   3   8       3898.29       3846.11        97.15 o                         
  -9   3   8        159.45         63.19        25.39 o                         
  -7   3   8        149.08        167.72        24.21 o                         
  -5   3   8       4389.96       4788.07       112.80 o                         
  -3   3   8       1846.27       1936.49        56.40 o                         
  -1   3   8       1187.90       1241.98        46.36 o                         
   1   3   8        110.21        149.12        26.87 o                         
   3   3   8       2319.85       2536.22        71.46 o                         
   5   3   8       3651.82       3691.97       101.87 o                         
   7   3   8        596.05        602.09        48.43 o                         
   9   3   8          4.70          0.00        34.25 o                         
  11   3   8        281.21        212.31        43.41 o                         
 -24   4   8        159.97        120.18        48.43 o                         
 -22   4   8        588.96        562.82        52.27 o                         
 -20   4   8       4285.74       4021.51       118.11 o                         
 -18   4   8      16646.65      16243.72       342.83 o                         
 -16   4   8       2962.10       3065.37        87.70 o                         
 -14   4   8       2822.09       2783.67        79.14 o                         
 -12   4   8       1429.99       1373.38        49.90 o                         
 -10   4   8       1342.74       1463.15        51.68 o                         
  -8   4   8       3925.41       4118.36        98.33 o                         
  -6   4   8       6932.57       7209.13       158.86 o                         
  -4   4   8      15253.71      16431.52       305.92 o                         
  -2   4   8       5065.30       5303.35       122.25 o                         
   0   4   8       1612.90       1671.95        39.10 o                         
   2   4   8          4.81         23.33        26.28 o                         
   4   4   8        527.19        632.80        44.29 o                         
   6   4   8       3430.62       3570.90       102.17 o                         
   8   4   8       2103.29       1976.94        77.07 o                         
  10   4   8       1098.52       1141.87        63.19 o                         
  12   4   8       1172.10       1264.12        71.75 o                         
 -23   5   8        990.75        940.49        64.67 o                         
 -21   5   8        556.48        637.52        51.97 o                         
 -19   5   8      13207.83      12736.89       269.89 o                         
 -17   5   8       4147.25       4183.92       115.46 o                         
 -15   5   8       4917.06       4801.66       119.89 o                         
 -13   5   8       2490.05       2505.80        74.12 o                         
 -11   5   8       2360.54       2364.06        69.69 o                         
  -9   5   8       4178.28       4237.07       107.19 o                         
  -7   5   8       9599.95       9506.16       194.30 o                         
  -5   5   8      19563.86      19450.83       351.98 o                         
  -3   5   8       9631.31       9114.61       194.59 o                         
  -1   5   8       5750.64       5916.66       138.49 o                         
   1   5   8       2237.60       2042.50        65.85 o                         
   3   5   8        161.81         69.10        32.78 o                         
   5   5   8       6026.98       5917.25       141.74 o                         
   7   5   8       3671.68       3574.44       105.71 o                         
   9   5   8       3057.54       3105.53        97.44 o                         
  11   5   8       1816.05       2187.19        86.81 o                         
 -22   6   8       1815.79       2060.81        85.93 o                         
 -20   6   8        945.93        987.14        61.71 o                         
 -18   6   8       2800.57       2776.28        90.95 o                         
 -16   6   8       2976.79       2966.74        88.29 o                         
 -14   6   8       4013.47       4227.62       112.80 o                         
 -12   6   8      24527.73      24979.77       550.71 o                         
 -10   6   8      12084.99      11661.46       265.17 o                         
  -8   6   8       4650.36       4354.89       108.37 o                         
  -6   6   8        940.44       1058.31        49.31 o                         
  -4   6   8        388.17        315.07        36.62 o                         
  -2   6   8       2956.15       2838.89        85.34 o                         
   0   6   8       2616.89       2676.93        57.09 o                         
   2   6   8       5011.24       4830.89       126.09 o                         
   4   6   8       9274.59       8698.55       215.26 o                         
   6   6   8       6611.76       6201.02       155.32 o                         
   8   6   8       1372.73       1536.97        73.53 o                         
  10   6   8        678.28        570.79        58.17 o                         
 -19   7   8       1455.08       1301.03        72.35 o                         
 -17   7   8        674.94        587.33        51.38 o                         
 -15   7   8       1248.53       1248.18        61.12 o                         
 -13   7   8       2380.44       2289.06        76.77 o                         
 -11   7   8      17000.88      16655.64       339.58 o                         
  -9   7   8       6400.26       6340.99       149.12 o                         
  -7   7   8        983.26       1069.53        54.63 o                         
  -5   7   8        330.11        242.73        42.23 o                         
  -3   7   8       1352.19       1296.31        61.12 o                         
  -1   7   8       1519.78       1616.40        66.73 o                         
   1   7   8       1742.89       1610.79        67.33 o                         
   3   7   8       2990.58       3032.89        93.31 o                         
   5   7   8       3442.94       3217.15       100.99 o                         
   7   7   8        521.19        401.59        52.27 o                         
 -18   8   8        496.76        519.70        54.33 o                         
 -16   8   8         20.38         19.49        39.57 o                         
 -14   8   8        124.66        186.92        41.34 o                         
 -12   8   8       1620.21       1636.18        70.57 o                         
 -10   8   8        188.38        124.91        41.04 o                         
  -8   8   8         92.85        155.03        41.04 o                         
  -6   8   8        409.10        395.68        49.61 o                         
  -4   8   8       2893.65       2641.93        85.63 o                         
  -2   8   8       1718.66       1500.06        69.10 o                         
   0   8   8         99.32         53.55        29.54 o                         
   2   8   8         22.56         -2.07        38.68 o                         
   4   8   8          1.67         17.13        38.09 o                         
   6   8   8          0.12         23.33        40.75 o                         
 -15   9   8        166.76         85.93        48.43 o                         
 -13   9   8       1422.39       1189.41        71.16 o                         
 -11   9   8        630.53        668.53        58.17 o                         
  -9   9   8       1145.06       1141.87        64.08 o                         
  -7   9   8        361.88        341.35        45.47 o                         
  -5   9   8        204.28         49.61        42.82 o                         
  -3   9   8        936.76        769.81        58.76 o                         
  -1   9   8        652.76        582.90        56.70 o                         
   1   9   8       1093.20       1104.96        65.26 o                         
   3   9   8        742.30        833.59        64.67 o                         
 -10  10   8        187.58        298.24        50.49 o                         
  -8  10   8       1485.76       1482.63        74.71 o                         
  -6  10   8       2048.55       2067.89        85.34 o                         
  -4  10   8       1766.07       1759.91        84.45 o                         
  -2  10   8       1270.83       1469.35        74.71 o                         
 -25   1   9       1365.15       1585.69        78.84 o                         
 -23   1   9        318.81        377.67        46.95 o                         
 -21   1   9       4044.20       3994.05       117.52 o                         
 -19   1   9       6616.63       6185.96       151.19 o                         
 -17   1   9       4738.54       4000.25       112.21 o                         
 -15   1   9       3946.16       3827.51        99.81 o                         
 -13   1   9        690.81        603.27        38.39 o                         
 -11   1   9        765.18        935.17        41.93 o                         
  -9   1   9          2.44        -20.08        23.92 o                         
  -7   1   9       3628.04       3362.13        82.98 o                         
  -5   1   9       2687.39       2366.43        71.16 o                         
  -3   1   9      16095.10      17045.42       380.92 o                         
  -1   1   9       5884.27       6221.98       142.33 o                         
   1   1   9       1218.84       1119.43        47.25 o                         
   3   1   9        250.91        265.46        35.14 o                         
   5   1   9          1.81         90.06        35.43 o                         
   7   1   9        158.34        129.04        39.27 o                         
   9   1   9        749.83        742.94        56.10 o                         
  11   1   9       1118.03       1276.23        69.98 o                         
 -24   2   9       2435.29       2556.59        92.72 o                         
 -22   2   9       3684.20       3716.18       108.37 o                         
 -20   2   9       3147.00       2947.85        93.31 o                         
 -18   2   9       2154.92       2485.43        80.91 o                         
 -16   2   9       4228.68       4320.93       109.55 o                         
 -14   2   9       2909.26       2781.90        80.61 o                         
 -12   2   9      12847.90      13477.77       284.95 o                         
 -10   2   9       2650.72       2947.85        79.73 o                         
  -8   2   9       4941.79       5213.58       119.89 o                         
  -6   2   9      13401.86      14154.86       270.48 o                         
  -4   2   9      12385.14      13150.00       269.30 o                         
  -2   2   9      17925.13      18501.78       408.09 o                         
   0   2   9       9396.35       8997.08       650.66 o                         
   2   2   9       3102.75       2691.83        82.38 o                         
   4   2   9      13921.91      13012.40       283.48 o                         
   6   2   9       1931.02       1764.04        70.57 o                         
   8   2   9       1775.33       1789.73        72.35 o                         
  10   2   9       1657.73       1609.02        76.18 o                         
  12   2   9       1646.99       1820.74        85.04 o                         
 -25   3   9       3928.45       3954.18       124.02 o                         
 -23   3   9       5162.69       5031.39       140.26 o                         
 -21   3   9       3443.27       3400.23        99.22 o                         
 -19   3   9       7723.31       7287.38       165.07 o                         
 -17   3   9        773.74        840.39        49.31 o                         
 -15   3   9       2833.76       2816.74        80.91 o                         
 -13   3   9       8453.43       8624.73       188.98 o                         
 -11   3   9      13995.28      13998.95       294.11 o                         
  -9   3   9      19644.04      18748.93       401.89 o                         
  -7   3   9       7815.44       7393.09       161.52 o                         
  -5   3   9       6129.08       6511.66       139.97 o                         
  -3   3   9       8548.76       8806.04       181.60 o                         
  -1   3   9       6378.36       6645.13       150.30 o                         
   1   3   9       5501.65       5026.37       119.00 o                         
   3   3   9       4700.63       4475.96       108.96 o                         
   5   3   9      12617.32      11980.67       236.82 o                         
   7   3   9       1743.47       1725.66        71.16 o                         
   9   3   9       1192.35       1105.55        65.55 o                         
  11   3   9        656.00        713.41        59.35 o                         
 -24   4   9       2444.01       2524.70        96.56 o                         
 -22   4   9       1526.05       1753.12        76.48 o                         
 -20   4   9      11599.25      11316.56       255.72 o                         
 -18   4   9        915.19        638.11        54.04 o                         
 -16   4   9       1794.81       1755.18        64.37 o                         
 -14   4   9       1552.94       1632.05        57.58 o                         
 -12   4   9       7296.96       7096.03       158.86 o                         
 -10   4   9       1931.73       2089.15        67.62 o                         
  -8   4   9       6919.35       6747.00       147.94 o                         
  -6   4   9       3977.52       4141.40       103.94 o                         
  -4   4   9       4613.13       4760.91       119.30 o                         
  -2   4   9       4555.74       4472.41       112.80 o                         
   0   4   9       3178.68       3156.38       110.58 o                         
   2   4   9       2264.93       2345.17        72.05 o                         
   4   4   9       2902.04       3132.11        95.08 o                         
   6   4   9       1776.65       1698.19        69.98 o                         
   8   4   9       1275.69       1166.68        63.78 o                         
  10   4   9        243.13        269.01        48.13 o                         
 -23   5   9         71.42        -17.13        44.59 o                         
 -21   5   9       1132.70       1196.21        67.33 o                         
 -19   5   9        462.72        513.21        58.17 o                         
 -17   5   9        317.33        292.63        43.41 o                         
 -15   5   9        384.92        318.91        42.23 o                         
 -13   5   9        559.20        459.76        43.70 o                         
 -11   5   9        582.09        413.70        41.04 o                         
  -9   5   9       1208.67       1174.06        50.49 o                         
  -7   5   9       1099.44       1161.66        49.31 o                         
  -5   5   9       2840.93       2922.75        81.20 o                         
  -3   5   9       2254.25       2263.37        72.64 o                         
  -1   5   9       3576.02       3643.84        98.92 o                         
   1   5   9        641.96        574.92        43.11 o                         
   3   5   9        441.05        352.57        43.41 o                         
   5   5   9        378.62        429.94        47.25 o                         
   7   5   9          7.00         46.36        38.98 o                         
   9   5   9        253.06        219.10        46.95 o                         
 -22   6   9        200.62        259.85        50.20 o                         
 -20   6   9         97.45         70.57        40.45 o                         
 -18   6   9        181.35        205.81        40.45 o                         
 -16   6   9        213.58        219.40        39.27 o                         
 -14   6   9       1146.01       1237.25        61.42 o                         
 -12   6   9         28.83         31.30        44.59 o                         
 -10   6   9         65.90         34.84        38.68 o                         
  -8   6   9       1086.97       1045.91        52.86 o                         
  -6   6   9       1411.26       1367.18        57.88 o                         
  -4   6   9         30.63         45.77        33.96 o                         
  -2   6   9         53.74         40.45        33.96 o                         
   0   6   9         57.47         38.64        23.79 o                         
   2   6   9       1335.51       1303.69        62.90 o                         
   4   6   9        124.30        170.09        44.59 o                         
   6   6   9        763.69        774.54        58.76 o                         
   8   6   9         28.34         23.62        40.75 o                         
 -19   7   9       3080.34       3150.41       101.58 o                         
 -17   7   9       1562.25       1592.78        72.35 o                         
 -15   7   9        619.90        680.34        52.86 o                         
 -13   7   9       3360.62       3002.47        93.61 o                         
 -11   7   9        225.28        188.10        47.25 o                         
  -9   7   9        732.21        754.46        53.15 o                         
  -7   7   9       3033.69       3107.30        90.95 o                         
  -5   7   9       3974.87       4261.28       116.64 o                         
  -3   7   9       2475.46       2796.36        86.22 o                         
  -1   7   9       6125.07       5888.90       155.32 o                         
   1   7   9       2520.50       2355.80        79.73 o                         
   3   7   9        295.27        274.03        47.25 o                         
   5   7   9       1009.94       1033.21        63.78 o                         
 -18   8   9       3025.09       3050.61       100.69 o                         
 -16   8   9       2864.16       3130.92       100.99 o                         
 -14   8   9       2474.03       2548.91        85.63 o                         
 -12   8   9       1451.79       1591.00        68.80 o                         
 -10   8   9        638.03        618.92        51.08 o                         
  -8   8   9       1653.20       1714.14        71.46 o                         
  -6   8   9       4459.56       4429.59       116.64 o                         
  -4   8   9       3180.34       3268.82       101.28 o                         
  -2   8   9       7612.84       7290.33       180.72 o                         
   0   8   9       1674.15       1760.86        54.05 o                         
   2   8   9       1093.13        897.38        61.71 o                         
   4   8   9        684.95        620.69        58.76 o                         
 -15   9   9       1568.98       1542.28        75.89 o                         
 -13   9   9       2091.29       2214.35        85.04 o                         
 -11   9   9       1457.26       1464.03        72.64 o                         
  -9   9   9       2156.50       2218.49        85.04 o                         
  -7   9   9       1539.14       1570.04        72.35 o                         
  -5   9   9       2155.05       2348.71        86.22 o                         
  -3   9   9       4540.17       4256.85       127.56 o                         
  -1   9   9        676.54        722.86        61.12 o                         
   1   9   9       1130.78       1145.42        70.87 o                         
  -8  10   9        606.72        617.44        61.42 o                         
  -6  10   9        269.47        226.78        53.45 o                         
 -26   0  10       4250.56       4334.51       131.70 o                         
 -24   0  10       5607.34       5518.02       153.55 o                         
 -22   0  10       5586.07       5548.73       149.42 o                         
 -20   0  10       4022.04       3518.93       103.94 o                         
 -18   0  10       1583.03       1640.32        63.19 o                         
 -16   0  10       4177.96       4257.74       103.94 o                         
 -14   0  10       5363.81       5197.64       120.48 o                         
 -12   0  10      18263.94      17286.38       330.72 o                         
 -10   0  10      43739.86      42064.47       609.47 o                         
  -8   0  10      22108.59      22770.14       431.71 o                         
  -6   0  10        312.80        224.71        31.30 o                         
  -4   0  10       4820.82       5226.28       121.36 o                         
  -2   0  10        459.99        496.67        38.98 o                         
   0   0  10       1337.96       1375.07        38.19 o                         
   2   0  10       2918.83       2671.46        78.84 o                         
   4   0  10      20439.51      20171.03       426.10 o                         
   6   0  10        206.08        123.13        42.52 o                         
   8   0  10       1608.97       1512.16        70.28 o                         
  10   0  10       1104.99       1143.35        69.10 o                         
 -25   1  10       1604.49       1828.12        82.98 o                         
 -23   1  10       3117.64       3114.98        99.22 o                         
 -21   1  10       3896.12       3934.40       112.50 o                         
 -19   1  10       3147.40       2928.95        91.24 o                         
 -17   1  10       2209.04       2049.88        71.16 o                         
 -15   1  10       5285.60       5319.29       126.38 o                         
 -13   1  10       9666.05       9834.23       202.86 o                         
 -11   1  10      15902.25      15794.88       316.84 o                         
  -9   1  10      12208.95      12594.57       268.71 o                         
  -7   1  10       8739.28       8213.10       191.64 o                         
  -5   1  10       6842.63       6953.41       163.88 o                         
  -3   1  10       7162.63       7219.76       172.15 o                         
  -1   1  10        759.20        638.11        44.88 o                         
   1   1  10       1299.75       1140.99        51.08 o                         
   3   1  10       7264.47       6659.89       152.37 o                         
   5   1  10       8186.73       8139.58       188.39 o                         
   7   1  10        885.55        865.19        58.17 o                         
   9   1  10       1399.71       1381.65        71.16 o                         
 -26   2  10         45.64        106.01        46.06 o                         
 -24   2  10         13.81         25.69        42.23 o                         
 -22   2  10          5.46          0.00        39.86 o                         
 -20   2  10       4027.18       3718.84       108.67 o                         
 -18   2  10       3256.84       2875.21        88.00 o                         
 -16   2  10       3428.62       3183.78        88.88 o                         
 -14   2  10       3432.46       3339.69        90.06 o                         
 -12   2  10         25.37         37.80        29.53 o                         
 -10   2  10        101.34        148.53        28.64 o                         
  -8   2  10        389.68        402.77        33.66 o                         
  -6   2  10       6564.49       6815.51       159.16 o                         
  -4   2  10       9786.24      10677.27       228.55 o                         
  -2   2  10        856.92        946.10        48.43 o                         
   0   2  10       1666.07       1712.18        78.10 o                         
   2   2  10        593.18        593.53        46.36 o                         
   4   2  10       1470.04       1394.05        64.08 o                         
   6   2  10        719.51        803.47        53.74 o                         
   8   2  10        741.41        733.49        58.47 o                         
  10   2  10        302.67        382.69        50.49 o                         
 -25   3  10         81.63         69.98        51.38 o                         
 -23   3  10        647.91        523.25        59.06 o                         
 -21   3  10        321.34        279.93        46.06 o                         
 -19   3  10        522.43        517.05        47.84 o                         
 -17   3  10          7.05         77.66        32.48 o                         
 -15   3  10          0.37          2.95        28.05 o                         
 -13   3  10       1004.21       1165.50        49.90 o                         
 -11   3  10       3103.73       3320.20        86.52 o                         
  -9   3  10        293.20        236.82        33.66 o                         
  -7   3  10        461.76        454.74        36.91 o                         
  -5   3  10         30.82         55.51        28.35 o                         
  -3   3  10          3.55        -19.19        30.12 o                         
  -1   3  10         43.64         60.53        31.30 o                         
   1   3  10        239.23        304.15        37.50 o                         
   3   3  10       1569.49       1738.35        68.51 o                         
   5   3  10          0.59        -35.43        37.21 o                         
   7   3  10        223.72        204.63        42.52 o                         
   9   3  10         41.43         61.12        39.57 o                         
 -24   4  10        116.19        135.54        46.95 o                         
 -22   4  10         19.19         33.07        41.34 o                         
 -20   4  10       4135.19       4278.41       120.77 o                         
 -18   4  10       4056.49       4163.25       111.03 o                         
 -16   4  10       5885.89       5728.86       141.44 o                         
 -14   4  10       7537.78       7670.07       179.53 o                         
 -12   4  10         36.89         98.92        32.48 o                         
 -10   4  10        154.58        235.05        32.19 o                         
  -8   4  10       1183.59       1349.76        52.27 o                         
  -6   4  10       4512.61       4360.20       112.21 o                         
  -4   4  10       4459.01       4548.60       117.52 o                         
  -2   4  10       4651.91       5036.41       127.56 o                         
   0   4  10       2154.56       2167.47        95.38 o                         
   2   4  10        353.65        329.84        41.04 o                         
   4   4  10         78.74         51.68        37.50 o                         
   6   4  10        357.57        431.12        48.13 o                         
   8   4  10       1076.39        964.70        64.96 o                         
 -23   5  10        314.97        305.33        52.27 o                         
 -21   5  10       2149.89       2007.36        80.61 o                         
 -19   5  10       4506.17       4881.68       134.06 o                         
 -17   5  10       4023.76       3989.62       110.44 o                         
 -15   5  10       9876.62      10163.47       215.26 o                         
 -13   5  10      18635.46      18478.74       393.32 o                         
 -11   5  10         12.29         14.76        32.78 o                         
  -9   5  10       3390.90       3545.80        94.79 o                         
  -7   5  10       5381.41       5043.50       126.38 o                         
  -5   5  10       8730.29       8558.29       186.62 o                         
  -3   5  10       7709.12       7781.98       185.44 o                         
  -1   5  10       3750.60       3679.27       107.48 o                         
   1   5  10       2246.59       2164.45        72.64 o                         
   3   5  10        699.19        681.82        50.79 o                         
   5   5  10       1424.52       1459.60        69.39 o                         
   7   5  10       2073.60       2048.70        85.34 o                         
 -22   6  10       2681.72       2544.78        96.85 o                         
 -20   6  10       2596.99       2368.49        88.88 o                         
 -18   6  10         22.89         50.20        36.32 o                         
 -16   6  10       2030.27       1994.96        74.71 o                         
 -14   6  10       6647.37       6878.70       162.11 o                         
 -12   6  10      15567.95      15470.66       322.75 o                         
 -10   6  10       9401.32       9155.66       206.11 o                         
  -8   6  10       6620.37       6425.44       148.23 o                         
  -6   6  10       5405.26       5241.34       127.86 o                         
  -4   6  10        223.62        289.68        40.45 o                         
  -2   6  10       1001.04        964.70        55.81 o                         
   0   6  10       1527.54       1540.03       154.43 o                         
   2   6  10       2741.86       2808.47        92.42 o                         
   4   6  10       4956.86       4923.31       132.29 o                         
   6   6  10       2245.79       2332.76        90.95 o                         
 -19   7  10         32.21         22.74        43.70 o                         
 -17   7  10        195.35        134.95        44.59 o                         
 -15   7  10        484.44        513.80        49.31 o                         
 -13   7  10       3153.08       3073.05        91.24 o                         
 -11   7  10       3274.89       3173.45        95.97 o                         
  -9   7  10       3680.21       3540.78       100.69 o                         
  -7   7  10       1688.57       1743.67        69.10 o                         
  -5   7  10        432.99        488.40        48.13 o                         
  -3   7  10         79.26         80.32        41.64 o                         
  -1   7  10        371.06        310.94        47.25 o                         
   1   7  10       1463.68       1460.49        71.16 o                         
   3   7  10       2502.03       2553.05        89.18 o                         
   5   7  10        535.21        630.14        59.94 o                         
 -18   8  10        364.48        459.76        57.29 o                         
 -16   8  10        333.22        409.56        51.68 o                         
 -14   8  10        783.65        902.99        62.01 o                         
 -12   8  10          2.34         36.02        38.39 o                         
 -10   8  10        330.99        363.20        47.54 o                         
  -8   8  10         34.33        -25.39        37.50 o                         
  -6   8  10        224.15        189.87        46.95 o                         
  -4   8  10       3850.57       3321.68       107.19 o                         
  -2   8  10        102.96        170.09        47.54 o                         
   0   8  10        332.49        328.70        34.82 o                         
   2   8  10         80.61         55.22        41.93 o                         
 -13   9  10        342.95        300.60        49.90 o                         
 -11   9  10        844.65        860.47        64.37 o                         
  -9   9  10       1494.15       1517.77        76.77 o                         
  -7   9  10        705.41        659.97        58.47 o                         
  -5   9  10        341.30        225.30        50.20 o                         
  -3   9  10        258.40        180.42        50.20 o                         
  -1   9  10        112.49        192.23        46.95 o                         
 -25   1  11        635.68        766.56        62.31 o                         
 -23   1  11        515.82        558.98        56.70 o                         
 -21   1  11       1191.72       1190.60        63.19 o                         
 -19   1  11       2250.53       2278.43        80.32 o                         
 -17   1  11       5013.83       4329.79       113.98 o                         
 -15   1  11       4441.03       4325.95       113.69 o                         
 -13   1  11        469.05        424.92        41.64 o                         
 -11   1  11        968.13        928.09        50.20 o                         
  -9   1  11        839.65        842.16        44.00 o                         
  -7   1  11        602.83        509.66        40.45 o                         
  -5   1  11       1372.77       1225.73        52.86 o                         
  -3   1  11       8138.61       8235.25       181.01 o                         
  -1   1  11       5623.17       5761.04       137.01 o                         
   1   1  11       2631.73       2451.17        78.55 o                         
   3   1  11       3262.15       3292.45        98.92 o                         
   5   1  11        304.14        221.46        43.70 o                         
   7   1  11        146.01        136.42        42.52 o                         
   9   1  11        443.33        457.99        56.10 o                         
 -26   2  11       2458.04       2496.65        99.81 o                         
 -24   2  11       2179.22       2082.66        87.40 o                         
 -22   2  11       6027.40       5556.41       149.71 o                         
 -20   2  11       3125.34       2971.47        96.26 o                         
 -18   2  11       4431.41       4467.69       126.38 o                         
 -16   2  11       6322.73       6512.25       158.86 o                         
 -14   2  11       9904.44       9964.15       217.33 o                         
 -12   2  11       5288.48       5398.73       131.70 o                         
 -10   2  11       7871.21       7944.39       182.78 o                         
  -8   2  11       4314.02       4334.51       109.55 o                         
  -6   2  11       5872.26       5897.76       137.01 o                         
  -4   2  11      13440.79      13836.84       323.63 o                         
  -2   2  11       3814.11       4100.35       112.50 o                         
   0   2  11       3703.34       3654.77       180.27 o                         
   2   2  11       3850.14       3590.69       108.07 o                         
   4   2  11       3832.14       3625.82       103.94 o                         
   6   2  11       1323.41       1271.21        66.44 o                         
   8   2  11        942.79        904.46        62.60 o                         
 -25   3  11       3770.65       3783.80       121.36 o                         
 -23   3  11       4860.60       4954.32       140.56 o                         
 -21   3  11       5142.01       4403.61       124.32 o                         
 -19   3  11       2108.18       1908.73        72.64 o                         
 -17   3  11       2990.44       2898.53        88.00 o                         
 -15   3  11       4221.71       4120.43       114.28 o                         
 -13   3  11       5184.03       5107.87       125.20 o                         
 -11   3  11       2810.67       2924.22        81.79 o                         
  -9   3  11      14755.18      16125.90       335.15 o                         
  -7   3  11       6937.67       7236.29       165.07 o                         
  -5   3  11       6682.12       6928.90       165.36 o                         
  -3   3  11       2175.44       2354.91        76.77 o                         
  -1   3  11        757.37        801.70        49.90 o                         
   1   3  11       3148.42       2823.24        88.00 o                         
   3   3  11       5219.80       5050.58       125.79 o                         
   5   3  11       3190.42       2977.67        92.13 o                         
   7   3  11       2178.72       2261.90        87.40 o                         
 -24   4  11       2317.53       2548.03        97.74 o                         
 -22   4  11       2491.23       2646.36        91.24 o                         
 -20   4  11       4644.52       4803.72       128.74 o                         
 -18   4  11       2273.35       2038.07        75.59 o                         
 -16   4  11        908.67        819.42        55.22 o                         
 -14   4  11       7610.88       8122.74       176.58 o                         
 -12   4  11        151.34        149.12        36.62 o                         
 -10   4  11       1062.68        959.98        49.61 o                         
  -8   4  11       2685.71       2399.79        77.66 o                         
  -6   4  11       4854.35       4845.06       124.91 o                         
  -4   4  11       4143.11       4262.46       113.98 o                         
  -2   4  11       2296.48       2064.35        75.00 o                         
   0   4  11       3298.56       3085.03       110.44 o                         
   2   4  11       3941.03       4027.71       118.71 o                         
   4   4  11       1924.51       2017.10        78.55 o                         
   6   4  11        944.79       1051.22        67.03 o                         
 -23   5  11        140.48         61.71        44.88 o                         
 -21   5  11       1156.27       1053.58        66.44 o                         
 -19   5  11        239.28        250.70        45.18 o                         
 -17   5  11       2001.41       2138.17        75.89 o                         
 -15   5  11       1052.32       1115.59        63.19 o                         
 -13   5  11       2553.50       2336.01        82.98 o                         
 -11   5  11         11.92         -6.20        34.84 o                         
  -9   5  11         55.99         49.02        34.55 o                         
  -7   5  11        393.19        279.05        41.64 o                         
  -5   5  11       1999.29       2061.10        70.57 o                         
  -3   5  11       1008.01       1121.79        60.24 o                         
  -1   5  11       1517.22       1665.42        68.51 o                         
   1   5  11        731.63        785.46        54.92 o                         
   3   5  11         89.82         84.45        41.64 o                         
   5   5  11         65.23         90.06        43.11 o                         
 -22   6  11        184.94        239.77        53.74 o                         
 -20   6  11       2385.72       2365.25        89.77 o                         
 -18   6  11         14.00         55.51        39.86 o                         
 -16   6  11          1.36          7.68        36.91 o                         
 -14   6  11         27.44        -25.39        39.57 o                         
 -12   6  11        171.05        227.96        43.11 o                         
 -10   6  11        539.57        542.74        51.97 o                         
  -8   6  11        695.04        565.77        51.38 o                         
  -6   6  11        160.55        316.55        43.11 o                         
  -4   6  11        277.98        266.35        41.93 o                         
  -2   6  11        525.76        562.52        49.90 o                         
   0   6  11        362.20        415.33        33.49 o                         
   2   6  11        233.57        365.86        49.61 o                         
   4   6  11        517.25        603.86        58.17 o                         
 -19   7  11        526.61        558.39        55.81 o                         
 -17   7  11       2228.68       2342.21        87.70 o                         
 -15   7  11       1460.29       1620.53        73.23 o                         
 -13   7  11       1286.55       1368.36        65.85 o                         
 -11   7  11        868.73        832.12        55.51 o                         
  -9   7  11        681.64        776.31        57.29 o                         
  -7   7  11       2369.00       2220.56        79.14 o                         
  -5   7  11        254.99        262.21        48.43 o                         
  -3   7  11       1610.28       1776.74        74.41 o                         
  -1   7  11       2390.51       2454.72        88.59 o                         
   1   7  11       1187.15       1177.31        67.62 o                         
   3   7  11        852.82        864.89        66.73 o                         
 -16   8  11       4029.96       4144.35       119.30 o                         
 -14   8  11       2861.06       2884.06        95.97 o                         
 -12   8  11       1213.93       1190.01        66.44 o                         
 -10   8  11        665.51        636.64        56.10 o                         
  -8   8  11       1458.75       1523.38        70.57 o                         
  -6   8  11        972.29       1048.56        65.85 o                         
  -4   8  11       2448.61       2472.44        89.77 o                         
  -2   8  11       3167.83       3556.43       110.44 o                         
   0   8  11       1815.01       1758.16        58.23 o                         
 -11   9  11       1729.07       1831.07        82.38 o                         
  -9   9  11       1736.10       1602.52        81.50 o                         
  -7   9  11       1029.46       1020.81        69.69 o                         
  -5   9  11       1948.62       1796.82        84.45 o                         
 -26   0  12       3058.45       3119.41       106.89 o                         
 -24   0  12       4588.29       4392.09       129.04 o                         
 -22   0  12       5320.08       4546.53       129.63 o                         
 -20   0  12         10.29         27.17        34.55 o                         
 -18   0  12       1807.86       1914.64        69.39 o                         
 -16   0  12       2595.10       2611.81        85.93 o                         
 -14   0  12       9763.27       9360.29       218.51 o                         
 -12   0  12      15531.41      15755.02       349.91 o                         
 -10   0  12      21856.41      21682.90       482.79 o                         
  -8   0  12      19212.09      20794.38       478.36 o                         
  -6   0  12       4272.23       4846.24       123.43 o                         
  -4   0  12       1243.97       1282.13        58.76 o                         
  -2   0  12        578.68        569.31        49.31 o                         
   0   0  12        535.49        545.18        34.57 o                         
   2   0  12      15508.58      14329.67       306.21 o                         
   4   0  12        548.11        554.55        55.51 o                         
   6   0  12       1632.50       1732.15        77.07 o                         
 -25   1  12       1839.49       1856.17        85.34 o                         
 -23   1  12       3340.45       3195.30       104.83 o                         
 -21   1  12       3481.05       3374.83       103.35 o                         
 -19   1  12       1017.67       1004.57        59.35 o                         
 -17   1  12       4207.08       3973.97       106.01 o                         
 -15   1  12       4784.51       4573.10       123.13 o                         
 -13   1  12       5790.71       5238.38       132.88 o                         
 -11   1  12       6181.87       6062.23       147.05 o                         
  -9   1  12       6274.71       6566.58       165.07 o                         
  -7   1  12       5559.97       5390.46       140.26 o                         
  -5   1  12       5998.74       5453.35       142.33 o                         
  -3   1  12       1919.37       1841.11        69.39 o                         
  -1   1  12       2066.25       1899.28        71.46 o                         
   1   1  12       2960.77       2681.79        88.59 o                         
   3   1  12       2202.99       1970.74        80.61 o                         
   5   1  12         45.99         13.29        40.75 o                         
   7   1  12       1724.52       1576.24        79.14 o                         
 -24   2  12          4.77          0.00        48.72 o                         
 -22   2  12        107.94         75.89        45.18 o                         
 -20   2  12        645.51        735.85        54.04 o                         
 -18   2  12       2103.32       1917.59        73.53 o                         
 -16   2  12       3379.21       3404.06       101.28 o                         
 -14   2  12       7554.12       7605.11       183.37 o                         
 -12   2  12       1089.04        928.68        50.20 o                         
 -10   2  12        761.85        826.51        49.02 o                         
  -8   2  12         55.90         32.78        34.55 o                         
  -6   2  12       4029.77       4017.08       110.44 o                         
  -4   2  12       1911.33       1814.24        68.80 o                         
  -2   2  12       3385.33       3391.07       104.53 o                         
   0   2  12       2112.45       1977.25       114.28 o                         
   2   2  12        366.40        434.66        51.68 o                         
   4   2  12        620.24        643.43        56.40 o                         
   6   2  12        550.06        601.20        56.10 o                         
 -25   3  12        123.04        154.73        53.74 o                         
 -23   3  12       1164.68       1200.34        75.00 o                         
 -21   3  12        770.73        763.32        60.83 o                         
 -19   3  12        344.45        246.86        43.41 o                         
 -17   3  12          0.98        -26.28        35.14 o                         
 -15   3  12        906.79        980.06        55.51 o                         
 -13   3  12       1928.23       1853.51        68.21 o                         
 -11   3  12       3455.30       3406.72        97.44 o                         
  -9   3  12        470.53        477.77        43.41 o                         
  -7   3  12          0.22        -35.14        35.14 o                         
  -5   3  12        239.79        203.16        41.34 o                         
  -3   3  12          6.95         19.78        35.14 o                         
  -1   3  12         17.86         63.78        38.68 o                         
   1   3  12         91.15        104.83        39.86 o                         
   3   3  12        445.16        458.58        51.97 o                         
   5   3  12        150.93        126.68        44.29 o                         
 -24   4  12        201.47        164.77        53.15 o                         
 -22   4  12          4.78          9.15        43.41 o                         
 -20   4  12        931.29        858.40        61.42 o                         
 -18   4  12       3040.91       2934.56        95.97 o                         
 -16   4  12       6213.28       6099.15       155.62 o                         
 -14   4  12       3444.86       3366.56        99.81 o                         
 -12   4  12         10.52         18.31        33.37 o                         
 -10   4  12        328.12        382.40        41.64 o                         
  -8   4  12       1097.25       1045.31        55.22 o                         
  -6   4  12       1171.97       1332.33        59.65 o                         
  -4   4  12       5575.83       5526.58       136.13 o                         
  -2   4  12       1689.24       1729.79        71.46 o                         
   0   4  12       2076.02       2184.15        56.35 o                         
   2   4  12        512.75        585.85        54.04 o                         
   4   4  12        579.89        635.75        58.47 o                         
 -23   5  12        213.46        140.85        51.08 o                         
 -21   5  12       1154.03       1074.84        67.33 o                         
 -19   5  12       1964.14       2046.34        79.73 o                         
 -17   5  12       5304.02       5669.80       140.26 o                         
 -15   5  12      10964.36      10942.14       235.93 o                         
 -13   5  12       5157.89       5254.04       133.47 o                         
 -11   5  12       4915.25       4751.75       126.09 o                         
  -9   5  12       5117.11       5203.84       134.36 o                         
  -7   5  12       3992.95       4250.95       114.28 o                         
  -5   5  12       2718.95       3149.53        93.61 o                         
  -3   5  12       4364.97       4477.73       125.20 o                         
  -1   5  12       2127.19       2525.00        85.04 o                         
   1   5  12        701.37        712.82        56.40 o                         
   3   5  12        902.26        978.58        63.78 o                         
 -20   6  12        784.14        731.43        63.19 o                         
 -18   6  12        850.84        824.44        57.58 o                         
 -16   6  12        909.19        858.40        57.88 o                         
 -14   6  12        908.01        806.72        56.10 o                         
 -12   6  12       3022.98       3036.14        95.38 o                         
 -10   6  12      11183.76      10834.36       240.07 o                         
  -8   6  12       8259.64       8416.55       197.55 o                         
  -6   6  12       3137.54       3187.32       100.10 o                         
  -4   6  12        809.22        781.33        56.99 o                         
  -2   6  12        568.23        533.29        54.04 o                         
   0   6  12        637.48        670.83        40.59 o                         
   2   6  12       1488.30       1566.20        79.73 o                         
 -19   7  12        228.26        246.56        51.97 o                         
 -17   7  12        418.10        404.25        53.74 o                         
 -15   7  12        157.78        211.72        44.59 o                         
 -13   7  12         86.39        136.72        41.64 o                         
 -11   7  12       2391.12       2361.41        82.98 o                         
  -9   7  12       3366.49       3341.76       106.60 o                         
  -7   7  12       2731.43       2650.49        89.77 o                         
  -5   7  12        405.92        443.23        51.08 o                         
  -3   7  12        223.27        217.63        45.18 o                         
  -1   7  12        278.23        318.02        50.20 o                         
   1   7  12       1181.59       1190.01        72.35 o                         
 -16   8  12        612.98        608.29        63.19 o                         
 -14   8  12        356.44        375.90        54.33 o                         
 -12   8  12        195.54        289.09        48.43 o                         
 -10   8  12         58.41        109.55        44.29 o                         
  -8   8  12         10.46        -19.78        41.64 o                         
  -6   8  12          0.36         15.35        41.04 o                         
  -4   8  12        225.84        260.44        52.27 o                         
 -25   1  13        403.78        447.06        55.51 o                         
 -23   1  13       1100.47       1192.66        71.46 o                         
 -21   1  13        114.19        220.28        43.41 o                         
 -19   1  13       1887.03       2025.08        77.66 o                         
 -17   1  13       4779.81       4519.07       124.61 o                         
 -15   1  13       4095.95       3804.77       108.37 o                         
 -13   1  13       1878.75       1853.81        69.98 o                         
 -11   1  13         85.93        126.68        39.86 o                         
  -9   1  13        380.89        354.05        49.02 o                         
  -7   1  13          6.82         24.21        40.45 o                         
  -5   1  13        392.33        383.28        45.77 o                         
  -3   1  13       2263.08       2261.01        79.14 o                         
  -1   1  13       4040.51       3900.44       115.46 o                         
   1   1  13       3821.74       3649.45       109.55 o                         
   3   1  13       2187.05       2217.31        85.63 o                         
   5   1  13         26.77         14.17        42.23 o                         
 -24   2  13       1897.32       1865.33        88.00 o                         
 -22   2  13       3382.44       3049.13       105.12 o                         
 -20   2  13       2200.27       2148.51        81.79 o                         
 -18   2  13       5650.77       5456.90       145.28 o                         
 -16   2  13       7269.95       7484.93       183.08 o                         
 -14   2  13        732.16        636.64        52.27 o                         
 -12   2  13       6993.36       6637.45       160.34 o                         
 -10   2  13       5517.76       5673.64       150.01 o                         
  -8   2  13       2974.51       2976.49        93.02 o                         
  -6   2  13       2048.33       2165.04        76.77 o                         
  -4   2  13       2492.98       2643.70        85.34 o                         
  -2   2  13       2495.80       2786.62        91.83 o                         
   0   2  13       1670.92       1748.95        54.55 o                         
   2   2  13       2632.20       2476.86        88.88 o                         
   4   2  13         64.09        113.39        43.41 o                         
 -25   3  13       3351.70       3344.12       114.87 o                         
 -23   3  13       4181.36       4262.76       130.22 o                         
 -21   3  13       3758.84       3853.79       114.87 o                         
 -19   3  13       3560.69       3448.36       103.65 o                         
 -17   3  13       2911.75       3062.42        92.42 o                         
 -15   3  13       3962.47       4058.12       114.87 o                         
 -13   3  13        365.64        368.81        44.00 o                         
 -11   3  13       8102.22       8469.71       193.71 o                         
  -9   3  13       8686.08       8897.28       199.91 o                         
  -7   3  13       6887.92       7360.02       176.58 o                         
  -5   3  13       4462.58       4629.21       130.81 o                         
  -3   3  13       1253.54       1187.94        64.08 o                         
  -1   3  13       1553.05       1455.47        72.64 o                         
   1   3  13       2739.46       2723.43        90.95 o                         
   3   3  13       1584.97       1729.79        80.02 o                         
 -24   4  13       2056.10       1992.00        93.61 o                         
 -22   4  13       2523.54       2524.41        94.79 o                         
 -20   4  13       2911.10       2742.33        91.83 o                         
 -18   4  13       3359.00       3238.11       101.58 o                         
 -16   4  13       2284.78       2151.75        79.14 o                         
 -14   4  13       1603.91       1517.18        67.62 o                         
 -12   4  13        500.44        505.53        46.66 o                         
 -10   4  13       1065.54       1092.27        57.29 o                         
  -8   4  13       2396.21       2365.54        77.37 o                         
  -6   4  13        989.40       1058.60        61.12 o                         
  -4   4  13        305.26        319.80        47.84 o                         
  -2   4  13       2590.43       2469.78        88.59 o                         
   0   4  13       2486.05       2360.87        62.02 o                         
   2   4  13       2402.27       2547.73        93.90 o                         
   4   4  13        998.66        984.19        68.21 o                         
 -21   5  13        291.98        241.54        50.49 o                         
 -19   5  13        257.29        203.75        48.13 o                         
 -17   5  13       1694.22       1772.01        75.89 o                         
 -15   5  13        748.42        787.53        59.06 o                         
 -13   5  13        171.44        161.23        44.59 o                         
 -11   5  13        447.57        443.82        50.49 o                         
  -9   5  13          1.00         -5.61        40.75 o                         
  -7   5  13        281.58        259.85        43.41 o                         
  -5   5  13        378.09        375.60        48.72 o                         
  -3   5  13        467.64        492.54        53.45 o                         
  -1   5  13       1061.52       1018.74        69.10 o                         
   1   5  13        399.81        425.51        52.86 o                         
 -20   6  13        654.13        602.09        59.94 o                         
 -18   6  13        480.30        458.58        54.04 o                         
 -16   6  13         39.42         95.67        40.75 o                         
 -14   6  13         84.85         13.88        39.86 o                         
 -12   6  13        123.48        153.84        43.70 o                         
 -10   6  13        197.69        235.64        49.02 o                         
  -8   6  13          2.76         -7.68        42.52 o                         
  -6   6  13         50.46         51.68        43.11 o                         
  -4   6  13        172.61        186.62        44.88 o                         
  -2   6  13         12.03         81.79        43.11 o                         
   0   6  13        103.39         74.35        35.29 o                         
 -17   7  13       2216.54       2378.53        91.54 o                         
 -15   7  13       2732.36       2802.86        96.26 o                         
 -13   7  13        619.93        672.96        59.06 o                         
 -11   7  13        888.39        731.42        61.71 o                         
  -9   7  13        545.65        667.35        59.06 o                         
  -7   7  13        951.38        858.99        64.08 o                         
  -5   7  13       1456.10       1583.03        78.25 o                         
  -3   7  13        810.64        909.78        67.03 o                         
 -14   8  13       2923.81       2779.53       100.40 o                         
 -12   8  13       1671.89       1776.15        83.27 o                         
 -10   8  13        934.03        939.90        67.03 o                         
  -8   8  13        560.06        500.81        60.24 o                         
  -6   8  13        842.99        884.97        67.33 o                         
 -24   0  14       6442.00       6318.25       174.51 o                         
 -22   0  14       3138.50       3115.86        99.81 o                         
 -20   0  14       2633.84       2606.50        90.06 o                         
 -18   0  14       1894.41       1913.16        78.25 o                         
 -16   0  14        980.41        955.84        61.71 o                         
 -14   0  14        118.53        165.07        45.77 o                         
 -12   0  14      22377.02      21055.41       432.30 o                         
 -10   0  14      16745.88      16675.72       347.55 o                         
  -8   0  14      16698.54      16740.69       353.16 o                         
  -6   0  14       6105.71       6139.90       157.68 o                         
  -4   0  14       2006.03       1987.87        78.25 o                         
  -2   0  14        942.95        984.19        64.67 o                         
   0   0  14        759.23        767.07       112.95 o                         
   2   0  14       2289.45       2128.13        88.00 o                         
   4   0  14       2614.48       2589.66        98.92 o                         
 -25   1  14       1935.95       2084.72        93.90 o                         
 -23   1  14       2300.49       2436.11        95.08 o                         
 -21   1  14       1483.10       1571.22        77.37 o                         
 -19   1  14       4222.10       3850.24       114.28 o                         
 -17   1  14       2788.35       2842.13        92.42 o                         
 -15   1  14        391.68        368.22        51.38 o                         
 -13   1  14         94.71        106.89        47.25 o                         
 -11   1  14       7364.81       7525.38       180.42 o                         
  -9   1  14       4840.45       4843.59       137.01 o                         
  -7   1  14       2299.94       2480.11        87.11 o                         
  -5   1  14       1966.52       1963.07        76.48 o                         
  -3   1  14       1414.36       1497.10        72.94 o                         
  -1   1  14       1638.67       1720.04        79.73 o                         
   1   1  14       1003.12       1016.97        69.69 o                         
   3   1  14        308.67        361.43        53.45 o                         
 -24   2  14         19.70        -38.09        47.25 o                         
 -22   2  14          3.19        -44.00        44.00 o                         
 -20   2  14        999.84       1116.77        67.03 o                         
 -18   2  14       1247.56       1095.22        65.55 o                         
 -16   2  14       5583.88       5351.48       145.87 o                         
 -14   2  14        358.36        362.91        50.49 o                         
 -12   2  14          1.59         12.99        39.86 o                         
 -10   2  14         24.71         58.47        42.23 o                         
  -8   2  14         44.88          0.00        41.93 o                         
  -6   2  14         69.02         14.76        44.00 o                         
  -4   2  14       1420.06       1228.10        67.33 o                         
  -2   2  14       1789.98       1839.64        82.09 o                         
   0   2  14       1696.07       1687.03        57.67 o                         
   2   2  14        185.76        157.39        49.61 o                         
 -23   3  14        399.61        383.58        60.83 o                         
 -21   3  14        316.45        394.50        53.74 o                         
 -19   3  14        160.28        217.04        46.06 o                         
 -17   3  14         58.55        -31.01        42.23 o                         
 -15   3  14        597.35        497.26        50.79 o                         
 -13   3  14          3.17         16.83        35.43 o                         
 -11   3  14         99.79         82.09        41.34 o                         
  -9   3  14         16.66        -36.32        38.68 o                         
  -7   3  14         71.00         87.11        41.34 o                         
  -5   3  14        603.78        580.24        56.40 o                         
  -3   3  14        153.18        211.13        50.49 o                         
  -1   3  14         15.29        -49.02        49.02 o                         
   1   3  14        484.70        483.09        55.81 o                         
 -22   4  14         68.75         63.49        49.31 o                         
 -20   4  14        349.19        492.83        55.81 o                         
 -18   4  14       1712.22       1650.06        74.71 o                         
 -16   4  14       4216.22       4383.53       121.95 o                         
 -14   4  14       6472.92       6742.87       167.43 o                         
 -12   4  14       1621.78       1531.06        69.69 o                         
 -10   4  14        130.14         62.90        42.23 o                         
  -8   4  14         22.42         34.84        39.57 o                         
  -6   4  14       2961.77       2757.68        91.24 o                         
  -4   4  14       2008.68       2146.73        85.34 o                         
  -2   4  14       2028.14       2136.69        86.81 o                         
   0   4  14       1602.65       1813.20       118.56 o                         
 -21   5  14        184.36        177.17        49.31 o                         
 -19   5  14       1173.46       1252.90        70.87 o                         
 -17   5  14       2010.17       2306.19        83.57 o                         
 -15   5  14       5024.34       4682.06       135.24 o                         
 -13   5  14       4572.74       4664.05       130.52 o                         
 -11   5  14       3095.24       3127.09        97.74 o                         
  -9   5  14       2063.16       2117.80        80.61 o                         
  -7   5  14       2033.05       2075.57        81.50 o                         
  -5   5  14       2142.25       2149.10        85.04 o                         
  -3   5  14       1998.87       2231.19        88.88 o                         
  -1   5  14       2222.17       2448.52        96.85 o                         
 -20   6  14       1450.94       1622.60        82.09 o                         
 -18   6  14        992.45       1012.83        67.03 o                         
 -16   6  14        547.08        514.98        55.81 o                         
 -14   6  14        178.52        209.06        46.06 o                         
 -12   6  14       2060.67       1915.52        81.20 o                         
 -10   6  14       3219.75       3315.77       103.65 o                         
  -8   6  14       3390.83       3538.12       111.03 o                         
  -6   6  14       2965.44       2962.91       103.94 o                         
  -4   6  14        968.40       1037.05        69.10 o                         
  -2   6  14        925.30        957.02        71.16 o                         
 -17   7  14        274.25        292.63        53.74 o                         
 -15   7  14         56.69         39.57        49.61 o                         
 -13   7  14       1006.15       1131.83        70.28 o                         
 -11   7  14       1975.78       2037.77        84.45 o                         
  -9   7  14       1588.50       1603.70        80.91 o                         
  -7   7  14       1805.27       1786.78        85.04 o                         
  -5   7  14        775.60        748.26        68.51 o                         
 -23   1  15        865.68        812.33        68.51 o                         
 -21   1  15        101.21         60.83        46.95 o                         
 -19   1  15       1347.31       1228.39        73.53 o                         
 -17   1  15       2706.64       2614.76        92.13 o                         
 -15   1  15       1201.87       1267.07        70.87 o                         
 -13   1  15       7867.18       8449.04       200.79 o                         
 -11   1  15        840.59        895.90        65.85 o                         
  -9   1  15          6.23        100.99        45.18 o                         
  -7   1  15          3.02         40.16        43.11 o                         
  -5   1  15         61.08         56.10        47.25 o                         
  -3   1  15        622.26        719.91        63.78 o                         
  -1   1  15        862.66        916.27        69.98 o                         
   1   1  15       1294.73       1206.25        74.71 o                         
 -24   2  15       1230.67       1177.01        77.37 o                         
 -22   2  15        579.77        536.83        59.35 o                         
 -20   2  15       3143.31       3063.01       104.83 o                         
 -18   2  15       3393.52       3045.59       104.83 o                         
 -16   2  15       3207.54       3272.96       107.19 o                         
 -14   2  15       1237.38       1293.95        67.03 o                         
 -12   2  15       3563.22       3552.30       113.09 o                         
 -10   2  15       2096.56       2245.36        83.57 o                         
  -8   2  15        539.32        652.58        57.29 o                         
  -6   2  15       2280.62       2189.85        84.45 o                         
  -4   2  15       1701.88       1700.85        82.98 o                         
  -2   2  15       1618.57       1843.47        87.11 o                         
   0   2  15       2356.00       2434.09       170.97 o                         
 -23   3  15       2411.77       2488.38        99.22 o                         
 -21   3  15       4684.18       4662.58       134.36 o                         
 -19   3  15       6353.05       6253.29       167.72 o                         
 -17   3  15       2294.44       2331.58        85.34 o                         
 -15   3  15       1527.45       1477.32        72.05 o                         
 -13   3  15       2197.62       2025.08        78.84 o                         
 -11   3  15       3081.92       3061.24        99.51 o                         
  -9   3  15       3112.33       3138.90       103.35 o                         
  -7   3  15       2696.77       2845.38        97.15 o                         
  -5   3  15       4486.86       4445.24       134.06 o                         
  -3   3  15       1546.80       1773.20        82.68 o                         
  -1   3  15       1124.35       1083.70        76.77 o                         
 -22   4  15       1779.50       1692.58        86.22 o                         
 -20   4  15       3028.36       3069.21       103.06 o                         
 -18   4  15       2497.59       2455.01        90.06 o                         
 -16   4  15       1140.94       1180.85        68.51 o                         
 -14   4  15       1444.22       1554.68        73.53 o                         
 -12   4  15       1532.25       1532.54        71.16 o                         
 -10   4  15       1372.13       1324.36        70.28 o                         
  -8   4  15       1111.63       1139.22        67.92 o                         
  -6   4  15        515.46        636.64        62.90 o                         
  -4   4  15        794.55        843.04        63.49 o                         
  -2   4  15        621.02        610.65        64.37 o                         
 -21   5  15         69.56        128.45        48.13 o                         
 -19   5  15         66.18         18.60        45.18 o                         
 -17   5  15        653.57        587.03        58.76 o                         
 -15   5  15        744.16        742.06        62.90 o                         
 -13   5  15        277.94        230.91        49.61 o                         
 -11   5  15        168.40        172.45        48.43 o                         
  -9   5  15         50.15          8.56        45.77 o                         
  -7   5  15          7.25         -8.56        46.66 o                         
  -5   5  15         27.77         13.58        46.66 o                         
  -3   5  15        414.64        358.48        58.76 o                         
 -18   6  15        146.48        107.19        49.31 o                         
 -16   6  15         40.69        119.59        44.59 o                         
 -14   6  15         41.94         -2.07        43.41 o                         
 -12   6  15          2.42        -30.71        45.18 o                         
 -10   6  15         78.59         69.39        47.84 o                         
  -8   6  15        427.18        512.62        61.42 o                         
  -6   6  15        199.39        200.79        54.63 o                         
 -24   0  16       4314.70       4560.41       137.90 o                         
 -22   0  16       4501.20       4524.09       134.65 o                         
 -20   0  16       4640.36       4567.49       140.85 o                         
 -18   0  16       2424.49       2586.71        95.67 o                         
 -16   0  16        954.37        856.33        67.03 o                         
 -14   0  16       3137.68       2734.65        99.81 o                         
 -12   0  16       4731.14       4733.44       136.13 o                         
 -10   0  16       3555.75       3539.31       113.98 o                         
  -8   0  16       3025.68       3054.15       104.24 o                         
  -6   0  16       6215.45       6133.40       160.05 o                         
  -4   0  16       1486.78       1584.51        83.86 o                         
  -2   0  16        425.04        368.81        60.53 o                         
 -23   1  16       1005.79        841.27        75.00 o                         
 -21   1  16       2008.09       1920.84        91.24 o                         
 -19   1  16       1513.72       1441.88        78.25 o                         
 -17   1  16       1086.34       1153.98        71.16 o                         
 -15   1  16        770.40        752.98        67.92 o                         
 -13   1  16       4618.14       4709.23       137.31 o                         
 -11   1  16        655.46        682.70        62.90 o                         
  -9   1  16       1104.18       1221.60        74.12 o                         
  -7   1  16       1893.94       1743.37        83.27 o                         
  -5   1  16       2992.98       3227.78       109.55 o                         
  -3   1  16       1336.76       1417.67        82.38 o                         
  -1   1  16        969.60        990.98        78.25 o                         
 -22   2  16          8.36        -41.34        51.68 o                         
 -20   2  16         40.56        -12.11        49.90 o                         
 -18   2  16        244.70        256.01        54.04 o                         
 -16   2  16       2067.14       2079.41        86.22 o                         
 -14   2  16       5303.23       5264.37       151.48 o                         
 -12   2  16         93.52        142.33        49.02 o                         
 -10   2  16          9.54         59.65        46.95 o                         
  -8   2  16        232.90        237.12        48.43 o                         
  -6   2  16        343.17        336.04        58.76 o                         
  -4   2  16       1141.90       1124.45        76.18 o                         
  -2   2  16        996.06       1133.01        81.20 o                         
 -21   3  16        139.90        135.54        55.81 o                         
 -19   3  16        183.01        166.54        54.92 o                         
 -17   3  16        218.18        233.28        49.31 o                         
 -15   3  16        215.09        261.33        51.08 o                         
 -13   3  16         84.17         29.82        47.54 o                         
 -11   3  16         52.33        119.89        44.29 o                         
  -9   3  16        206.25        225.60        49.90 o                         
  -7   3  16        327.14        294.11        59.06 o                         
  -5   3  16          1.77        -50.20        50.20 o                         
  -3   3  16          5.24         67.92        54.33 o                         
 -20   4  16        718.82        815.58        68.51 o                         
 -18   4  16        520.29        492.83        58.76 o                         
 -16   4  16       1812.42       1790.32        82.09 o                         
 -14   4  16       1750.50       1725.06        82.98 o                         
 -12   4  16       1446.73       1572.99        78.25 o                         
 -10   4  16        506.40        544.80        60.24 o                         
  -8   4  16        261.93        346.08        54.92 o                         
  -6   4  16        278.17        355.82        57.88 o                         
  -4   4  16        583.17        713.71        68.80 o                         
 -19   5  16        712.91        818.24        66.73 o                         
 -17   5  16       1362.30       1363.63        77.07 o                         
 -15   5  16       1653.15       1739.83        81.79 o                         
 -13   5  16       1859.39       1803.02        83.27 o                         
 -11   5  16       1536.96       1560.29        79.73 o                         
  -9   5  16       1767.39       1858.53        87.11 o                         
  -7   5  16       1504.57       1461.96        81.20 o                         
 -14   6  16        372.62        341.65        58.17 o                         
 -12   6  16       1025.40        960.27        69.98 o                         
 -10   6  16       1869.32       1898.99        90.06 o                         
 -21   1  17         96.94         15.95        53.15 o                         
 -19   1  17         75.94         12.70        50.20 o                         
 -17   1  17        298.57        286.43        58.76 o                         
 -15   1  17        379.47        401.89        62.01 o                         
 -13   1  17       3901.10       4087.36       128.45 o                         
 -11   1  17        828.01        936.35        69.98 o                         
  -9   1  17        165.92        118.71        56.70 o                         
  -7   1  17        273.00        322.16        60.24 o                         
  -5   1  17          8.12         45.77        56.40 o                         
 -22   2  17       1072.55       1052.70        79.14 o                         
 -20   2  17       1790.76       1750.16        92.42 o                         
 -18   2  17       2150.82       2342.80        94.20 o                         
 -16   2  17       2007.46       2181.58        90.36 o                         
 -14   2  17       6204.74       6289.61       168.31 o                         
 -12   2  17       1502.99       1595.14        82.38 o                         
 -10   2  17       1006.54       1097.58        75.59 o                         
  -8   2  17       1046.73       1167.27        77.96 o                         
  -6   2  17       1179.78       1141.87        78.84 o                         
  -4   2  17        861.10        733.49        76.18 o                         
 -21   3  17       4135.10       4278.70       132.58 o                         
 -19   3  17       3158.73       3270.30       115.46 o                         
 -17   3  17       1579.40       1669.85        83.27 o                         
 -15   3  17       2167.13       2040.73        89.18 o                         
 -13   3  17       1417.30       1401.43        74.41 o                         
 -11   3  17        868.22        990.10        69.10 o                         
  -9   3  17       1118.96       1364.22        79.43 o                         
  -7   3  17       1799.82       1935.31        94.49 o                         
 -18   4  17        812.09        776.90        66.73 o                         
 -16   4  17        567.82        512.32        62.01 o                         
 -14   4  17       1066.63       1187.35        74.71 o                         
 -12   4  17        627.90        497.85        62.90 o                         
 -10   4  17        919.31        891.18        71.75 o                         
  -8   4  17       1674.59       1775.85        89.77 o                         
 -15   5  17       1080.60       1106.73        77.96 o                         
 -13   5  17       1021.35       1094.92        76.48 o                         
 -11   5  17        140.87        119.30        54.04 o                         
 -20   0  18       3508.73       3748.66       129.04 o                         
 -18   0  18       2429.84       2794.30       106.60 o                         
 -16   0  18         43.77         54.92        51.97 o                         
 -14   0  18         61.45         28.94        54.04 o                         
 -12   0  18        638.60        662.92        66.44 o                         
 -10   0  18       1218.92       1302.51        85.34 o                         
  -8   0  18       5043.02       5342.92       162.11 o                         
 -19   1  18        815.44        726.70        75.00 o                         
 -17   1  18        856.54        918.64        74.71 o                         
 -15   1  18       1618.33       1568.86        86.52 o                         
 -13   1  18        365.98        364.09        64.08 o                         
 -11   1  18        923.05        863.71        73.53 o                         
  -9   1  18       1590.82       1439.23        90.65 o                         
  -7   1  18       2018.81       2095.65       100.40 o                         
 -18   2  18          7.62         25.39        54.04 o                         
 -16   2  18       2281.85       2054.90        94.79 o                         
 -14   2  18        417.05        478.07        67.03 o                         
 -12   2  18        351.57        341.65        63.19 o                         
 -10   2  18        230.23        240.95        62.31 o                         
  -8   2  18        154.49        135.24        60.83 o                         
 -17   3  18         48.68         51.08        53.15 o                         
 -15   3  18         89.00         28.35        56.10 o                         
 -13   3  18        168.72        159.45        56.40 o                         
 -11   3  18          0.45        -49.02        49.02 o                         
                                                                                
