# Supplementary material for: Three phenanthroline–metal complexes with topologically similar but geometrically different conformations
Source: Acta Crystallogr E Crystallogr Commun. 2016 Oct 18;72(Pt 11):1581–6. doi: 10.1107/S2056989016016029 (PMC5095838; doi:10.1107/S2056989016016029)
Supplement: Supplementary file 3 [file e-72-01581-VIsup3.hkl]

data_VI                                                                         
_shelx_title ' exp_3734 in Pbcn'                                                
_shelx_refln_list_code          4                                               
_shelx_F_calc_maximum      242.14                                               
_exptl_crystal_F_000      1512.00                                               
_reflns_d_resolution_high  0.7264                                               
                                                                                
loop_                                                                           
 _space_group_symop_operation_xyz                                               
 'x, y, z'                                                                      
 '-x+1/2, -y+1/2, z+1/2'                                                        
 '-x, y, -z+1/2'                                                                
 'x+1/2, -y+1/2, -z'                                                            
 '-x, -y, -z'                                                                   
 'x-1/2, y-1/2, -z-1/2'                                                         
 'x, -y, z-1/2'                                                                 
 '-x-1/2, y-1/2, z'                                                             
                                                                                
_cell_length_a    15.6244                                                       
_cell_length_b    10.8803                                                       
_cell_length_c    17.9446                                                       
_cell_angle_alpha  90.000                                                       
_cell_angle_beta   90.000                                                       
_cell_angle_gamma  90.000                                                       
                                                                                
_shelx_F_squared_multiplier     1.000                                           
                                                                                
loop_                                                                           
 _refln_index_h                                                                 
 _refln_index_k                                                                 
 _refln_index_l                                                                 
 _refln_F_squared_calc                                                          
 _refln_F_squared_meas                                                          
 _refln_F_squared_sigma                                                         
 _refln_observed_status                                                         
   4   0   0         33.33         40.19         5.47 o                         
   6   0   0       2519.39       2625.48        40.53 o                         
   8   0   0        740.08        722.26        24.28 o                         
  10   0   0       3105.11       2778.81        59.05 o                         
  12   0   0       2171.54       2214.38        63.92 o                         
  14   0   0       1370.69       1416.35        47.79 o                         
  16   0   0       2369.06       2431.94       107.48 o                         
  18   0   0       1014.58       1213.75       124.99 o                         
  20   0   0        494.88        396.73        51.97 o                         
   3   1   0        392.30        579.47        11.86 o                         
   5   1   0       7804.13       7745.58        52.99 o                         
   7   1   0       6373.12       6473.03        58.26 o                         
   9   1   0      10560.06      10826.24        91.46 o                         
  11   1   0        731.64        758.45        20.93 o                         
  13   1   0      27028.49      26542.56       306.90 o                         
  15   1   0        663.95        646.47        33.80 o                         
  17   1   0        899.54        895.61        47.38 o                         
  19   1   0        553.63        462.08        35.28 o                         
  21   1   0        106.12         91.71        28.78 o                         
   0   2   0      41714.51      41497.10       512.71 o                         
   2   2   0       6906.24       6583.26        45.64 o                         
   4   2   0       3907.54       4056.93        28.00 o                         
   6   2   0          5.06         25.33         4.26 o                         
   8   2   0        253.96        349.56        11.38 o                         
  10   2   0         10.98          5.32         3.69 o                         
  12   2   0        684.59        551.77        15.44 o                         
  14   2   0         59.09         93.21        11.93 o                         
  16   2   0        845.02        735.72        35.46 o                         
  18   2   0       1208.66       1198.77        51.00 o                         
  20   2   0        776.04        879.67        68.12 o                         
   1   3   0      32708.42      31957.78       173.90 o                         
   3   3   0       1048.06        876.37        12.34 o                         
   5   3   0       4559.53       3759.88        28.28 o                         
   7   3   0      14994.62      14829.38        93.06 o                         
   9   3   0       9861.25       9226.82        64.44 o                         
  11   3   0       9022.11       8225.56        80.18 o                         
  13   3   0       5415.69       5397.61        81.05 o                         
  15   3   0       5850.46       5736.25       105.73 o                         
  17   3   0       1317.45       1328.54        45.54 o                         
  19   3   0       1806.13       2155.25        90.27 o                         
   0   4   0       1318.97       1387.97        21.31 o                         
   2   4   0         19.23         25.87         2.68 o                         
   4   4   0        192.65        215.64         6.95 o                         
   6   4   0       2911.14       3218.85        30.63 o                         
   8   4   0       9846.05      11230.14        78.07 o                         
  10   4   0       6330.15       6617.59        87.61 o                         
  12   4   0        954.04       1003.43        32.43 o                         
  14   4   0        243.85        224.06        16.79 o                         
  16   4   0       1038.17       1045.77        49.91 o                         
  18   4   0        907.10        909.16        55.02 o                         
   1   5   0        529.67        676.40        10.83 o                         
   3   5   0        686.29        818.18        14.38 o                         
   5   5   0        499.69        747.01        13.89 o                         
   7   5   0       7156.60       7191.71        58.13 o                         
   9   5   0         64.06         53.92         5.43 o                         
  11   5   0        834.99        838.58        28.36 o                         
  13   5   0          7.28         -0.43         7.94 o                         
  15   5   0         35.68         36.23        12.78 o                         
  17   5   0        915.98        945.59        50.64 o                         
   0   6   0       7078.15       7959.55        78.54 o                         
   2   6   0       6342.07       6585.40        49.14 o                         
   4   6   0      17841.19      18190.06       121.23 o                         
   6   6   0      15182.50      14859.92       109.82 o                         
   8   6   0       8911.42       8546.29        70.48 o                         
  10   6   0       3785.46       3728.91        63.81 o                         
  12   6   0        191.33        123.71        16.33 o                         
  14   6   0         50.71         24.45        11.78 o                         
  16   6   0       1061.60       1057.68        48.29 o                         
  18   6   0       1131.65       1307.02       113.81 o                         
   1   7   0      36213.51      37227.34       232.29 o                         
   3   7   0       3622.64       3436.96        40.75 o                         
   5   7   0        863.71        838.61        20.34 o                         
   7   7   0         12.29         11.09         4.33 o                         
   9   7   0         41.87         42.43        14.49 o                         
  11   7   0         80.94        105.85        14.23 o                         
  13   7   0       2093.58       2269.19        67.41 o                         
  15   7   0        396.48        413.37        30.36 o                         
  17   7   0        198.83        176.23        33.80 o                         
   0   8   0        385.02        477.69        20.03 o                         
   2   8   0       4403.01       4588.78        49.64 o                         
   4   8   0        838.08        810.06        19.83 o                         
   6   8   0       2744.91       2680.25        46.36 o                         
   8   8   0       5176.84       5097.54        82.36 o                         
  10   8   0        391.09        349.67        24.93 o                         
  12   8   0        546.96        469.61        29.79 o                         
  14   8   0        624.71        608.05        37.40 o                         
  16   8   0          1.12         18.51        15.90 o                         
   1   9   0       1284.53       1171.96        24.56 o                         
   3   9   0       2666.07       2574.92        52.10 o                         
   5   9   0       1358.63       1375.30        39.44 o                         
   7   9   0       1722.62       1741.13        49.67 o                         
   9   9   0        737.89        741.27        37.75 o                         
  11   9   0       1624.87       1506.90        53.36 o                         
  13   9   0         98.71        109.19        23.87 o                         
  15   9   0       1449.18       1506.05        77.80 o                         
  17   9   0       1203.46       1339.39       156.60 o                         
   0  10   0       2686.53       2608.66        69.76 o                         
   2  10   0        380.34        339.05        18.80 o                         
   4  10   0        365.31        373.94        22.11 o                         
   6  10   0        305.88        260.38        17.50 o                         
   8  10   0       5607.91       5583.50       130.82 o                         
  10  10   0        604.10        574.39        33.78 o                         
  12  10   0       1074.89       1105.44        48.58 o                         
  14  10   0        583.78        627.72        55.89 o                         
   1  11   0        851.88        851.20        35.19 o                         
   3  11   0        573.48        537.68        28.05 o                         
   5  11   0       1831.43       1829.19        52.72 o                         
   7  11   0         84.66         82.87        16.74 o                         
   9  11   0       7319.81       7840.40       139.15 o                         
  11  11   0       1486.61       1716.43        61.87 o                         
  13  11   0        159.62         95.62        35.94 o                         
   0  12   0        645.93        658.06        58.42 o                         
   2  12   0        775.00        849.25        48.07 o                         
   4  12   0       5368.17       5624.30       158.10 o                         
   6  12   0          1.52         -3.33        16.45 o                         
   8  12   0        315.50        283.96        27.03 o                         
  10  12   0         33.25         36.58        16.76 o                         
  12  12   0       1619.07       1635.76       179.84 o                         
   1  13   0         63.13         52.59        20.11 o                         
   3  13   0       1196.89       1185.52        62.17 o                         
   5  13   0       1941.40       2148.76        93.86 o                         
   7  13   0       2967.99       3201.45       190.12 o                         
   9  13   0         24.88        114.72        52.67 o                         
   0  14   0       1603.53       1861.76       256.71 o                         
   2  14   0        693.57        699.06        68.40 o                         
   3   1   1      19190.78      19474.92       105.79 o                         
   4   1   1         28.71         22.89         2.63 o                         
   5   1   1        645.02        700.56         9.79 o                         
   6   1   1        215.60        217.17         5.90 o                         
   7   1   1        656.76        729.84        11.54 o                         
   8   1   1         14.46         21.22         3.09 o                         
   9   1   1        473.74        475.67        10.92 o                         
  10   1   1        136.21        136.86         6.30 o                         
  11   1   1       6194.34       6091.85        48.79 o                         
  12   1   1        241.86        222.28         8.45 o                         
  13   1   1       1048.08       1011.61        18.76 o                         
  14   1   1       1605.08       1614.97        29.68 o                         
  15   1   1       4205.10       4419.55        63.60 o                         
  16   1   1         24.06         18.26         8.57 o                         
  17   1   1       1169.49       1281.56        40.34 o                         
  18   1   1         39.90         37.44        10.84 o                         
  19   1   1        178.57        166.34        15.25 o                         
  20   1   1         82.24         76.65        14.11 o                         
  21   1   1        127.79        140.16        31.46 o                         
   0   2   1       1074.32       1464.92        31.23 o                         
   1   2   1      15090.13      15331.95       105.46 o                         
   2   2   1       1217.59       1269.25        10.27 o                         
   3   2   1       1784.04       1624.46        12.05 o                         
   4   2   1      16119.92      16085.31        77.12 o                         
   5   2   1        696.13        779.00         9.80 o                         
   6   2   1      17040.61      16040.18        85.62 o                         
   7   2   1       2224.24       2601.48        23.86 o                         
   8   2   1      23994.16      23880.89       120.40 o                         
   9   2   1        321.46        299.18         7.83 o                         
  10   2   1       6150.66       6172.04        45.65 o                         
  11   2   1        728.81        705.66        13.23 o                         
  12   2   1        492.67        507.14        12.29 o                         
  13   2   1        670.61        674.67        15.09 o                         
  14   2   1        222.73        213.17        11.24 o                         
  15   2   1         47.91         31.22         6.73 o                         
  16   2   1       1795.83       1777.97        37.33 o                         
  17   2   1         28.08         30.99         8.60 o                         
  18   2   1       2039.26       2171.61        48.32 o                         
  19   2   1         56.86         61.33        10.81 o                         
  20   2   1        701.30        764.29        48.39 o                         
  21   2   1          9.38        -16.78        28.87 o                         
   1   3   1      12811.08      12338.39        50.04 o                         
   2   3   1      11924.88      12057.20        47.27 o                         
   3   3   1        810.83       1001.60         9.45 o                         
   4   3   1       1100.95       1043.19         8.97 o                         
   5   3   1       2647.03       2461.23        16.18 o                         
   6   3   1       9259.08      10389.28        53.45 o                         
   7   3   1        224.20        389.29         8.49 o                         
   8   3   1          9.63         26.95         2.80 o                         
   9   3   1         58.23         64.58         5.81 o                         
  10   3   1        905.16        874.94        15.65 o                         
  11   3   1       1991.28       1932.04        24.79 o                         
  12   3   1        476.67        482.52        13.10 o                         
  13   3   1       3689.62       3806.38        44.77 o                         
  14   3   1        407.08        391.36        14.69 o                         
  15   3   1       1194.78       1217.37        26.69 o                         
  16   3   1        269.90        262.84        13.98 o                         
  17   3   1        163.28        155.61        12.04 o                         
  18   3   1         62.94         56.18        10.86 o                         
  19   3   1         25.72         34.61        14.41 o                         
  20   3   1        259.94        239.49        40.05 o                         
   0   4   1      27346.82      26108.13       166.79 o                         
   1   4   1        358.44        340.83         4.77 o                         
   2   4   1       3232.38       2853.65        16.44 o                         
   3   4   1       5604.87       5363.47        25.92 o                         
   4   4   1        249.37        256.91         5.40 o                         
   5   4   1        428.96        697.08         8.31 o                         
   6   4   1        724.07        776.10         9.97 o                         
   7   4   1       5118.07       5947.65        38.62 o                         
   8   4   1        173.38        153.07         5.52 o                         
   9   4   1        541.84        536.81        10.11 o                         
  10   4   1       2281.95       2396.38        27.55 o                         
  11   4   1       1426.84       1330.51        20.52 o                         
  12   4   1       8729.00       8670.60        69.34 o                         
  13   4   1          0.05         -1.14         5.75 o                         
  14   4   1       2787.28       2731.58        41.34 o                         
  15   4   1        755.20        753.98        22.28 o                         
  16   4   1        216.16        186.08        13.48 o                         
  17   4   1         84.03         75.82        11.31 o                         
  18   4   1         23.21         40.45        11.48 o                         
  19   4   1        122.12        126.94        31.56 o                         
   1   5   1        254.62        258.94         4.82 o                         
   2   5   1       3375.81       3327.81        21.27 o                         
   3   5   1       4471.63       4433.90        25.45 o                         
   4   5   1        165.96        139.78         4.47 o                         
   5   5   1       9862.50       9985.43        51.45 o                         
   6   5   1       1051.74       1063.00        12.05 o                         
   7   5   1      13542.98      13194.97        71.09 o                         
   8   5   1        749.04        802.23        13.37 o                         
   9   5   1       7297.97       7168.13        47.07 o                         
  10   5   1        477.45        486.04        10.72 o                         
  11   5   1       3165.57       3113.29        37.09 o                         
  12   5   1        823.01        689.50        19.00 o                         
  13   5   1        280.10        275.59        12.62 o                         
  14   5   1         78.26         58.74         8.02 o                         
  15   5   1        621.89        646.60        25.06 o                         
  16   5   1        188.04        199.22        14.94 o                         
  17   5   1       1100.50       1022.42        37.00 o                         
  18   5   1          0.08         13.21        10.25 o                         
  19   5   1       1727.58       2084.35       220.22 o                         
   0   6   1       8707.56       8647.35        71.67 o                         
   1   6   1       4065.63       4212.71        25.45 o                         
   2   6   1       5351.41       5698.88        34.09 o                         
   3   6   1       1163.76       1192.25        13.29 o                         
   4   6   1        209.47        225.31         5.80 o                         
   5   6   1          6.70          3.57         2.87 o                         
   6   6   1         65.54         77.43         4.13 o                         
   7   6   1          1.33          1.56         1.94 o                         
   8   6   1         71.76         87.53         5.20 o                         
   9   6   1        244.29        276.64         9.53 o                         
  10   6   1        179.48        166.31        10.27 o                         
  11   6   1         71.29         73.76         7.77 o                         
  12   6   1        884.23        811.34        26.37 o                         
  13   6   1          4.72          1.93         8.06 o                         
  14   6   1       1035.02        998.49        31.27 o                         
  15   6   1         81.52         68.18         9.89 o                         
  16   6   1        274.17        276.93        18.05 o                         
  17   6   1          0.03          0.44        10.86 o                         
  18   6   1        554.79        673.77        57.56 o                         
   1   7   1       2811.80       2972.72        22.16 o                         
   2   7   1         52.55         80.58         3.79 o                         
   3   7   1         97.65        117.33         4.36 o                         
   4   7   1        249.12        261.18         7.23 o                         
   5   7   1       2222.68       2333.73        24.72 o                         
   6   7   1         21.55         14.93         3.79 o                         
   7   7   1       1838.57       1785.15        24.57 o                         
   8   7   1        442.45        422.92        15.45 o                         
   9   7   1         44.66         33.10         6.75 o                         
  10   7   1         77.59         69.30         8.50 o                         
  11   7   1        233.97        190.90        12.23 o                         
  12   7   1       1076.67        961.35        28.61 o                         
  13   7   1          5.66         10.03         8.72 o                         
  14   7   1         71.73         39.66         8.63 o                         
  15   7   1        254.80        265.51        17.80 o                         
  16   7   1         19.67         11.96        10.65 o                         
  17   7   1         49.45         42.54        16.33 o                         
  18   7   1          2.65         22.45        23.49 o                         
   0   8   1       9962.99       9882.93        88.75 o                         
   1   8   1       1005.49       1046.73        13.13 o                         
   2   8   1       7239.85       6921.52        48.07 o                         
   3   8   1        200.14        206.45         7.51 o                         
   4   8   1       5852.15       5774.65        40.30 o                         
   5   8   1         99.69         92.21         5.88 o                         
   6   8   1        440.40        448.56        14.46 o                         
   7   8   1         50.75         45.76         5.62 o                         
   8   8   1        671.70        685.16        21.28 o                         
   9   8   1         87.52         68.66        10.37 o                         
  10   8   1       2823.87       2866.67        48.09 o                         
  11   8   1         40.75         22.84         7.86 o                         
  12   8   1       1426.82       1552.47        37.60 o                         
  13   8   1         11.36         -1.96         8.01 o                         
  14   8   1       1270.59       1400.12        39.91 o                         
  15   8   1        387.64        429.84        22.94 o                         
  16   8   1       1751.62       1779.76        61.94 o                         
  17   8   1         50.32         60.74        29.86 o                         
   1   9   1         93.95        106.03         5.41 o                         
   2   9   1        733.22        783.62        19.22 o                         
   3   9   1        644.69        626.44        18.28 o                         
   4   9   1        207.03        196.01        10.73 o                         
   5   9   1       4633.19       4585.75        51.38 o                         
   6   9   1          2.86         -2.26         5.95 o                         
   7   9   1       4538.65       4556.45        56.75 o                         
   8   9   1        495.91        497.39        21.48 o                         
   9   9   1       2553.49       2564.48        49.64 o                         
  10   9   1        129.16        128.24        11.62 o                         
  11   9   1         39.30         16.82         8.10 o                         
  12   9   1          0.44          2.42         8.47 o                         
  13   9   1          4.45         -8.51         8.51 o                         
  14   9   1         29.85         19.28         9.42 o                         
  15   9   1         77.06         38.99        13.57 o                         
  16   9   1         51.30         15.19        51.62 o                         
  17   9   1        393.48        363.18        84.44 o                         
   0  10   1        465.41        459.29        20.33 o                         
   1  10   1          4.74          2.60         4.78 o                         
   2  10   1        401.63        376.00        13.76 o                         
   3  10   1        340.07        332.27        14.22 o                         
   4  10   1        948.74        994.34        24.92 o                         
   5  10   1       2985.99       2983.09        44.57 o                         
   6  10   1        233.20        236.23        13.00 o                         
   7  10   1          0.36         -1.01         7.79 o                         
   8  10   1        672.59        696.62        26.45 o                         
   9  10   1         93.23         70.69         9.96 o                         
  10  10   1          0.99         -4.93         9.57 o                         
  11  10   1         29.88         23.96         9.35 o                         
  12  10   1        203.17        233.23        16.19 o                         
  13  10   1          6.67         -6.04         9.53 o                         
  14  10   1        156.65        154.29        22.79 o                         
  15  10   1        121.31         64.64        42.84 o                         
   1  11   1       1811.59       1827.40        35.36 o                         
   2  11   1          7.77          4.68         6.51 o                         
   3  11   1       1653.67       1683.88        35.11 o                         
   4  11   1       1766.11       1814.39        36.87 o                         
   5  11   1         39.25         26.63         7.67 o                         
   6  11   1         51.78         33.89         8.24 o                         
   7  11   1        952.18        960.92        32.18 o                         
   8  11   1       1332.78       1369.11        38.53 o                         
   9  11   1        760.32        826.10        31.09 o                         
  10  11   1        392.10        358.84        20.50 o                         
  11  11   1       2264.24       2341.52        51.24 o                         
  12  11   1          8.48          6.65        11.96 o                         
  13  11   1       1308.37       1489.54       103.78 o                         
  14  11   1         45.17         23.07        49.89 o                         
   0  12   1        704.42        704.41        38.54 o                         
   1  12   1          7.26         -8.87         8.87 o                         
   2  12   1        811.27        743.13        26.18 o                         
   3  12   1        245.61        215.60        15.42 o                         
   4  12   1        927.96       1003.88        35.51 o                         
   5  12   1        156.17        147.88        15.64 o                         
   6  12   1        790.12        817.73        33.08 o                         
   7  12   1         52.46         24.92        12.87 o                         
   8  12   1       2276.91       2436.09        57.15 o                         
   9  12   1        835.82        799.12        33.54 o                         
  10  12   1         71.55         34.56        17.96 o                         
  11  12   1         24.57         -0.47        21.20 o                         
  12  12   1        150.22        103.21        53.00 o                         
   1  13   1        181.38        187.05        16.18 o                         
   2  13   1          1.07         -9.25         9.25 o                         
   3  13   1         96.09         85.40        13.93 o                         
   4  13   1        110.95         68.41        21.44 o                         
   5  13   1         22.02         -9.92        12.80 o                         
   6  13   1         25.71          9.45        19.16 o                         
   7  13   1         21.21         27.83        20.97 o                         
   8  13   1         10.22        -18.90        26.91 o                         
   9  13   1         21.65         63.27        47.17 o                         
  10  13   1        347.03        302.47        56.14 o                         
   0  14   1        499.80        524.31        50.28 o                         
   1  14   1          0.56        -15.76        15.76 o                         
   2  14   1         38.08         60.73        41.73 o                         
   3  14   1        107.92         55.38        20.31 o                         
   4  14   1       1007.59        994.77       143.62 o                         
   3   0   2      44515.07      44748.49       263.41 o                         
   4   0   2       5823.72       5722.61        44.12 o                         
   5   0   2      18290.20      17892.07       133.26 o                         
   6   0   2      16692.33      16756.24       107.15 o                         
   7   0   2         80.10        110.48         6.52 o                         
   8   0   2      13900.81      13698.39       146.22 o                         
   9   0   2       7647.03       7627.42       111.16 o                         
  10   0   2       5021.06       4891.40        60.14 o                         
  11   0   2       3387.69       3284.79        46.76 o                         
  12   0   2      12132.25      12084.08       109.99 o                         
  13   0   2        532.68        584.86        20.86 o                         
  14   0   2       7564.12       7379.92       124.50 o                         
  15   0   2        905.63        872.32        38.64 o                         
  16   0   2       1296.06       1362.50        56.75 o                         
  17   0   2        297.35        325.17        35.14 o                         
  18   0   2        737.07        839.54        47.94 o                         
  19   0   2          3.80        -15.59        15.59 o                         
  20   0   2        338.32        358.12        33.71 o                         
  21   0   2         30.75         41.60        19.91 o                         
   2   1   2      14592.62      15255.04       107.56 o                         
   3   1   2       2947.57       3151.25        19.92 o                         
   4   1   2      10011.54       9184.08        43.22 o                         
   5   1   2         44.57         53.60         2.73 o                         
   6   1   2       1869.35       1944.63        17.12 o                         
   7   1   2       2835.73       3331.61        27.44 o                         
   8   1   2        240.60        151.91         6.46 o                         
   9   1   2       2255.04       2473.08        27.03 o                         
  10   1   2       7831.72       7754.56        68.01 o                         
  11   1   2         49.44         53.29         4.68 o                         
  12   1   2         28.08         21.69         4.16 o                         
  13   1   2         24.60         25.56         6.09 o                         
  14   1   2        481.57        504.88        16.72 o                         
  15   1   2        197.19        161.64        12.50 o                         
  16   1   2        839.68        849.65        29.60 o                         
  17   1   2        367.85        354.38        21.68 o                         
  18   1   2        385.71        403.11        23.50 o                         
  19   1   2        488.78        457.45        24.30 o                         
  20   1   2         27.56         40.29        11.65 o                         
  21   1   2         94.60         31.31        22.41 o                         
   0   2   2        207.81        182.25         6.43 o                         
   1   2   2       1191.78       1392.37        11.82 o                         
   2   2   2      11561.66      11842.37        51.92 o                         
   3   2   2       8191.99       7710.06        41.07 o                         
   4   2   2         10.27         13.64         2.00 o                         
   5   2   2         60.01         32.16         2.19 o                         
   6   2   2       1949.32       2321.20        19.48 o                         
   7   2   2       2041.68       2148.66        21.50 o                         
   8   2   2        143.22        172.43        11.25 o                         
   9   2   2        759.95        655.69        15.20 o                         
  10   2   2         40.04         50.33         3.47 o                         
  11   2   2       2134.47       1991.34        22.33 o                         
  12   2   2         29.15         57.75         4.36 o                         
  13   2   2        428.32        406.37        13.30 o                         
  14   2   2         20.49          9.69         5.15 o                         
  15   2   2       1354.05       1305.10        29.46 o                         
  16   2   2        283.71        266.32        14.81 o                         
  17   2   2         48.79         40.45        10.18 o                         
  18   2   2         34.60         12.42         9.44 o                         
  19   2   2         56.92         49.60        12.33 o                         
  20   2   2         78.95         58.54        18.55 o                         
  21   2   2         17.32        -13.94        24.99 o                         
   1   3   2       4313.99       4115.24        21.13 o                         
   2   3   2       2085.21       2131.14        15.23 o                         
   3   3   2       6294.01       5847.49        28.73 o                         
   4   3   2        580.49        626.56         7.67 o                         
   5   3   2      20208.92      19868.00        87.18 o                         
   6   3   2       1372.37       1488.13        17.18 o                         
   7   3   2      14760.23      14535.09        80.35 o                         
   8   3   2       1067.99       1069.46        16.83 o                         
   9   3   2       6112.56       6204.93        48.91 o                         
  10   3   2        133.63        116.99         6.55 o                         
  11   3   2      11706.15      11496.44        89.28 o                         
  12   3   2        213.07        192.73         8.86 o                         
  13   3   2       3433.77       3355.09        42.45 o                         
  14   3   2         68.54         61.38         7.09 o                         
  15   3   2       4491.59       4508.02        52.88 o                         
  16   3   2          5.59          4.89         6.74 o                         
  17   3   2       1497.07       1564.80        40.58 o                         
  18   3   2         57.90         50.21         9.91 o                         
  19   3   2        403.10        380.12        28.44 o                         
  20   3   2         24.48         39.65        26.19 o                         
  21   3   2        536.47        776.51       136.13 o                         
   0   4   2         21.85         44.79         4.38 o                         
   1   4   2          7.66         18.06         1.65 o                         
   2   4   2        606.77        557.14         7.43 o                         
   3   4   2          0.21          3.31         1.55 o                         
   4   4   2       1880.75       2046.77        16.74 o                         
   5   4   2       1896.16       2089.37        16.66 o                         
   6   4   2         44.67         42.02         3.14 o                         
   7   4   2         77.11         97.27         4.50 o                         
   8   4   2        399.84        396.59        10.15 o                         
   9   4   2        254.66        292.32         9.12 o                         
  10   4   2       2075.35       2099.62        26.69 o                         
  11   4   2         79.47         77.55         6.54 o                         
  12   4   2       1515.43       1448.90        26.11 o                         
  13   4   2         13.11          8.16         5.75 o                         
  14   4   2       2057.95       1987.72        35.14 o                         
  15   4   2         19.21         14.38         7.46 o                         
  16   4   2       1821.89       1760.00        39.79 o                         
  17   4   2        166.79        142.58        17.64 o                         
  18   4   2        228.69        199.64        18.13 o                         
  19   4   2         32.75         40.61        22.88 o                         
  20   4   2         40.56         44.61        35.82 o                         
   1   5   2        345.90        326.52         5.82 o                         
   2   5   2        932.37        819.41        10.19 o                         
   3   5   2        186.11        186.71         5.05 o                         
   4   5   2        690.78        674.79         9.49 o                         
   5   5   2        515.27        431.28         8.17 o                         
   6   5   2         98.44        114.24         4.23 o                         
   7   5   2       1321.14       1118.16        13.26 o                         
   8   5   2         49.06         38.29         3.97 o                         
   9   5   2        302.11        246.09         8.29 o                         
  10   5   2         33.93         38.27         4.42 o                         
  11   5   2        522.37        545.09        15.72 o                         
  12   5   2         17.69          9.82         5.37 o                         
  13   5   2         53.92         26.42         6.69 o                         
  14   5   2        671.18        644.28        23.02 o                         
  15   5   2         23.58          8.91         8.25 o                         
  16   5   2        689.56        732.11        28.97 o                         
  17   5   2         99.00        104.41        12.59 o                         
  18   5   2          4.20         14.77        11.00 o                         
  19   5   2        537.26        568.91       119.30 o                         
   0   6   2       8646.11       9007.25        60.27 o                         
   1   6   2         27.75         28.20         2.58 o                         
   2   6   2       4361.99       4282.68        28.26 o                         
   3   6   2        604.64        524.49         8.78 o                         
   4   6   2      14326.68      14652.51        64.31 o                         
   5   6   2        101.64         61.48         3.51 o                         
   6   6   2      11236.46      10617.15        56.01 o                         
   7   6   2        235.26        270.26         7.96 o                         
   8   6   2       6748.26       6282.65        45.65 o                         
   9   6   2       2853.27       2870.54        34.53 o                         
  10   6   2       3127.37       3013.55        38.39 o                         
  11   6   2        771.42        730.90        21.74 o                         
  12   6   2        627.17        576.17        21.25 o                         
  13   6   2         28.59         28.21         7.83 o                         
  14   6   2        151.01        124.76        11.06 o                         
  15   6   2        232.77        219.59        15.35 o                         
  16   6   2       1557.07       1592.61        42.03 o                         
  17   6   2        757.23        823.84        34.23 o                         
  18   6   2        967.10        945.36        60.64 o                         
  19   6   2          0.00         92.57        51.09 o                         
   1   7   2       7344.05       7522.74        39.27 o                         
   2   7   2       1732.34       1727.68        19.95 o                         
   3   7   2       1210.91       1114.09        15.69 o                         
   4   7   2       5142.97       5055.77        36.43 o                         
   5   7   2        924.63        979.61        15.94 o                         
   6   7   2        307.84        256.94         9.20 o                         
   7   7   2        783.87        827.82        16.63 o                         
   8   7   2         65.32         43.55         5.93 o                         
   9   7   2         70.56         65.82         7.55 o                         
  10   7   2       1005.19       1009.46        26.26 o                         
  11   7   2       1829.38       1763.57        37.54 o                         
  12   7   2        171.64        163.12        11.90 o                         
  13   7   2       2233.67       2223.82        47.53 o                         
  14   7   2         20.56         30.00         8.86 o                         
  15   7   2       1048.37       1101.37        35.12 o                         
  16   7   2        197.29        195.72        15.92 o                         
  17   7   2         81.16         57.59        17.57 o                         
  18   7   2        286.37        404.89        61.74 o                         
   0   8   2        224.74        235.99         8.51 o                         
   1   8   2        249.35        215.28         6.26 o                         
   2   8   2         42.60         48.81         5.67 o                         
   3   8   2       3073.41       3201.33        29.54 o                         
   4   8   2       1485.70       1455.73        20.79 o                         
   5   8   2       1025.08        997.25        18.67 o                         
   6   8   2       2419.61       2422.10        32.96 o                         
   7   8   2        271.69        276.13        11.70 o                         
   8   8   2       1483.23       1459.31        30.61 o                         
   9   8   2        864.67        847.76        25.27 o                         
  10   8   2        204.12        153.12        11.44 o                         
  11   8   2        176.22        168.29        11.23 o                         
  12   8   2         11.22          8.11         7.38 o                         
  13   8   2         16.02          1.20         8.13 o                         
  14   8   2         36.46         32.57         9.45 o                         
  15   8   2        149.50        134.65        13.52 o                         
  16   8   2         27.29          4.49        13.35 o                         
  17   8   2         19.56         11.12        28.15 o                         
   1   9   2       1915.16       1938.87        23.05 o                         
   2   9   2         18.45         10.46         3.32 o                         
   3   9   2       1866.36       1895.10        30.82 o                         
   4   9   2         26.97         18.23         4.95 o                         
   5   9   2       1966.23       1972.48        30.50 o                         
   6   9   2        780.44        782.91        21.15 o                         
   7   9   2       3241.09       3260.49        47.62 o                         
   8   9   2         19.95         12.29         8.02 o                         
   9   9   2       1872.91       1864.33        41.12 o                         
  10   9   2        496.36        479.46        21.31 o                         
  11   9   2       1385.12       1337.62        35.35 o                         
  12   9   2         17.95          0.20         8.31 o                         
  13   9   2        354.14        345.90        19.04 o                         
  14   9   2          0.03         -1.11         9.98 o                         
  15   9   2        484.63        459.19        35.69 o                         
  16   9   2        365.01        339.33        58.11 o                         
   0  10   2        847.76        886.09        28.18 o                         
   1  10   2         78.13         62.50         6.06 o                         
   2  10   2        308.97        303.92        12.82 o                         
   3  10   2          8.44          0.24         5.83 o                         
   4  10   2        961.63        956.69        24.36 o                         
   5  10   2          1.20         -1.06         6.15 o                         
   6  10   2       1914.34       1966.57        40.40 o                         
   7  10   2        255.87        238.90        14.81 o                         
   8  10   2       3007.74       3004.26        53.25 o                         
   9  10   2          0.03          5.60         8.36 o                         
  10  10   2       1037.61       1038.05        32.80 o                         
  11  10   2         39.49         26.95         9.42 o                         
  12  10   2        708.51        725.29        27.92 o                         
  13  10   2        159.51        119.84        12.20 o                         
  14  10   2        354.35        328.66        30.82 o                         
  15  10   2          1.10        122.78        58.84 o                         
   1  11   2       2139.61       2079.21        42.42 o                         
   2  11   2        255.76        209.49        13.68 o                         
   3  11   2       2105.91       2089.15        42.79 o                         
   4  11   2         59.22         45.06        10.70 o                         
   5  11   2         99.40         79.51         8.86 o                         
   6  11   2          8.10          2.94         7.80 o                         
   7  11   2          2.27         -4.12         9.07 o                         
   8  11   2         18.76         13.83         9.02 o                         
   9  11   2        352.36        409.83        21.11 o                         
  10  11   2        505.10        501.09        23.87 o                         
  11  11   2        195.37        195.11        15.77 o                         
  12  11   2         24.21         13.36        15.25 o                         
  13  11   2        235.98        251.17        45.22 o                         
  14  11   2         54.04         51.13        37.07 o                         
   0  12   2        513.83        496.23        35.37 o                         
   1  12   2         67.86         34.08         8.44 o                         
   2  12   2        529.81        571.24        23.92 o                         
   3  12   2        945.21        993.70        32.40 o                         
   4  12   2        439.69        477.10        22.84 o                         
   5  12   2         30.32         16.29         9.65 o                         
   6  12   2          3.02        -10.55        10.55 o                         
   7  12   2         70.26         68.61        10.87 o                         
   8  12   2        481.92        458.84        26.12 o                         
   9  12   2        115.79        111.93        13.34 o                         
  10  12   2        925.00       1013.16        49.90 o                         
  11  12   2         43.76         33.82        16.42 o                         
  12  12   2        890.37       1088.71       128.87 o                         
   1  13   2        129.20         91.56        13.36 o                         
   2  13   2         74.14        101.19        12.45 o                         
   3  13   2       1615.52       1671.23        52.57 o                         
   4  13   2        222.52        207.97        20.69 o                         
   5  13   2        798.94        782.46        46.95 o                         
   6  13   2         27.92         22.85        14.71 o                         
   7  13   2       1303.16       1295.58       117.38 o                         
   8  13   2        165.43        167.06        40.90 o                         
   9  13   2        640.12        601.57       110.44 o                         
   0  14   2       1342.63       1433.29        81.09 o                         
   1  14   2          4.23         -3.40        20.03 o                         
   2  14   2       2086.45       2148.68        91.56 o                         
   3  14   2        410.91        338.43        41.33 o                         
   4  14   2        518.43        540.68        78.88 o                         
   1   1   3      44222.96      44756.88       217.55 o                         
   2   1   3       2701.16       2579.52        16.83 o                         
   3   1   3       1433.67       1491.09        11.34 o                         
   4   1   3      13322.37      13406.41        60.54 o                         
   5   1   3      12842.01      13248.34        53.70 o                         
   6   1   3      11037.14      12378.11        68.60 o                         
   7   1   3        979.24        951.13        13.13 o                         
   8   1   3        951.97       1084.29        15.79 o                         
   9   1   3       4990.27       5172.01        42.60 o                         
  10   1   3       1112.20       1152.11        20.15 o                         
  11   1   3       1816.59       1857.27        26.68 o                         
  12   1   3       7130.96       6988.40        58.50 o                         
  13   1   3         29.41         30.42         6.12 o                         
  14   1   3        478.07        498.98        17.71 o                         
  15   1   3       1190.75       1206.74        32.99 o                         
  16   1   3         68.98         55.86         9.99 o                         
  17   1   3       1028.31       1104.95        37.96 o                         
  18   1   3          1.11        -10.48        10.48 o                         
  19   1   3        454.30        450.94        24.36 o                         
  20   1   3         21.64         10.74        14.36 o                         
  21   1   3        462.03        485.90        69.63 o                         
   0   2   3      56988.80      57472.47       359.70 o                         
   1   2   3      58633.12      59674.46       241.44 o                         
   2   2   3      22439.95      23348.02       119.27 o                         
   3   2   3      18508.74      17855.44        83.14 o                         
   4   2   3       7629.37       7629.26        36.47 o                         
   5   2   3       1147.95       1113.43        12.31 o                         
   6   2   3       5360.04       5445.12        36.76 o                         
   7   2   3       5122.35       5975.28        40.94 o                         
   8   2   3       3669.30       3522.92        32.14 o                         
   9   2   3       2008.03       2123.30        28.06 o                         
  10   2   3       8111.81       8122.97        60.08 o                         
  11   2   3        161.81        141.22         7.86 o                         
  12   2   3        218.27        219.75         7.83 o                         
  13   2   3         44.26         47.52         5.36 o                         
  14   2   3        118.45        101.93         7.33 o                         
  15   2   3         10.57          1.40         6.85 o                         
  16   2   3       2207.68       2365.07        52.33 o                         
  17   2   3        127.75        145.81        12.61 o                         
  18   2   3        941.53        987.07        35.19 o                         
  19   2   3        344.37        389.68        23.00 o                         
  20   2   3        475.90        504.12        44.70 o                         
  21   2   3         26.69         45.17        53.80 o                         
   1   3   3      10727.79      11727.42        44.60 o                         
   2   3   3       3130.24       3884.59        21.24 o                         
   3   3   3        567.75        573.27         7.74 o                         
   4   3   3        430.98        218.39         5.06 o                         
   5   3   3        259.29        248.14         5.99 o                         
   6   3   3       2150.53       2343.30        23.13 o                         
   7   3   3       6045.17       6074.12        43.59 o                         
   8   3   3       1309.23       1266.48        19.98 o                         
   9   3   3        478.51        439.87        12.43 o                         
  10   3   3       2957.28       2915.81        33.28 o                         
  11   3   3         72.86         64.03         5.50 o                         
  12   3   3       1329.37       1230.01        23.04 o                         
  13   3   3        851.48        752.18        17.90 o                         
  14   3   3       2039.82       2226.25        35.10 o                         
  15   3   3        410.49        424.16        16.55 o                         
  16   3   3       2805.98       2893.59        45.07 o                         
  17   3   3          4.43         10.07         8.69 o                         
  18   3   3        245.87        233.61        18.21 o                         
  19   3   3         38.12         -2.45        14.04 o                         
  20   3   3        557.79        674.89        88.73 o                         
   0   4   3      27351.46      29033.49       195.40 o                         
   1   4   3       2032.59       2028.57        14.14 o                         
   2   4   3       1116.71       1288.21        11.43 o                         
   3   4   3       4784.33       4393.96        26.71 o                         
   4   4   3        559.49        546.80         8.28 o                         
   5   4   3        170.05        322.67         6.86 o                         
   6   4   3       6158.68       5962.89        38.02 o                         
   7   4   3       2457.95       2517.79        25.10 o                         
   8   4   3       3955.03       3820.99        34.47 o                         
   9   4   3       3098.26       2957.90        31.55 o                         
  10   4   3       1103.49       1096.97        21.69 o                         
  11   4   3        658.23        637.03        16.79 o                         
  12   4   3        659.85        657.31        17.59 o                         
  13   4   3        217.83        170.69        10.24 o                         
  14   4   3       1539.49       1632.86        31.82 o                         
  15   4   3        739.04        700.89        22.75 o                         
  16   4   3        276.70        241.86        15.17 o                         
  17   4   3        383.36        375.98        22.02 o                         
  18   4   3        253.91        293.28        21.48 o                         
  19   4   3         85.71         67.92        39.93 o                         
  20   4   3        714.72        689.35       126.57 o                         
   1   5   3      17560.75      18396.31        82.71 o                         
   2   5   3       7215.83       7119.78        37.59 o                         
   3   5   3      11311.50      10741.67        54.06 o                         
   4   5   3       4819.61       4761.91        32.85 o                         
   5   5   3       1344.90       1270.26        15.41 o                         
   6   5   3         36.67         47.73         3.06 o                         
   7   5   3       1889.03       1984.17        21.87 o                         
   8   5   3         71.79         94.90         4.89 o                         
   9   5   3       6088.77       6062.33        48.84 o                         
  10   5   3        927.41        936.48        19.33 o                         
  11   5   3       3325.34       3237.32        40.59 o                         
  12   5   3        571.99        541.14        17.58 o                         
  13   5   3         59.16         95.30         9.31 o                         
  14   5   3         71.06         62.40         8.37 o                         
  15   5   3       2315.81       2404.75        49.93 o                         
  16   5   3        501.96        505.44        23.89 o                         
  17   5   3       2209.98       2463.30        57.95 o                         
  18   5   3          0.52          3.67        11.39 o                         
  19   5   3        951.06       1184.84       164.78 o                         
   0   6   3       7014.20       7792.22        59.64 o                         
   1   6   3       2375.01       2414.92        20.10 o                         
   2   6   3       1305.77       1433.29        14.91 o                         
   3   6   3       1007.76        934.62        13.48 o                         
   4   6   3         82.79         96.25         4.81 o                         
   5   6   3          2.29         -0.15         2.59 o                         
   6   6   3       2361.69       2107.07        21.95 o                         
   7   6   3        440.06        429.13         9.84 o                         
   8   6   3       5817.16       5911.77        44.37 o                         
   9   6   3        956.70        990.42        21.23 o                         
  10   6   3        145.28        130.82         8.95 o                         
  11   6   3       1566.09       1542.06        30.37 o                         
  12   6   3        125.86        122.90        10.34 o                         
  13   6   3        217.68        180.60        13.72 o                         
  14   6   3         70.66         64.78         9.87 o                         
  15   6   3          0.39         -4.89         9.02 o                         
  16   6   3        125.27         78.76        12.97 o                         
  17   6   3         15.17         24.70        11.77 o                         
  18   6   3        484.07        505.41        45.80 o                         
  19   6   3          4.17        -23.25        42.52 o                         
   1   7   3        354.68        394.88         8.20 o                         
   2   7   3        156.24        111.39         4.91 o                         
   3   7   3          9.18         14.99         2.84 o                         
   4   7   3        108.76        142.52         5.62 o                         
   5   7   3       2614.98       2635.03        24.51 o                         
   6   7   3        543.08        466.60        10.69 o                         
   7   7   3       1806.98       1736.63        23.58 o                         
   8   7   3       1163.75       1123.74        24.13 o                         
   9   7   3         26.10         24.19         5.62 o                         
  10   7   3        988.57        999.17        25.57 o                         
  11   7   3         34.70         29.00         6.96 o                         
  12   7   3         95.45         56.48         8.45 o                         
  13   7   3        716.13        687.80        26.25 o                         
  14   7   3         56.68         39.54         8.88 o                         
  15   7   3        152.15        110.11        13.01 o                         
  16   7   3        139.27        130.04        13.79 o                         
  17   7   3         37.73         65.42        16.83 o                         
  18   7   3         36.93         76.78        36.08 o                         
   0   8   3       4084.45       3905.34        38.54 o                         
   1   8   3         50.08         27.63         3.13 o                         
   2   8   3       8695.82       8439.57        60.58 o                         
   3   8   3       2540.29       2416.87        26.31 o                         
   4   8   3       5113.47       5180.97        44.21 o                         
   5   8   3       3996.28       3894.06        38.17 o                         
   6   8   3         34.35         19.01         4.84 o                         
   7   8   3       3315.67       3342.09        43.77 o                         
   8   8   3       2033.15       2062.40        36.18 o                         
   9   8   3         63.22         47.74         7.32 o                         
  10   8   3       1863.05       1889.63        39.08 o                         
  11   8   3        848.61        781.04        25.81 o                         
  12   8   3       1034.57       1116.13        30.68 o                         
  13   8   3         70.30         57.16         9.02 o                         
  14   8   3        888.84        928.85        31.35 o                         
  15   8   3        263.64        290.26        18.94 o                         
  16   8   3       1053.29       1065.83        47.45 o                         
  17   8   3        129.10        103.27        80.21 o                         
   1   9   3        857.02        911.65        16.37 o                         
   2   9   3       2249.08       2421.12        29.59 o                         
   3   9   3       1715.29       1848.62        29.63 o                         
   4   9   3       2684.13       2730.81        35.87 o                         
   5   9   3         12.61         14.06         5.32 o                         
   6   9   3        954.19       1006.16        23.59 o                         
   7   9   3       6105.11       6241.24        68.39 o                         
   8   9   3       3558.81       3723.22        51.59 o                         
   9   9   3       1782.31       1786.65        38.49 o                         
  10   9   3        262.50        246.26        15.13 o                         
  11   9   3        119.74        106.56        11.80 o                         
  12   9   3         61.53         41.76         9.52 o                         
  13   9   3        393.97        351.19        18.88 o                         
  14   9   3         15.11          8.60        13.19 o                         
  15   9   3         37.86         26.09        25.57 o                         
  16   9   3         20.69        -23.64        43.58 o                         
   0  10   3         64.78         56.73         9.56 o                         
   1  10   3        127.58        128.95         7.87 o                         
   2  10   3        222.47        208.94        10.81 o                         
   3  10   3         51.62         37.06         6.62 o                         
   4  10   3        282.10        316.27        13.86 o                         
   5  10   3       1877.41       1895.10        36.79 o                         
   6  10   3       1100.52       1106.56        29.16 o                         
   7  10   3        141.51        108.09         9.75 o                         
   8  10   3        449.45        518.30        21.28 o                         
   9  10   3        591.49        662.00        25.92 o                         
  10  10   3         68.02         46.99         9.55 o                         
  11  10   3        401.91        390.29        20.63 o                         
  12  10   3          2.95         -9.38         9.38 o                         
  13  10   3        184.15        161.36        15.34 o                         
  14  10   3          9.78         15.30        14.56 o                         
  15  10   3        723.44        657.84       113.23 o                         
   1  11   3       1235.82       1266.69        33.31 o                         
   2  11   3        639.95        631.42        22.88 o                         
   3  11   3        766.59        746.88        28.45 o                         
   4  11   3        105.20        103.38         9.67 o                         
   5  11   3       1270.15       1286.48        33.16 o                         
   6  11   3         11.33          4.03         7.77 o                         
   7  11   3        255.94        272.32        17.35 o                         
   8  11   3       1618.31       1650.40        39.98 o                         
   9  11   3        539.72        564.52        24.98 o                         
  10  11   3        145.58        191.52        16.32 o                         
  11  11   3       1200.53       1260.60        38.74 o                         
  12  11   3        148.89        164.24        30.06 o                         
  13  11   3       1071.39       1185.89        92.14 o                         
  14  11   3        229.29        294.51        90.77 o                         
   0  12   3        427.12        346.98        32.33 o                         
   1  12   3        489.96        462.04        21.96 o                         
   2  12   3        365.47        362.59        19.66 o                         
   3  12   3        892.79        949.22        29.64 o                         
   4  12   3        120.14        112.24        12.13 o                         
   5  12   3        260.78        206.94        16.07 o                         
   6  12   3       1067.36       1084.30        40.40 o                         
   7  12   3          7.32          0.72        11.07 o                         
   8  12   3        881.70        913.89        33.74 o                         
   9  12   3         79.34         56.26        13.93 o                         
  10  12   3        893.74        845.89        48.39 o                         
  11  12   3         15.71         43.76        19.92 o                         
  12  12   3        617.01        808.68       139.03 o                         
   1  13   3         27.36          9.67         9.13 o                         
   2  13   3        471.39        448.99        23.15 o                         
   3  13   3        400.38        419.93        22.80 o                         
   4  13   3        204.31        187.87        20.81 o                         
   5  13   3         17.09          6.45        13.83 o                         
   6  13   3         35.72         17.17        16.90 o                         
   7  13   3          9.00         -2.85        22.64 o                         
   8  13   3         52.36         25.61        36.68 o                         
   9  13   3        191.78        164.00        37.82 o                         
   0  14   3        451.98        435.93        44.81 o                         
   1  14   3          1.02        -13.48        16.92 o                         
   2  14   3       1373.87       1454.10        68.69 o                         
   3  14   3        261.28        242.75        34.75 o                         
   4  14   3        530.49        409.86        65.03 o                         
   5  14   3         54.00         69.64        37.86 o                         
   0   0   4       1676.13       1924.75        31.61 o                         
   1   0   4        982.51        951.21        14.58 o                         
   2   0   4       9615.65      10062.09        68.45 o                         
   3   0   4      22025.07      21262.56       131.31 o                         
   4   0   4       7963.75       7347.85        71.61 o                         
   5   0   4       2516.50       2542.53        25.27 o                         
   6   0   4      41606.98      42310.74       311.84 o                         
   7   0   4       4944.00       6367.26        67.52 o                         
   8   0   4       7263.48       6848.41        77.07 o                         
   9   0   4        158.33         92.69         8.22 o                         
  10   0   4       3100.29       2986.56        50.98 o                         
  11   0   4       2514.63       2392.25        41.03 o                         
  12   0   4       6662.81       6654.41        87.32 o                         
  13   0   4        417.58        402.21        22.20 o                         
  14   0   4       3205.75       3098.81        64.89 o                         
  15   0   4       1740.86       1690.32        59.53 o                         
  16   0   4       2097.55       2230.60        99.45 o                         
  17   0   4        266.75        316.75        31.50 o                         
  18   0   4       2055.81       2148.94        77.55 o                         
  19   0   4        262.18        279.92        31.71 o                         
  20   0   4       2052.84       2348.71        97.20 o                         
   1   1   4         86.80        151.93         3.60 o                         
   2   1   4       9435.76       9115.19        45.52 o                         
   3   1   4       1339.77       1359.83        12.49 o                         
   4   1   4        198.74        123.05         3.56 o                         
   5   1   4        156.95        241.62         5.48 o                         
   6   1   4       6985.26       8023.32        42.42 o                         
   7   1   4       1945.93       1915.93        20.90 o                         
   8   1   4        746.05        769.26        13.48 o                         
   9   1   4        358.31        358.49         9.99 o                         
  10   1   4       1973.13       1949.06        27.42 o                         
  11   1   4       1595.77       1621.43        27.21 o                         
  12   1   4       3270.28       3374.80        51.87 o                         
  13   1   4       6879.82       6965.09        65.57 o                         
  14   1   4          5.02         -5.96         6.25 o                         
  15   1   4       1291.12       1275.16        30.08 o                         
  16   1   4        665.15        668.20        27.07 o                         
  17   1   4        764.25        774.02        30.64 o                         
  18   1   4          3.19         -3.65        11.14 o                         
  19   1   4          8.92         14.23        10.32 o                         
  20   1   4         92.84        120.99        19.80 o                         
  21   1   4        155.34        231.82        78.02 o                         
   0   2   4      56809.52      58588.29       282.33 o                         
   1   2   4      40928.02      41753.04       142.07 o                         
   2   2   4      11690.39      11962.05        52.02 o                         
   3   2   4         96.26         62.03         2.90 o                         
   4   2   4         17.47         21.08         2.08 o                         
   5   2   4       4555.75       4704.49        27.92 o                         
   6   2   4       1507.22       1359.27        15.87 o                         
   7   2   4       1885.09       2303.26        22.56 o                         
   8   2   4        194.39        180.92         6.14 o                         
   9   2   4          4.39          0.91         3.51 o                         
  10   2   4         40.30         53.88         5.64 o                         
  11   2   4         54.20         50.14         6.05 o                         
  12   2   4         21.60         14.27         5.09 o                         
  13   2   4        431.11        422.05        14.85 o                         
  14   2   4         45.72         34.70         6.46 o                         
  15   2   4        628.75        609.42        20.41 o                         
  16   2   4         84.21         83.91         9.27 o                         
  17   2   4         24.23         28.94         8.77 o                         
  18   2   4         13.65         -0.09         9.85 o                         
  19   2   4        475.42        540.53        27.50 o                         
  20   2   4          1.72        -13.80        18.08 o                         
   1   3   4      31052.47      31013.59       116.27 o                         
   2   3   4       6066.79       6696.65        32.91 o                         
   3   3   4       9765.59       9915.70        45.78 o                         
   4   3   4       4393.86       4647.23        28.77 o                         
   5   3   4      15207.91      15147.74        78.41 o                         
   6   3   4       6134.13       6598.19        42.89 o                         
   7   3   4      11053.54      10042.36        61.66 o                         
   8   3   4         18.35          7.12         3.12 o                         
   9   3   4       7224.60       6829.10        52.67 o                         
  10   3   4          0.14         -1.41         4.30 o                         
  11   3   4       3740.67       3561.65        47.73 o                         
  12   3   4       2205.72       2092.17        30.74 o                         
  13   3   4        255.93        258.65        11.21 o                         
  14   3   4       3014.04       3049.33        41.74 o                         
  15   3   4        273.93        287.89        13.88 o                         
  16   3   4        137.18        124.55        11.55 o                         
  17   3   4       1103.64       1158.37        34.97 o                         
  18   3   4          5.00         -2.95         9.54 o                         
  19   3   4        622.64        649.66        38.66 o                         
  20   3   4          0.02          8.33        29.69 o                         
   0   4   4      10297.54      11193.82        67.65 o                         
   1   4   4       1549.87       1919.32        15.20 o                         
   2   4   4       6809.95       7347.81        33.55 o                         
   3   4   4         36.92         73.75         3.20 o                         
   4   4   4       2317.03       2381.02        20.27 o                         
   5   4   4        126.76        113.96         4.39 o                         
   6   4   4       2721.41       2823.40        24.41 o                         
   7   4   4         13.23         17.18         2.89 o                         
   8   4   4       1000.01       1005.47        17.94 o                         
   9   4   4       1270.49       1261.91        21.93 o                         
  10   4   4       3101.61       3314.32        40.99 o                         
  11   4   4        616.81        597.02        17.62 o                         
  12   4   4        114.36        111.63         7.85 o                         
  13   4   4        155.22        115.47         8.11 o                         
  14   4   4         13.06          4.64         6.45 o                         
  15   4   4        962.32        947.72        29.17 o                         
  16   4   4        355.21        344.48        18.60 o                         
  17   4   4        266.07        245.41        17.78 o                         
  18   4   4        105.34         60.67        14.40 o                         
  19   4   4          0.83         39.01        58.84 o                         
  20   4   4        356.40        471.46       104.79 o                         
   1   5   4       4841.65       5224.91        28.90 o                         
   2   5   4        659.06        567.16         8.52 o                         
   3   5   4          8.12          6.35         2.25 o                         
   4   5   4       1558.91       1305.53        15.87 o                         
   5   5   4        654.22        760.14        11.19 o                         
   6   5   4       1690.39       1850.45        18.60 o                         
   7   5   4        250.75        262.48         8.08 o                         
   8   5   4       1602.85       1638.99        21.44 o                         
   9   5   4         51.90         20.17         3.77 o                         
  10   5   4        175.54        161.43         8.91 o                         
  11   5   4          2.90         -1.23         5.50 o                         
  12   5   4        128.57         77.70         7.50 o                         
  13   5   4         12.83         -2.14         7.42 o                         
  14   5   4       1251.81       1148.21        31.26 o                         
  15   5   4         81.90         65.57         9.41 o                         
  16   5   4        445.61        427.22        22.73 o                         
  17   5   4         46.84         42.30        11.18 o                         
  18   5   4        302.58        352.26        31.51 o                         
  19   5   4         50.37         77.49        46.17 o                         
   0   6   4       2367.26       1999.25        27.09 o                         
   1   6   4       4892.25       5370.03        32.94 o                         
   2   6   4       4357.33       4236.69        29.97 o                         
   3   6   4       2325.91       2278.92        22.41 o                         
   4   6   4       3168.25       3333.06        30.52 o                         
   5   6   4       4123.57       4109.34        31.73 o                         
   6   6   4        963.00        892.53        14.65 o                         
   7   6   4        103.06         98.27         4.17 o                         
   8   6   4       5288.41       5307.45        40.48 o                         
   9   6   4       1828.29       1827.31        28.16 o                         
  10   6   4       3956.96       4011.98        52.89 o                         
  11   6   4        564.44        565.28        19.38 o                         
  12   6   4       3840.68       3723.62        55.69 o                         
  13   6   4          2.72          6.22         7.71 o                         
  14   6   4       2987.13       2954.26        54.89 o                         
  15   6   4         58.06         56.57        10.67 o                         
  16   6   4       1001.62       1031.82        35.63 o                         
  17   6   4        380.38        439.79        23.97 o                         
  18   6   4        628.95        679.33        58.31 o                         
  19   6   4         59.93         56.44        32.50 o                         
   1   7   4        701.16        620.82        10.51 o                         
   2   7   4       2057.25       1955.57        21.03 o                         
   3   7   4       1609.15       1521.74        18.66 o                         
   4   7   4       2918.96       2776.64        28.87 o                         
   5   7   4        667.23        628.83        12.78 o                         
   6   7   4       3141.42       3005.81        31.72 o                         
   7   7   4       4709.75       5004.68        43.76 o                         
   8   7   4        500.80        494.30        15.50 o                         
   9   7   4       2202.63       2310.66        37.30 o                         
  10   7   4        978.86        961.54        25.44 o                         
  11   7   4       1020.91        939.97        27.19 o                         
  12   7   4        461.00        430.90        18.63 o                         
  13   7   4        788.26        731.07        26.32 o                         
  14   7   4        350.91        357.74        19.96 o                         
  15   7   4        855.28        812.09        30.54 o                         
  16   7   4        760.82        798.67        32.61 o                         
  17   7   4        513.05        535.04        41.95 o                         
  18   7   4        187.62        269.79        75.65 o                         
   0   8   4       1432.42       1502.39        24.63 o                         
   1   8   4        474.02        443.35         9.85 o                         
   2   8   4        551.38        478.46        11.10 o                         
   3   8   4       2742.47       2666.38        29.62 o                         
   4   8   4         47.60         24.77         3.79 o                         
   5   8   4        116.75        108.66         7.56 o                         
   6   8   4        839.45        830.94        18.18 o                         
   7   8   4        932.53        938.46        21.55 o                         
   8   8   4        744.85        692.81        20.33 o                         
   9   8   4        184.78        166.58        12.09 o                         
  10   8   4        339.69        314.47        16.15 o                         
  11   8   4       1231.75       1163.26        38.14 o                         
  12   8   4        367.02        356.04        17.71 o                         
  13   8   4          3.45          4.28         7.92 o                         
  14   8   4        656.26        687.65        27.47 o                         
  15   8   4        241.93        232.99        16.83 o                         
  16   8   4         91.88         87.36        17.74 o                         
  17   8   4         30.61         10.32        24.33 o                         
   1   9   4       3676.12       3807.21        36.79 o                         
   2   9   4       1031.74       1093.58        20.30 o                         
   3   9   4       3181.63       3136.83        38.77 o                         
   4   9   4         26.76         34.37         5.51 o                         
   5   9   4       4580.19       4502.23        50.73 o                         
   6   9   4         61.09         51.41         6.05 o                         
   7   9   4        232.53        213.85        11.61 o                         
   8   9   4       1372.50       1351.37        30.65 o                         
   9   9   4         79.76         74.05         8.77 o                         
  10   9   4          9.77         -0.68         7.45 o                         
  11   9   4        373.58        393.62        19.99 o                         
  12   9   4          0.20         -2.96         8.19 o                         
  13   9   4        712.09        723.00        27.52 o                         
  14   9   4        106.65         95.60        11.94 o                         
  15   9   4        411.99        483.63        43.43 o                         
  16   9   4        202.89        178.68        41.32 o                         
   0  10   4       2360.40       2418.74        59.02 o                         
   1  10   4         11.69         -1.08         5.52 o                         
   2  10   4       2330.50       2300.43        41.05 o                         
   3  10   4        884.52        793.36        22.86 o                         
   4  10   4       3274.97       3301.26        47.40 o                         
   5  10   4       2148.82       2148.03        39.46 o                         
   6  10   4       2388.22       2348.94        43.15 o                         
   7  10   4         10.74         15.70         7.61 o                         
   8  10   4         74.45         61.49         9.37 o                         
   9  10   4        151.95        136.16        11.89 o                         
  10  10   4        239.25        249.55        16.67 o                         
  11  10   4          1.07          0.38         9.55 o                         
  12  10   4        572.46        588.70        26.04 o                         
  13  10   4         33.98         29.53        11.20 o                         
  14  10   4        762.40        697.15        69.70 o                         
  15  10   4        191.69        164.14        69.10 o                         
   1  11   4         20.01          9.79         7.26 o                         
   2  11   4         35.21         24.15         7.66 o                         
   3  11   4       1711.46       1755.43        45.83 o                         
   4  11   4        246.91        232.21        14.03 o                         
   5  11   4       1319.11       1364.89        34.39 o                         
   6  11   4        272.19        236.41        15.09 o                         
   7  11   4        489.20        496.94        22.84 o                         
   8  11   4        630.67        650.08        25.86 o                         
   9  11   4        128.68        133.31        12.99 o                         
  10  11   4       1047.62       1044.90        34.43 o                         
  11  11   4        213.59        241.11        17.32 o                         
  12  11   4         42.53         72.28        15.79 o                         
  13  11   4         78.79         37.60        23.29 o                         
   0  12   4        334.08        302.84        26.82 o                         
   1  12   4         35.52         27.40         8.43 o                         
   2  12   4        625.46        567.89        24.37 o                         
   3  12   4        435.54        452.78        21.11 o                         
   4  12   4         27.10          9.53         9.43 o                         
   5  12   4          6.08         -9.45         9.45 o                         
   6  12   4        538.74        597.93        31.82 o                         
   7  12   4        152.71        161.50        15.82 o                         
   8  12   4        351.38        358.45        21.63 o                         
   9  12   4       1095.83       1266.71        52.30 o                         
  10  12   4        523.71        598.90        43.88 o                         
  11  12   4          0.12         -5.41        16.87 o                         
  12  12   4          7.17        -10.03        43.92 o                         
   1  13   4        950.47        970.07        34.09 o                         
   2  13   4         17.33         19.74        11.29 o                         
   3  13   4        219.92        225.43        16.86 o                         
   4  13   4       2826.66       3038.15        62.73 o                         
   5  13   4        340.69        363.23        30.29 o                         
   6  13   4         11.77         34.66        15.90 o                         
   7  13   4        262.89        249.86        36.70 o                         
   8  13   4        519.91        614.63        55.31 o                         
   9  13   4       1568.38       1697.53       109.43 o                         
   0  14   4        174.85        158.64        31.00 o                         
   1  14   4        101.74         89.16        18.01 o                         
   2  14   4        440.44        365.07        31.67 o                         
   3  14   4        127.69        110.46        22.16 o                         
   4  14   4         87.81         96.58        28.10 o                         
   5  14   4        620.39        558.35        77.69 o                         
   6  14   4        536.70        537.47       105.88 o                         
   1   1   5       1033.20       1146.00        10.92 o                         
   2   1   5       5947.48       6123.07        30.54 o                         
   3   1   5       2757.89       2762.34        19.59 o                         
   4   1   5        196.23        201.64         4.87 o                         
   5   1   5      11135.15      11402.26        53.06 o                         
   6   1   5          5.00         13.68         2.39 o                         
   7   1   5       8147.50       7880.04        47.50 o                         
   8   1   5         51.30         55.49         3.52 o                         
   9   1   5       8728.18       8852.01        60.33 o                         
  10   1   5         71.97         75.78         5.74 o                         
  11   1   5       2590.41       2545.41        32.39 o                         
  12   1   5        275.75        237.58        11.47 o                         
  13   1   5       2901.42       2877.56        43.22 o                         
  14   1   5        210.82        192.33        11.90 o                         
  15   1   5        620.38        579.94        21.66 o                         
  16   1   5         64.87         59.61         9.14 o                         
  17   1   5       1015.17       1130.63        38.86 o                         
  18   1   5         54.71         54.87        13.13 o                         
  19   1   5        432.38        425.81        26.48 o                         
  20   1   5         59.11         56.28        17.07 o                         
   0   2   5        698.14        420.98         9.03 o                         
   1   2   5          9.30          5.40         1.46 o                         
   2   2   5      16724.37      16372.53        64.53 o                         
   3   2   5       1485.47       1429.92        12.74 o                         
   4   2   5       1751.55       1508.72        13.96 o                         
   5   2   5         75.17         91.01         3.81 o                         
   6   2   5       1626.20       1739.80        18.89 o                         
   7   2   5        484.91        607.31        12.23 o                         
   8   2   5        958.77        869.35        15.27 o                         
   9   2   5         64.79         73.42         5.07 o                         
  10   2   5       4529.51       4611.36        56.58 o                         
  11   2   5       1163.20       1133.15        24.55 o                         
  12   2   5       8579.68       8971.91       116.77 o                         
  13   2   5          0.59          0.50         5.56 o                         
  14   2   5       7065.41       6985.68        75.07 o                         
  15   2   5        221.65        204.17        11.66 o                         
  16   2   5       1462.72       1518.55        34.98 o                         
  17   2   5        101.77         82.62        10.26 o                         
  18   2   5        126.78         76.32        11.90 o                         
  19   2   5         13.01         24.35        11.65 o                         
  20   2   5        423.57        348.46        66.07 o                         
   1   3   5       5590.73       5443.24        29.42 o                         
   2   3   5        934.40        877.74        10.47 o                         
   3   3   5        891.64        938.58        11.92 o                         
   4   3   5        457.33        354.46         7.49 o                         
   5   3   5       2540.38       2387.46        20.59 o                         
   6   3   5        295.52        347.84         7.41 o                         
   7   3   5       1650.90       1443.06        19.48 o                         
   8   3   5        662.29        616.79        15.17 o                         
   9   3   5        744.11        809.73        17.06 o                         
  10   3   5       1802.25       1735.76        27.17 o                         
  11   3   5        283.71        303.18        12.37 o                         
  12   3   5        183.00        141.05         8.94 o                         
  13   3   5        114.84        118.70         8.05 o                         
  14   3   5          0.74         -4.76         6.03 o                         
  15   3   5          4.57          0.00         6.62 o                         
  16   3   5        241.12        212.13        13.81 o                         
  17   3   5        283.74        285.96        17.59 o                         
  18   3   5        232.14        254.95        18.94 o                         
  19   3   5       1017.72       1206.76        58.48 o                         
   0   4   5       1220.41       1538.91        20.78 o                         
   1   4   5       1659.37       2160.06        19.22 o                         
   2   4   5        720.76        814.46        10.65 o                         
   3   4   5       1788.89       1812.75        16.58 o                         
   4   4   5       4913.77       4681.55        30.40 o                         
   5   4   5        108.06        155.38         5.06 o                         
   6   4   5      11712.28      11592.96        61.43 o                         
   7   4   5         87.78         65.43         4.12 o                         
   8   4   5       3228.01       3131.13        32.81 o                         
   9   4   5        364.13        298.11        10.47 o                         
  10   4   5        852.15        828.48        18.81 o                         
  11   4   5         48.76         30.58         5.63 o                         
  12   4   5          7.23         -5.77         6.27 o                         
  13   4   5         12.64          5.51         5.97 o                         
  14   4   5          6.41         -1.87         7.59 o                         
  15   4   5        897.03        883.07        27.68 o                         
  16   4   5        956.40        962.97        33.20 o                         
  17   4   5         39.14         33.59        11.17 o                         
  18   4   5        640.43        656.89        38.11 o                         
  19   4   5         28.12         10.31        28.74 o                         
  20   4   5        221.05        258.55        78.26 o                         
   1   5   5       6757.94       6621.49        35.94 o                         
   2   5   5        933.24        873.03        11.77 o                         
   3   5   5       4439.04       4076.79        29.61 o                         
   4   5   5       1632.61       1776.44        20.52 o                         
   5   5   5       6244.46       6440.38        42.53 o                         
   6   5   5        592.18        627.71        10.93 o                         
   7   5   5       2234.88       2338.55        23.47 o                         
   8   5   5        363.79        314.08         9.83 o                         
   9   5   5       2088.32       2098.94        27.60 o                         
  10   5   5       1145.29       1090.43        22.49 o                         
  11   5   5       3893.88       3860.24        50.61 o                         
  12   5   5        204.14        170.34        10.90 o                         
  13   5   5       4600.03       4492.91        61.92 o                         
  14   5   5          0.53         -3.03         7.29 o                         
  15   5   5       2524.14       2615.01        51.55 o                         
  16   5   5        336.92        348.68        22.82 o                         
  17   5   5        718.26        721.65        30.07 o                         
  18   5   5          7.61         -1.07        16.18 o                         
  19   5   5          8.07         -3.31        26.48 o                         
   0   6   5         18.74         29.45         5.13 o                         
   1   6   5          9.08          3.31         1.96 o                         
   2   6   5         80.94         70.65         4.23 o                         
   3   6   5        233.32        204.68         6.77 o                         
   4   6   5       2333.87       2312.76        22.93 o                         
   5   6   5        604.56        499.26         9.42 o                         
   6   6   5       3026.25       2970.27        25.53 o                         
   7   6   5         35.30         32.45         3.18 o                         
   8   6   5       1105.93       1021.56        17.91 o                         
   9   6   5        128.52        115.14         6.88 o                         
  10   6   5        626.16        625.59        19.02 o                         
  11   6   5        370.23        318.15        14.63 o                         
  12   6   5        379.57        361.01        17.77 o                         
  13   6   5         29.89         29.57         7.60 o                         
  14   6   5        514.25        497.97        22.97 o                         
  15   6   5         23.73         20.32         9.40 o                         
  16   6   5        491.87        458.07        24.14 o                         
  17   6   5        154.14        129.72        14.60 o                         
  18   6   5         81.19         63.33        26.03 o                         
   1   7   5       1020.06       1044.46        15.41 o                         
   2   7   5          0.03          0.84         2.39 o                         
   3   7   5        310.45        298.05         9.09 o                         
   4   7   5        249.51        207.62         7.21 o                         
   5   7   5        130.00        110.56         5.48 o                         
   6   7   5        224.28        217.21         8.33 o                         
   7   7   5        130.75        130.54         7.13 o                         
   8   7   5         31.78         26.95         5.56 o                         
   9   7   5        884.11        885.24        21.65 o                         
  10   7   5        669.58        644.27        23.27 o                         
  11   7   5       1078.49       1089.73        29.49 o                         
  12   7   5          0.01         -7.54         7.87 o                         
  13   7   5        544.00        544.20        22.93 o                         
  14   7   5         56.55         34.71         8.59 o                         
  15   7   5         10.49         10.65        10.05 o                         
  16   7   5        138.08        122.99        13.05 o                         
  17   7   5         54.07         48.03        25.94 o                         
  18   7   5          7.96         46.32        39.28 o                         
   0   8   5        373.83        322.64        11.87 o                         
   1   8   5        208.71        204.02         7.11 o                         
   2   8   5        933.62        994.04        17.61 o                         
   3   8   5       3462.05       3342.61        35.21 o                         
   4   8   5       3316.25       3411.83        36.78 o                         
   5   8   5        290.83        244.56         9.62 o                         
   6   8   5       7601.33       7626.05        60.61 o                         
   7   8   5        216.26        220.44        10.86 o                         
   8   8   5       3894.38       3895.75        46.47 o                         
   9   8   5        501.09        515.67        18.33 o                         
  10   8   5       2813.07       2808.44        48.56 o                         
  11   8   5        139.61        141.21        11.59 o                         
  12   8   5        937.51        876.60        28.17 o                         
  13   8   5          0.34         -2.87         7.89 o                         
  14   8   5        232.28        204.96        15.55 o                         
  15   8   5        109.26         89.81        12.92 o                         
  16   8   5        324.56        281.01        26.88 o                         
  17   8   5        224.23        270.45        73.23 o                         
   1   9   5       4894.41       4858.32        47.46 o                         
   2   9   5        590.55        580.01        16.54 o                         
   3   9   5       1589.18       1622.85        28.64 o                         
   4   9   5       4126.80       3941.65        49.03 o                         
   5   9   5        366.76        341.98        13.92 o                         
   6   9   5        294.81        272.70        12.09 o                         
   7   9   5         31.53         28.78         5.83 o                         
   8   9   5         67.16         43.18         6.82 o                         
   9   9   5         23.08         17.49         8.41 o                         
  10   9   5        874.74        906.22        28.39 o                         
  11   9   5       1740.11       1710.63        40.10 o                         
  12   9   5        547.38        611.82        25.74 o                         
  13   9   5       1448.73       1501.11        39.98 o                         
  14   9   5          8.47         19.70        10.70 o                         
  15   9   5        866.98        928.34        60.65 o                         
  16   9   5        292.01        340.34        90.40 o                         
   0  10   5        316.31        352.97        18.80 o                         
   1  10   5        297.08        289.41        14.21 o                         
   2  10   5       1306.47       1320.43        30.60 o                         
   3  10   5       1179.16       1098.31        28.15 o                         
   4  10   5        210.90        189.79        12.51 o                         
   5  10   5        530.38        493.12        20.56 o                         
   6  10   5        298.91        279.00        16.96 o                         
   7  10   5         11.47          5.97         7.23 o                         
   8  10   5          0.06         -8.06         8.40 o                         
   9  10   5       1639.98       1675.66        39.86 o                         
  10  10   5        317.04        309.07        18.14 o                         
  11  10   5         24.22          9.66         9.45 o                         
  12  10   5        298.73        364.87        20.78 o                         
  13  10   5          4.41          8.06        12.74 o                         
  14  10   5        260.60        348.01        59.65 o                         
   1  11   5        652.01        549.08        22.33 o                         
   2  11   5        111.30         93.65         9.39 o                         
   3  11   5       1823.53       1828.17        43.99 o                         
   4  11   5        457.27        455.26        22.42 o                         
   5  11   5       2710.60       2866.76        62.59 o                         
   6  11   5          7.15          2.74         7.86 o                         
   7  11   5       2080.51       2222.54        50.20 o                         
   8  11   5         16.52         18.50         8.90 o                         
   9  11   5       1773.04       1842.78        44.91 o                         
  10  11   5        123.16        108.20        12.79 o                         
  11  11   5         15.76          8.07        12.25 o                         
  12  11   5          5.03          8.43        17.43 o                         
  13  11   5        313.38        259.57        54.53 o                         
   0  12   5        937.59       1005.37        48.40 o                         
   1  12   5         49.83         18.91         7.71 o                         
   2  12   5       2437.65       2508.94        49.40 o                         
   3  12   5          3.36         -1.50         8.50 o                         
   4  12   5       1287.30       1382.96        42.93 o                         
   5  12   5        103.01         85.75        12.16 o                         
   6  12   5        582.62        545.78        29.34 o                         
   7  12   5         21.09          3.12        10.11 o                         
   8  12   5        370.33        410.48        25.43 o                         
   9  12   5        119.57        134.22        19.11 o                         
  10  12   5        285.17        286.41        28.27 o                         
  11  12   5         91.97         81.18        20.16 o                         
   1  13   5         41.70         41.54        11.36 o                         
   2  13   5        195.47        207.58        16.04 o                         
   3  13   5        442.47        395.50        22.18 o                         
   4  13   5        228.58        209.67        17.00 o                         
   5  13   5        135.41        115.48        22.01 o                         
   6  13   5          9.42         23.32        13.66 o                         
   7  13   5         18.84         -1.49        16.59 o                         
   8  13   5         86.94         40.44        21.47 o                         
   9  13   5         61.42         51.17        36.50 o                         
   0  14   5        399.28        402.69        45.10 o                         
   1  14   5          1.45        -20.92        22.36 o                         
   2  14   5        432.09        381.37        34.75 o                         
   3  14   5         29.00         17.71        23.04 o                         
   4  14   5         12.58        -34.04        41.04 o                         
   5  14   5          2.82        -50.91        50.91 o                         
   0   0   6        177.37        169.70         7.78 o                         
   1   0   6       3056.86       3313.69        26.88 o                         
   2   0   6        486.35        479.02        10.15 o                         
   3   0   6          1.36         19.24         3.21 o                         
   4   0   6      13307.02      13183.11        83.87 o                         
   5   0   6       5667.09       6487.38        59.24 o                         
   6   0   6      45729.05      46503.14       389.99 o                         
   7   0   6        392.86        475.28        14.34 o                         
   8   0   6       6539.19       5808.79        61.13 o                         
   9   0   6       1177.65       1360.07        30.10 o                         
  10   0   6       4900.17       4805.56        51.21 o                         
  11   0   6       1464.46       1357.83        30.49 o                         
  12   0   6        519.12        557.20        27.15 o                         
  13   0   6        618.08        589.99        23.77 o                         
  14   0   6       1805.77       1793.19        56.15 o                         
  15   0   6        270.58        257.76        22.25 o                         
  16   0   6       1406.95       1379.46        52.51 o                         
  17   0   6         69.54         60.12        17.57 o                         
  18   0   6        353.44        351.06        35.43 o                         
  19   0   6         44.16         23.53        20.66 o                         
  20   0   6       2266.92       2579.84       161.34 o                         
   1   1   6       1709.40       1538.54        13.49 o                         
   2   1   6       4935.70       4836.04        26.61 o                         
   3   1   6       6239.72       6249.29        32.57 o                         
   4   1   6       2677.81       2948.08        23.87 o                         
   5   1   6       5673.50       6475.16        38.80 o                         
   6   1   6       1060.48       1198.15        14.76 o                         
   7   1   6       1470.36       1473.54        17.70 o                         
   8   1   6        505.96        637.69        12.41 o                         
   9   1   6        125.85        128.75         5.61 o                         
  10   1   6         27.69         27.32         3.71 o                         
  11   1   6       3701.06       3804.66        55.36 o                         
  12   1   6          0.12         -5.20         5.34 o                         
  13   1   6       2615.26       2679.87        41.72 o                         
  14   1   6        141.10        119.66         9.53 o                         
  15   1   6       2511.23       2474.42        43.29 o                         
  16   1   6         60.47         55.04         8.05 o                         
  17   1   6        228.50        214.78        20.74 o                         
  18   1   6         29.03         25.84        11.32 o                         
  19   1   6        135.29        225.07        19.76 o                         
  20   1   6          2.05          1.74        18.74 o                         
   0   2   6          6.52         10.28         2.45 o                         
   1   2   6       8655.74       9085.75        41.60 o                         
   2   2   6       1523.89       1565.26        13.14 o                         
   3   2   6        489.03        506.78         8.57 o                         
   4   2   6        455.02        395.09         7.64 o                         
   5   2   6       3634.47       3573.72        29.04 o                         
   6   2   6        281.00        349.10         9.00 o                         
   7   2   6         17.63          7.55         2.52 o                         
   8   2   6       1592.77       1733.38        25.62 o                         
   9   2   6        318.12        319.06        10.33 o                         
  10   2   6       5268.62       5277.15        50.82 o                         
  11   2   6          0.24          1.73         5.35 o                         
  12   2   6        557.46        604.78        19.66 o                         
  13   2   6          0.76          2.72         5.89 o                         
  14   2   6         34.82         36.35         7.55 o                         
  15   2   6         74.92         52.12         7.41 o                         
  16   2   6          7.57          5.28         7.81 o                         
  17   2   6          8.27         24.44         9.68 o                         
  18   2   6         38.31         28.00         9.51 o                         
  19   2   6         83.19         66.03        17.18 o                         
  20   2   6         75.40        102.35        35.40 o                         
   1   3   6      40626.64      43459.29       169.98 o                         
   2   3   6       3871.15       4570.81        28.08 o                         
   3   3   6      11910.25      12831.39        62.47 o                         
   4   3   6        668.19        673.47        11.01 o                         
   5   3   6       7945.74       7741.60        47.31 o                         
   6   3   6        161.08        155.58         5.72 o                         
   7   3   6       2243.28       2071.43        21.30 o                         
   8   3   6        371.06        321.73         9.21 o                         
   9   3   6       2017.80       1980.15        27.10 o                         
  10   3   6        148.30        140.09         7.98 o                         
  11   3   6         37.25         32.91         5.42 o                         
  12   3   6       1689.34       1465.39        28.43 o                         
  13   3   6       2113.00       2212.71        35.57 o                         
  14   3   6        948.86        833.47        23.84 o                         
  15   3   6        531.90        568.32        22.11 o                         
  16   3   6         32.54          0.25         8.39 o                         
  17   3   6        838.25        905.63        32.49 o                         
  18   3   6        117.84        140.07        14.87 o                         
  19   3   6        929.18        969.47        84.95 o                         
   0   4   6       3479.15       3709.14        37.49 o                         
   1   4   6       1156.93       1457.69        16.57 o                         
   2   4   6      16945.83      17719.00        83.53 o                         
   3   4   6        911.81       1040.50        13.86 o                         
   4   4   6       7621.88       7759.21        44.90 o                         
   5   4   6        354.49        366.92         8.07 o                         
   6   4   6       5723.60       5580.92        36.58 o                         
   7   4   6        228.94        247.68         7.21 o                         
   8   4   6       3817.39       3786.89        33.85 o                         
   9   4   6        269.76        259.55         9.80 o                         
  10   4   6        248.00        217.12        10.79 o                         
  11   4   6       1542.48       1476.03        28.64 o                         
  12   4   6          9.47          4.73         6.11 o                         
  13   4   6          7.35          4.34         6.79 o                         
  14   4   6         29.20         15.67         7.10 o                         
  15   4   6        872.80        828.36        28.24 o                         
  16   4   6        184.17        157.77        14.22 o                         
  17   4   6         33.80         27.17        10.94 o                         
  18   4   6        985.91       1036.29        43.65 o                         
  19   4   6          0.68         15.70        30.81 o                         
   1   5   6       1162.52       1155.34        14.48 o                         
   2   5   6       3190.76       3635.20        28.60 o                         
   3   5   6       1240.99       1246.93        15.16 o                         
   4   5   6        682.12        655.75        12.11 o                         
   5   5   6       2767.32       2688.18        25.33 o                         
   6   5   6         77.99         69.28         4.82 o                         
   7   5   6         14.06         11.26         2.25 o                         
   8   5   6         16.45          6.61         3.47 o                         
   9   5   6        101.75        109.45         7.15 o                         
  10   5   6        540.12        535.62        17.67 o                         
  11   5   6        231.48        183.58        10.45 o                         
  12   5   6         14.02          8.02         6.46 o                         
  13   5   6        661.02        746.86        27.22 o                         
  14   5   6        257.20        247.99        15.76 o                         
  15   5   6         35.74         22.99         8.59 o                         
  16   5   6        104.07         69.19        11.32 o                         
  17   5   6        708.43        679.61        30.54 o                         
  18   5   6         12.04         13.29        18.78 o                         
  19   5   6        634.51        749.31        86.67 o                         
   0   6   6      13797.52      13092.73        84.57 o                         
   1   6   6        108.92        130.91         4.93 o                         
   2   6   6       8311.13       8207.61        48.10 o                         
   3   6   6        233.15        303.67         7.53 o                         
   4   6   6        143.10        152.36         6.08 o                         
   5   6   6          0.67          3.34         2.93 o                         
   6   6   6         83.65         85.54         4.95 o                         
   7   6   6       3325.99       3239.50        28.99 o                         
   8   6   6        230.31        243.65         9.00 o                         
   9   6   6        416.54        390.42        13.05 o                         
  10   6   6       3248.48       3149.12        44.38 o                         
  11   6   6         15.06         -0.76         6.42 o                         
  12   6   6       4101.20       4121.47        62.83 o                         
  13   6   6          0.02         -1.94         7.66 o                         
  14   6   6       4208.05       4326.83        65.37 o                         
  15   6   6        126.01        122.75        12.77 o                         
  16   6   6       2070.59       2191.58        50.86 o                         
  17   6   6        100.01         56.64        15.81 o                         
  18   6   6        116.28         54.74        22.32 o                         
   1   7   6        257.99        239.71         6.87 o                         
   2   7   6        133.11        105.20         5.08 o                         
   3   7   6        408.56        345.72        10.09 o                         
   4   7   6          0.84          0.64         3.30 o                         
   5   7   6       8372.68       8390.80        57.47 o                         
   6   7   6       6147.02       6053.86        48.15 o                         
   7   7   6       9405.19       9546.78        69.66 o                         
   8   7   6         70.99         67.63         6.61 o                         
   9   7   6       5773.73       5802.28        59.30 o                         
  10   7   6        385.33        372.16        16.09 o                         
  11   7   6        556.00        515.34        20.06 o                         
  12   7   6         39.95         26.66         7.70 o                         
  13   7   6        246.48        229.48        16.32 o                         
  14   7   6         49.79         21.00         8.83 o                         
  15   7   6         96.79         66.42        10.19 o                         
  16   7   6         25.92         20.76        13.94 o                         
  17   7   6       1429.06       1498.03        64.33 o                         
   0   8   6        969.59       1032.69        23.85 o                         
   1   8   6        367.68        379.50        10.83 o                         
   2   8   6        745.92        759.34        15.80 o                         
   3   8   6       2245.93       2332.51        31.28 o                         
   4   8   6          2.30          0.50         4.35 o                         
   5   8   6         20.53         15.29         4.65 o                         
   6   8   6        395.94        379.21        12.63 o                         
   7   8   6       1689.43       1734.76        28.64 o                         
   8   8   6         97.49         69.68         8.31 o                         
   9   8   6        716.88        709.09        21.66 o                         
  10   8   6        351.52        342.96        16.29 o                         
  11   8   6          6.00          2.82         7.95 o                         
  12   8   6        883.65        888.48        29.52 o                         
  13   8   6         29.22         22.15         8.64 o                         
  14   8   6        173.08        137.58        17.87 o                         
  15   8   6         14.71         14.25        10.97 o                         
  16   8   6        188.30        164.24        27.46 o                         
  17   8   6        159.94        212.13        51.05 o                         
   1   9   6        334.98        384.70        12.80 o                         
   2   9   6         29.42         24.99         5.14 o                         
   3   9   6       1915.64       1926.53        31.75 o                         
   4   9   6       1007.00        990.91        24.20 o                         
   5   9   6       1050.29       1006.24        23.59 o                         
   6   9   6         13.01          0.22         5.65 o                         
   7   9   6        285.70        254.74        11.84 o                         
   8   9   6         85.61         69.80         8.37 o                         
   9   9   6       1661.59       1679.53        35.54 o                         
  10   9   6        439.83        396.56        18.94 o                         
  11   9   6        682.22        716.96        27.25 o                         
  12   9   6         12.62         18.20        10.98 o                         
  13   9   6       1203.19       1325.43        40.66 o                         
  14   9   6        257.12        278.43        23.69 o                         
  15   9   6        153.81        182.13        38.47 o                         
  16   9   6        119.18          7.62        29.47 o                         
   0  10   6       1617.54       1729.83        45.92 o                         
   1  10   6         14.56         12.58         6.12 o                         
   2  10   6       3921.13       3958.22        57.73 o                         
   3  10   6         47.21         28.56         7.39 o                         
   4  10   6       1261.74       1219.05        31.64 o                         
   5  10   6        118.31        121.68        10.23 o                         
   6  10   6       1420.01       1462.28        35.23 o                         
   7  10   6        166.31        147.69        12.20 o                         
   8  10   6        571.95        572.31        22.84 o                         
   9  10   6         43.16         36.00         8.80 o                         
  10  10   6        110.48         90.70        10.57 o                         
  11  10   6          9.84         -1.04         9.87 o                         
  12  10   6       1282.39       1457.84        44.31 o                         
  13  10   6         10.27        -16.85        18.89 o                         
  14  10   6       1535.85       1689.40       130.32 o                         
   1  11   6        267.65        234.04        14.18 o                         
   2  11   6         13.63         14.62         7.48 o                         
   3  11   6        939.62        966.31        31.95 o                         
   4  11   6        223.17        212.20        15.22 o                         
   5  11   6       1464.89       1554.33        45.21 o                         
   6  11   6        213.86        211.68        15.38 o                         
   7  11   6        980.58       1043.03        34.49 o                         
   8  11   6          0.18         -9.38         9.38 o                         
   9  11   6         72.89         44.78         9.06 o                         
  10  11   6        180.22        159.59        14.66 o                         
  11  11   6          1.66         24.05        14.53 o                         
  12  11   6         37.57         35.37        19.26 o                         
  13  11   6         13.27         39.75        33.43 o                         
   0  12   6         67.28         59.92        14.21 o                         
   1  12   6         93.95         69.21        10.50 o                         
   2  12   6        163.35        139.55        11.96 o                         
   3  12   6        234.17        232.73        16.80 o                         
   4  12   6        228.57        248.66        19.00 o                         
   5  12   6        230.27        189.16        16.89 o                         
   6  12   6       1002.83       1011.69        40.23 o                         
   7  12   6        125.55        118.30        20.86 o                         
   8  12   6        875.26        916.78        46.91 o                         
   9  12   6          5.01          9.77        16.55 o                         
  10  12   6        320.91        305.85        37.50 o                         
  11  12   6         77.94         36.53        26.73 o                         
   1  13   6       4411.49       4706.90        79.13 o                         
   2  13   6         76.82         38.46        11.19 o                         
   3  13   6        510.70        555.69        29.29 o                         
   4  13   6          7.02          0.75        10.74 o                         
   5  13   6         57.79         46.22        16.74 o                         
   6  13   6         21.98         13.59        15.89 o                         
   7  13   6          9.43         59.08        24.17 o                         
   8  13   6        475.56        450.48        56.85 o                         
   9  13   6        293.53        204.93        75.70 o                         
   0  14   6        173.74        120.12        98.70 o                         
   1  14   6          0.03         -9.72        14.29 o                         
   2  14   6         22.43         39.06        16.45 o                         
   3  14   6          4.11        -20.15        24.73 o                         
   4  14   6        350.67        336.30        57.72 o                         
   1   1   7         89.62        114.60         3.43 o                         
   2   1   7          7.65          8.74         1.72 o                         
   3   1   7       4096.23       4064.49        25.95 o                         
   4   1   7        600.54        676.51        10.96 o                         
   5   1   7      11011.48      11093.50        56.75 o                         
   6   1   7        180.23        186.72         6.79 o                         
   7   1   7       9230.27       9146.92        56.71 o                         
   8   1   7       2663.13       2678.69        25.76 o                         
   9   1   7       3130.71       3131.78        29.87 o                         
  10   1   7         13.47          6.59         2.90 o                         
  11   1   7       1659.14       1701.36        28.33 o                         
  12   1   7        591.96        499.94        16.12 o                         
  13   1   7       1657.38       1677.81        31.74 o                         
  14   1   7        316.16        283.38        14.40 o                         
  15   1   7         52.89         65.78         8.27 o                         
  16   1   7          8.47          6.63         8.28 o                         
  17   1   7        656.34        686.23        29.80 o                         
  18   1   7        122.05        123.70        15.29 o                         
  19   1   7        614.73        677.05        40.24 o                         
  20   1   7         83.34        130.92        41.32 o                         
   0   2   7      24513.93      24095.64       143.67 o                         
   1   2   7       2612.24       2902.23        19.42 o                         
   2   2   7      17309.23      17115.82        66.38 o                         
   3   2   7        454.79        545.67         9.22 o                         
   4   2   7       6012.61       6407.46        39.76 o                         
   5   2   7       2021.79       2163.72        22.73 o                         
   6   2   7       1096.48       1217.21        19.10 o                         
   7   2   7        306.68        288.14         9.13 o                         
   8   2   7         18.14         14.81         3.33 o                         
   9   2   7          1.19         -0.44         3.35 o                         
  10   2   7       2455.43       2354.62        31.14 o                         
  11   2   7          7.67          8.77         5.24 o                         
  12   2   7       6544.58       6779.46        88.27 o                         
  13   2   7        279.09        273.37        15.33 o                         
  14   2   7       3217.12       3328.75        51.80 o                         
  15   2   7        184.24        128.53        10.88 o                         
  16   2   7       1020.58       1069.19        32.05 o                         
  17   2   7         68.71         59.08        11.12 o                         
  18   2   7        153.80        119.10        14.82 o                         
  19   2   7         87.89        135.32        26.13 o                         
  20   2   7        225.89        274.12        75.42 o                         
   1   3   7         13.63         58.90         3.19 o                         
   2   3   7        298.78        309.92         7.01 o                         
   3   3   7        257.40        271.62         7.14 o                         
   4   3   7       1105.53       1071.80        14.17 o                         
   5   3   7       5707.58       5375.31        37.86 o                         
   6   3   7        352.72        358.71         9.57 o                         
   7   3   7       1160.76       1086.40        17.59 o                         
   8   3   7        336.68        362.06         9.21 o                         
   9   3   7          2.76         -2.94         3.01 o                         
  10   3   7        142.59        125.64         7.83 o                         
  11   3   7        141.16         99.65         8.15 o                         
  12   3   7        480.83        580.06        18.47 o                         
  13   3   7       1721.52       1542.63        32.98 o                         
  14   3   7          4.30          7.39         6.51 o                         
  15   3   7         96.32         84.25         9.49 o                         
  16   3   7          4.67         -5.35         8.10 o                         
  17   3   7        486.80        460.67        24.67 o                         
  18   3   7        106.23        123.31        14.22 o                         
  19   3   7        803.02        865.84        74.39 o                         
   0   4   7       1646.49       1860.59        25.63 o                         
   1   4   7       1577.84       1718.77        18.51 o                         
   2   4   7      17169.13      18726.03        84.81 o                         
   3   4   7       1086.97       1247.53        15.95 o                         
   4   4   7       5290.20       5354.50        34.52 o                         
   5   4   7       1000.12       1018.38        15.07 o                         
   6   4   7       5397.77       5401.18        37.59 o                         
   7   4   7        197.83        176.03         6.37 o                         
   8   4   7       1933.86       1963.10        21.12 o                         
   9   4   7       1135.87       1187.65        22.93 o                         
  10   4   7         82.48        110.96         8.06 o                         
  11   4   7       1127.78       1137.00        24.40 o                         
  12   4   7        194.69        226.73        11.65 o                         
  13   4   7          1.88         -6.79         7.48 o                         
  14   4   7         42.55         20.33         8.29 o                         
  15   4   7        658.06        675.39        26.47 o                         
  16   4   7        263.76        242.89        16.83 o                         
  17   4   7          5.55         -1.77         9.52 o                         
  18   4   7       1166.54       1285.21        64.94 o                         
  19   4   7         33.69        184.76        68.45 o                         
   1   5   7       9554.94       9437.18        50.94 o                         
   2   5   7      11268.08      11680.56        63.80 o                         
   3   5   7      16695.18      16617.73        75.88 o                         
   4   5   7         20.63         22.20         3.40 o                         
   5   5   7       5330.15       5345.58        35.98 o                         
   6   5   7       2332.71       2237.97        21.52 o                         
   7   5   7        428.14        482.00         9.67 o                         
   8   5   7         54.33         45.19         4.37 o                         
   9   5   7       1775.67       1792.65        28.33 o                         
  10   5   7         28.43         24.74         6.01 o                         
  11   5   7        563.65        581.97        19.23 o                         
  12   5   7        119.27         96.53         8.56 o                         
  13   5   7       6338.05       6200.35        75.56 o                         
  14   5   7        180.02        143.77        12.38 o                         
  15   5   7        451.34        471.92        21.52 o                         
  16   5   7        398.70        388.62        20.16 o                         
  17   5   7        260.88        288.36        20.09 o                         
  18   5   7        222.96        273.23        38.62 o                         
  19   5   7         40.46         33.48        46.12 o                         
   0   6   7          9.20          5.26         3.44 o                         
   1   6   7        801.88        779.14        12.56 o                         
   2   6   7       1767.45       1901.77        20.61 o                         
   3   6   7        189.85        206.54         6.17 o                         
   4   6   7       3320.04       3456.14        30.05 o                         
   5   6   7         35.77         33.97         4.19 o                         
   6   6   7       2403.47       2284.73        26.09 o                         
   7   6   7       7128.91       7099.95        49.99 o                         
   8   6   7        412.98        374.23        11.65 o                         
   9   6   7        294.24        273.50        11.16 o                         
  10   6   7        428.24        436.61        16.60 o                         
  11   6   7       1336.94       1336.27        30.28 o                         
  12   6   7        568.83        565.91        21.18 o                         
  13   6   7         99.70         77.54        10.79 o                         
  14   6   7        383.07        405.37        20.86 o                         
  15   6   7        669.20        694.58        27.76 o                         
  16   6   7         25.51         18.59        10.46 o                         
  17   6   7         29.27         14.14        13.53 o                         
  18   6   7          2.49         15.28       105.56 o                         
   1   7   7       1808.54       1745.97        19.95 o                         
   2   7   7        653.46        658.52        13.14 o                         
   3   7   7        180.90        145.45         5.66 o                         
   4   7   7         13.55         12.73         3.59 o                         
   5   7   7         63.22         87.46         6.42 o                         
   6   7   7       5538.00       5531.16        47.09 o                         
   7   7   7        177.22        175.90         8.44 o                         
   8   7   7        665.18        663.87        18.03 o                         
   9   7   7        853.13        860.87        22.27 o                         
  10   7   7          0.07         -2.26         6.35 o                         
  11   7   7        562.19        561.58        21.16 o                         
  12   7   7        156.16        149.68        12.97 o                         
  13   7   7        813.84        814.60        29.34 o                         
  14   7   7        135.29        126.67        16.98 o                         
  15   7   7        429.24        432.28        22.42 o                         
  16   7   7          5.39         27.12        16.26 o                         
  17   7   7        693.06        791.35        50.25 o                         
   0   8   7        428.35        465.32        19.69 o                         
   1   8   7        178.38        161.56         7.43 o                         
   2   8   7        240.59        243.90         9.87 o                         
   3   8   7        233.91        206.81        10.44 o                         
   4   8   7       1228.75       1206.87        23.84 o                         
   5   8   7        269.02        285.74        11.13 o                         
   6   8   7      10377.97      10441.68        74.59 o                         
   7   8   7        897.49        932.38        21.23 o                         
   8   8   7       3885.48       3951.65        49.46 o                         
   9   8   7        100.56         70.69         8.76 o                         
  10   8   7       2910.70       3035.47        46.63 o                         
  11   8   7         60.78         43.44         8.30 o                         
  12   8   7        444.00        415.17        21.58 o                         
  13   8   7         15.21         -4.06         8.38 o                         
  14   8   7        376.21        319.45        19.63 o                         
  15   8   7         64.85         34.13        13.40 o                         
  16   8   7        602.99        605.29        42.49 o                         
  17   8   7          0.20         15.11        65.69 o                         
   1   9   7       5135.81       5087.70        48.41 o                         
   2   9   7        593.10        569.56        16.95 o                         
   3   9   7        780.74        784.70        20.15 o                         
   4   9   7        124.99         83.07         8.80 o                         
   5   9   7         89.69         75.58         7.11 o                         
   6   9   7          0.29          3.61         5.99 o                         
   7   9   7       1494.25       1501.31        31.54 o                         
   8   9   7        161.21        133.67         9.76 o                         
   9   9   7        266.28        260.27        14.16 o                         
  10   9   7        535.41        568.42        23.03 o                         
  11   9   7       1819.28       1892.26        45.84 o                         
  12   9   7        325.91        366.32        21.10 o                         
  13   9   7       3388.19       3820.37        74.11 o                         
  14   9   7         21.52         26.55        14.65 o                         
  15   9   7       1369.31       1339.87       164.36 o                         
   0  10   7       4777.84       4764.41        77.11 o                         
   1  10   7        574.67        558.50        18.18 o                         
   2  10   7       1777.22       1740.48        35.52 o                         
   3  10   7        525.43        543.08        20.14 o                         
   4  10   7         29.08         29.79         8.05 o                         
   5  10   7          7.01         -1.37         7.02 o                         
   6  10   7        645.03        656.70        22.15 o                         
   7  10   7          0.27         -5.15         7.36 o                         
   8  10   7        247.23        238.79        13.94 o                         
   9  10   7         70.86         51.21         8.97 o                         
  10  10   7          8.50         -6.19         9.86 o                         
  11  10   7        161.91        150.81        17.88 o                         
  12  10   7        314.73        324.11        25.72 o                         
  13  10   7         11.58          7.82        20.27 o                         
   1  11   7       1104.05       1031.47        29.66 o                         
   2  11   7          3.10         -3.74         6.91 o                         
   3  11   7       1565.14       1561.22        41.02 o                         
   4  11   7        141.95        131.19        11.81 o                         
   5  11   7       3955.91       4146.92        68.23 o                         
   6  11   7          4.36          0.40         8.77 o                         
   7  11   7       2322.08       2481.33        51.87 o                         
   8  11   7         18.97         16.66         9.37 o                         
   9  11   7        399.03        423.63        23.57 o                         
  10  11   7          8.57         -0.18        12.95 o                         
  11  11   7         12.85          4.94        15.25 o                         
  12  11   7        267.27        252.29        42.64 o                         
   0  12   7       2326.52       2534.84        73.95 o                         
   1  12   7         51.47         23.07         8.29 o                         
   2  12   7       1998.38       2067.02        47.81 o                         
   3  12   7        161.34        129.88        13.12 o                         
   4  12   7       1428.07       1468.28        45.07 o                         
   5  12   7         12.67          5.40        11.21 o                         
   6  12   7        169.05        138.82        15.50 o                         
   7  12   7         16.97         32.10        11.91 o                         
   8  12   7         66.16         51.65        18.76 o                         
   9  12   7        159.91        121.13        26.66 o                         
  10  12   7        398.96        480.88        72.35 o                         
   1  13   7          4.72         21.72        17.25 o                         
   2  13   7         94.88         71.17        15.05 o                         
   3  13   7        193.57        187.77        18.95 o                         
   4  13   7          3.29         11.93        19.14 o                         
   5  13   7         37.79         27.95        16.96 o                         
   6  13   7        118.41        138.29        26.48 o                         
   7  13   7        178.94        173.30        44.06 o                         
   0  14   7        587.51        652.16       115.07 o                         
   1  14   7         21.15        -15.76        31.02 o                         
   2  14   7        159.52        151.10        36.66 o                         
   3  14   7         89.82         20.04        73.95 o                         
   0   0   8       3671.26       3826.25        52.83 o                         
   1   0   8          0.11          4.99         3.20 o                         
   2   0   8        588.47        637.27        13.39 o                         
   3   0   8       1658.14       1595.87        23.98 o                         
   4   0   8       8032.04       8023.67        62.49 o                         
   5   0   8       2812.16       3198.27        37.90 o                         
   6   0   8       3300.46       2834.24        41.42 o                         
   7   0   8       1885.62       2147.31        33.26 o                         
   8   0   8      11217.22      11232.85       108.35 o                         
   9   0   8         95.38        146.29        10.17 o                         
  10   0   8       6534.06       6433.12        75.91 o                         
  11   0   8        227.25        235.73        17.09 o                         
  12   0   8        375.96        397.57        25.33 o                         
  13   0   8         73.86         89.26        12.95 o                         
  14   0   8        273.52        261.87        22.74 o                         
  15   0   8        317.08        299.12        25.37 o                         
  16   0   8       1440.01       1324.65        55.68 o                         
  17   0   8        148.90        179.35        21.07 o                         
  18   0   8       1865.29       1997.97        79.87 o                         
  19   0   8        443.10        533.12        70.97 o                         
  20   0   8        705.39       1156.91       150.58 o                         
   1   1   8      12634.05      11611.12        56.90 o                         
   2   1   8          1.99          3.37         1.60 o                         
   3   1   8       1825.88       1619.07        16.08 o                         
   4   1   8         56.31         30.86         2.56 o                         
   5   1   8         28.75         18.56         2.53 o                         
   6   1   8       1633.51       1946.18        23.24 o                         
   7   1   8       1285.86       1403.07        20.44 o                         
   8   1   8       1793.10       1822.02        21.32 o                         
   9   1   8        912.69        940.78        16.40 o                         
  10   1   8        111.59        141.89         6.86 o                         
  11   1   8       2710.61       2664.53        37.90 o                         
  12   1   8         70.93         54.07         7.51 o                         
  13   1   8       3617.06       3751.09        54.43 o                         
  14   1   8         18.74          2.64         7.26 o                         
  15   1   8       1235.82       1372.19        36.57 o                         
  16   1   8        207.47        223.97        16.59 o                         
  17   1   8         91.86         58.02        14.13 o                         
  18   1   8        414.99        453.30        33.07 o                         
  19   1   8        255.11        221.43        27.08 o                         
  20   1   8         88.19        103.08        39.86 o                         
   0   2   8        158.48         32.43         3.52 o                         
   1   2   8         98.01        145.51         4.69 o                         
   2   2   8       2904.73       2666.81        22.58 o                         
   3   2   8          1.19          5.07         2.26 o                         
   4   2   8        278.00        314.39         8.41 o                         
   5   2   8       1971.85       1988.95        23.05 o                         
   6   2   8       1667.98       2060.87        25.65 o                         
   7   2   8        156.90        101.85         6.17 o                         
   8   2   8        261.73        264.05         9.22 o                         
   9   2   8         39.17         31.02         3.71 o                         
  10   2   8       1094.33       1107.21        21.27 o                         
  11   2   8       1422.64       1406.10        27.17 o                         
  12   2   8       2722.31       2697.97        39.64 o                         
  13   2   8        222.36        221.60        12.56 o                         
  14   2   8       1777.64       1823.50        36.95 o                         
  15   2   8        103.84        104.74        10.39 o                         
  16   2   8        135.40        138.46        12.83 o                         
  17   2   8         73.89         67.72        14.69 o                         
  18   2   8         36.01         23.49        11.40 o                         
  19   2   8         52.55          4.04        22.30 o                         
   1   3   8        407.49        382.22         8.61 o                         
   2   3   8       4857.67       5052.02        33.21 o                         
   3   3   8       5292.58       5466.50        35.69 o                         
   4   3   8       1052.38       1089.70        15.04 o                         
   5   3   8       4502.39       4411.68        33.50 o                         
   6   3   8         39.94         36.17         3.51 o                         
   7   3   8       1410.31       1278.13        19.35 o                         
   8   3   8         38.56         30.31         3.92 o                         
   9   3   8       2900.61       2790.03        31.96 o                         
  10   3   8         12.05          6.47         5.21 o                         
  11   3   8       1867.06       1856.98        32.79 o                         
  12   3   8        395.61        386.82        15.53 o                         
  13   3   8       4642.19       4240.30        56.91 o                         
  14   3   8         19.64          8.86         7.20 o                         
  15   3   8        914.31        913.11        28.73 o                         
  16   3   8          7.10         -2.41         7.98 o                         
  17   3   8       1004.07       1011.25        35.88 o                         
  18   3   8        184.66        179.31        19.01 o                         
  19   3   8        325.62        275.22        54.14 o                         
   0   4   8         89.59         20.45         3.80 o                         
   1   4   8        986.32       1223.62        15.98 o                         
   2   4   8        692.91        514.58         9.84 o                         
   3   4   8         38.18         27.30         2.71 o                         
   4   4   8       3593.24       3608.41        30.08 o                         
   5   4   8        412.94        371.20         9.24 o                         
   6   4   8       8771.02       8787.91        54.14 o                         
   7   4   8         59.64         43.88         3.69 o                         
   8   4   8       4713.05       4766.71        38.29 o                         
   9   4   8        690.21        732.54        16.17 o                         
  10   4   8       1568.09       1593.99        29.93 o                         
  11   4   8       1515.48       1541.08        29.88 o                         
  12   4   8       3347.66       3265.49        46.55 o                         
  13   4   8        448.84        401.59        17.02 o                         
  14   4   8       2242.86       2121.01        43.04 o                         
  15   4   8        161.47        156.47        12.75 o                         
  16   4   8        363.12        345.21        20.42 o                         
  17   4   8        103.09         75.85        11.23 o                         
  18   4   8        698.65        696.95        50.49 o                         
  19   4   8          5.31         50.80        51.03 o                         
   1   5   8        739.07        721.51        13.28 o                         
   2   5   8       4831.38       4647.18        38.17 o                         
   3   5   8        284.93        279.18         7.51 o                         
   4   5   8        664.10        631.02        11.39 o                         
   5   5   8       2280.47       2212.57        20.20 o                         
   6   5   8        539.20        538.82        10.86 o                         
   7   5   8       1376.63       1254.82        17.21 o                         
   8   5   8        482.89        495.07        11.64 o                         
   9   5   8        226.91        204.93         9.99 o                         
  10   5   8        485.03        502.62        16.93 o                         
  11   5   8        928.47        871.04        23.02 o                         
  12   5   8        259.77        237.95        12.86 o                         
  13   5   8        195.99        160.81        12.57 o                         
  14   5   8          5.39          3.19         8.71 o                         
  15   5   8        393.73        346.06        18.49 o                         
  16   5   8          2.64          1.93         8.38 o                         
  17   5   8        102.74         92.95        15.88 o                         
  18   5   8        340.94        413.57        59.03 o                         
   0   6   8       3396.66       3202.62        42.56 o                         
   1   6   8         11.03          8.81         2.99 o                         
   2   6   8       7440.47       7841.51        49.70 o                         
   3   6   8        538.38        479.26        10.93 o                         
   4   6   8        209.69        252.03         7.35 o                         
   5   6   8        701.82        674.06        12.58 o                         
   6   6   8       1293.85       1311.59        21.05 o                         
   7   6   8       2861.40       2805.53        30.19 o                         
   8   6   8        138.58        130.33         6.98 o                         
   9   6   8        287.05        260.50        11.79 o                         
  10   6   8       2107.33       2081.45        35.96 o                         
  11   6   8       1201.55       1234.33        30.92 o                         
  12   6   8       3151.28       3088.70        50.56 o                         
  13   6   8         48.99         28.62         8.71 o                         
  14   6   8       1486.32       1513.73        40.28 o                         
  15   6   8       1082.90       1112.28        35.43 o                         
  16   6   8        172.01        185.14        15.55 o                         
  17   6   8         26.32          8.45        16.51 o                         
  18   6   8         72.19         54.22        69.47 o                         
   1   7   8         84.96         72.12         4.46 o                         
   2   7   8       1416.33       1423.21        18.62 o                         
   3   7   8       3233.79       3210.53        32.15 o                         
   4   7   8        118.03         73.93         5.78 o                         
   5   7   8      11988.65      11777.30        76.47 o                         
   6   7   8       2245.03       2138.89        29.93 o                         
   7   7   8       3771.72       3788.03        43.12 o                         
   8   7   8         31.16         14.24         5.55 o                         
   9   7   8       4331.54       4355.20        50.68 o                         
  10   7   8        720.61        706.72        21.45 o                         
  11   7   8        682.15        684.86        23.92 o                         
  12   7   8        297.29        268.61        17.48 o                         
  13   7   8        357.57        377.88        20.39 o                         
  14   7   8          8.77         -9.21         9.21 o                         
  15   7   8         99.02         59.80        15.89 o                         
  16   7   8        152.31        141.00        20.04 o                         
  17   7   8        867.30        828.61        60.51 o                         
   0   8   8       1913.27       1981.18        39.61 o                         
   1   8   8          8.98          1.89         4.00 o                         
   2   8   8        794.11        774.42        17.61 o                         
   3   8   8       1252.40       1250.09        25.30 o                         
   4   8   8         49.85         40.12         5.65 o                         
   5   8   8        276.86        302.99        12.51 o                         
   6   8   8        186.41        193.42        10.82 o                         
   7   8   8       1358.53       1340.03        26.86 o                         
   8   8   8       2457.22       2429.40        40.23 o                         
   9   8   8        317.76        347.48        15.54 o                         
  10   8   8         55.90         41.21         8.33 o                         
  11   8   8         71.50         61.97         9.39 o                         
  12   8   8        238.84        214.36        16.77 o                         
  13   8   8          0.72          2.85         9.91 o                         
  14   8   8        289.83        283.10        22.31 o                         
  15   8   8          1.10        -15.70        15.70 o                         
  16   8   8         61.88         74.85        49.50 o                         
   1   9   8       1439.24       1463.05        25.05 o                         
   2   9   8         94.64         70.63         6.11 o                         
   3   9   8        501.90        479.04        15.75 o                         
   4   9   8          5.95          5.73         5.54 o                         
   5   9   8         85.05         70.35         7.29 o                         
   6   9   8        108.80         90.95         8.60 o                         
   7   9   8        576.56        547.12        19.32 o                         
   8   9   8          0.03         -1.05         6.48 o                         
   9   9   8       1416.74       1411.36        32.30 o                         
  10   9   8          2.70          1.38        10.45 o                         
  11   9   8        513.01        520.78        24.34 o                         
  12   9   8        127.36        128.59        14.28 o                         
  13   9   8        616.17        584.44        33.99 o                         
  14   9   8         23.70         43.88        62.62 o                         
   0  10   8       3634.28       3590.50        63.45 o                         
   1  10   8        514.38        470.07        17.19 o                         
   2  10   8       4246.07       4139.80        50.34 o                         
   3  10   8        285.45        286.80        14.83 o                         
   4  10   8       1726.42       1726.48        36.50 o                         
   5  10   8         91.53         90.37         9.45 o                         
   6  10   8       1070.28       1091.70        31.16 o                         
   7  10   8         97.84         89.65         9.55 o                         
   8  10   8        693.93        713.20        24.74 o                         
   9  10   8          4.77         -0.40         8.44 o                         
  10  10   8       1441.62       1465.76        43.13 o                         
  11  10   8          0.11          1.23        10.81 o                         
  12  10   8        560.75        561.83        54.10 o                         
  13  10   8         24.47         93.62        54.13 o                         
   1  11   8        146.46        105.19        11.63 o                         
   2  11   8          1.05         -6.87         7.45 o                         
   3  11   8         33.92          6.36         7.63 o                         
   4  11   8        289.45        297.57        18.39 o                         
   5  11   8        769.17        814.02        31.50 o                         
   6  11   8         47.31         47.85        10.49 o                         
   7  11   8        909.23        946.95        36.62 o                         
   8  11   8        175.00        183.98        17.21 o                         
   9  11   8        150.73         83.70        12.58 o                         
  10  11   8        360.94        400.63        33.56 o                         
  11  11   8         12.97         21.68        20.27 o                         
  12  11   8        232.58        179.80        73.62 o                         
   0  12   8          2.70         -5.11        13.13 o                         
   1  12   8        246.34        253.71        23.26 o                         
   2  12   8         17.50         33.15        10.44 o                         
   3  12   8        850.59        907.09        32.46 o                         
   4  12   8        363.00        326.96        21.18 o                         
   5  12   8        109.11         86.22        14.83 o                         
   6  12   8        957.43       1001.87        40.70 o                         
   7  12   8         10.58         11.81        13.55 o                         
   8  12   8        274.54        247.57        40.24 o                         
   9  12   8        136.22        162.13        44.18 o                         
  10  12   8         21.36         51.20        44.39 o                         
   1  13   8       1408.90       1521.68        60.31 o                         
   2  13   8        638.40        799.24        46.42 o                         
   3  13   8       1118.30       1156.04        56.53 o                         
   4  13   8        104.35        108.53        19.83 o                         
   5  13   8        566.46        529.64        42.38 o                         
   6  13   8         21.79         25.67        21.72 o                         
   7  13   8        249.83        165.53        70.96 o                         
   2  14   8         15.30         17.72        34.84 o                         
   1   1   9       1067.86       1080.99        12.46 o                         
   2   1   9       2582.53       2878.12        21.82 o                         
   3   1   9       3149.49       3158.52        24.35 o                         
   4   1   9        946.88        782.81        12.08 o                         
   5   1   9       8511.53       8332.26        50.73 o                         
   6   1   9       2396.53       2366.13        26.47 o                         
   7   1   9       6585.65       6608.18        50.98 o                         
   8   1   9        539.28        495.75        12.96 o                         
   9   1   9       3042.32       2938.95        30.40 o                         
  10   1   9        468.12        511.29        15.68 o                         
  11   1   9        862.56        951.12        22.62 o                         
  12   1   9          9.06         13.55         6.13 o                         
  13   1   9       2300.57       2305.04        52.76 o                         
  14   1   9        233.33        237.71        17.71 o                         
  15   1   9        718.74        695.86        28.93 o                         
  16   1   9         52.40         52.47         9.86 o                         
  17   1   9         71.34         49.40        11.48 o                         
  18   1   9        251.55        216.79        24.92 o                         
  19   1   9        613.41        584.64        53.35 o                         
   0   2   9       5451.05       5006.48        46.10 o                         
   1   2   9         15.79         41.34         2.87 o                         
   2   2   9      13759.43      13919.70        66.03 o                         
   3   2   9       4164.50       4126.52        30.38 o                         
   4   2   9       9185.53       9381.63        55.92 o                         
   5   2   9       4023.73       4181.37        37.90 o                         
   6   2   9       1868.73       1942.71        27.43 o                         
   7   2   9        510.03        498.15        13.15 o                         
   8   2   9       1054.17       1086.35        20.67 o                         
   9   2   9        820.65        719.83        16.39 o                         
  10   2   9       1140.48       1113.95        24.67 o                         
  11   2   9       1483.93       1349.40        29.51 o                         
  12   2   9       2072.83       2199.61        39.90 o                         
  13   2   9         17.96         23.41         6.43 o                         
  14   2   9       3594.43       3792.18        55.72 o                         
  15   2   9        300.54        286.91        16.90 o                         
  16   2   9        688.42        683.97        31.30 o                         
  17   2   9         46.37         42.80        10.00 o                         
  18   2   9        286.05        265.01        22.58 o                         
  19   2   9         47.97         81.80        29.83 o                         
   1   3   9        503.65        489.50         8.95 o                         
   2   3   9        325.86        322.43         8.29 o                         
   3   3   9       4067.86       4349.14        35.23 o                         
   4   3   9        874.56        775.78        12.88 o                         
   5   3   9        743.53        779.85        13.86 o                         
   6   3   9          9.05          7.15         3.04 o                         
   7   3   9       1719.74       1713.70        25.27 o                         
   8   3   9         81.00         86.76         5.85 o                         
   9   3   9        267.19        235.14        10.29 o                         
  10   3   9       1047.70       1014.67        23.51 o                         
  11   3   9        179.75        164.45         9.73 o                         
  12   3   9        143.55         88.70         8.49 o                         
  13   3   9         22.28         24.80         6.95 o                         
  14   3   9        274.57        283.16        15.03 o                         
  15   3   9        125.43        106.27        10.51 o                         
  16   3   9       1128.33       1204.68        35.99 o                         
  17   3   9         72.11         70.28        11.03 o                         
  18   3   9        135.39        115.42        23.79 o                         
  19   3   9         68.21         77.66        32.85 o                         
   0   4   9        325.59        340.31        11.76 o                         
   1   4   9        392.39        483.46        10.48 o                         
   2   4   9       1459.20       1560.45        20.01 o                         
   3   4   9        927.68        842.54        14.50 o                         
   4   4   9       3312.00       3187.91        30.15 o                         
   5   4   9        731.31        818.00        14.31 o                         
   6   4   9       4090.59       4019.74        34.13 o                         
   7   4   9       1376.62       1345.41        20.68 o                         
   8   4   9        646.77        603.46        13.88 o                         
   9   4   9       3664.95       3569.73        41.02 o                         
  10   4   9       1325.37       1309.89        26.31 o                         
  11   4   9         33.11         18.46         6.11 o                         
  12   4   9        110.56        113.08         9.88 o                         
  13   4   9         79.61         40.16         8.47 o                         
  14   4   9        210.49        241.93        14.83 o                         
  15   4   9        599.69        594.11        26.08 o                         
  16   4   9        476.23        501.52        24.69 o                         
  17   4   9        592.22        673.09        31.47 o                         
  18   4   9        253.81        178.57        29.81 o                         
  19   4   9          4.44         91.07        53.68 o                         
   1   5   9       5156.56       5064.15        38.99 o                         
   2   5   9        111.93         54.19         3.95 o                         
   3   5   9       6725.91       6807.89        48.16 o                         
   4   5   9       2890.33       2741.76        28.34 o                         
   5   5   9       6074.65       6252.68        43.22 o                         
   6   5   9       1337.87       1336.46        18.67 o                         
   7   5   9        142.14        161.23         7.40 o                         
   8   5   9         27.43         34.81         4.46 o                         
   9   5   9       1064.30       1046.84        22.10 o                         
  10   5   9       1213.40       1166.12        25.64 o                         
  11   5   9       3217.28       3252.12        46.25 o                         
  12   5   9         79.21         55.13         7.99 o                         
  13   5   9       2877.36       2858.74        48.18 o                         
  14   5   9        234.55        178.90        14.56 o                         
  15   5   9       1049.60       1119.52        36.59 o                         
  16   5   9        444.70        449.77        22.90 o                         
  17   5   9        528.88        538.63        38.64 o                         
  18   5   9         21.52         -6.94        19.96 o                         
   0   6   9         12.91         -4.02         4.39 o                         
   1   6   9        371.91        392.00        10.46 o                         
   2   6   9         68.41         76.92         4.99 o                         
   3   6   9       1469.97       1491.20        20.03 o                         
   4   6   9       2436.56       2530.72        26.24 o                         
   5   6   9        651.37        676.85        13.65 o                         
   6   6   9       4714.64       4580.37        40.14 o                         
   7   6   9        122.77        130.65         6.98 o                         
   8   6   9        419.00        408.96        13.35 o                         
   9   6   9         32.64         29.04         5.59 o                         
  10   6   9        280.43        304.12        14.39 o                         
  11   6   9          1.09          4.73         6.98 o                         
  12   6   9        990.75        952.26        28.18 o                         
  13   6   9         15.64         12.91         7.96 o                         
  14   6   9        192.09        165.31        14.37 o                         
  15   6   9         73.80         82.44        10.85 o                         
  16   6   9          3.70         -5.64        16.07 o                         
  17   6   9         85.75         76.37        26.83 o                         
   1   7   9          7.29         13.14         3.31 o                         
   2   7   9       1051.33        936.52        16.51 o                         
   3   7   9        115.62         87.81         5.36 o                         
   4   7   9       3148.15       3258.24        35.09 o                         
   5   7   9         28.48         28.76         5.10 o                         
   6   7   9          5.77          3.75         4.87 o                         
   7   7   9        813.34        813.27        20.20 o                         
   8   7   9        125.61         96.20         8.14 o                         
   9   7   9       2314.07       2361.28        37.22 o                         
  10   7   9        135.18        137.83        10.16 o                         
  11   7   9         63.17         93.62         9.75 o                         
  12   7   9        108.75        105.75        10.50 o                         
  13   7   9        336.57        328.57        18.78 o                         
  14   7   9          0.09          1.77         9.50 o                         
  15   7   9        177.94        170.50        19.51 o                         
  16   7   9          1.69        -21.89        21.89 o                         
  17   7   9        191.47        181.36        59.45 o                         
   0   8   9        761.59        836.00        23.42 o                         
   1   8   9         26.59         30.20         4.55 o                         
   2   8   9       1747.12       1808.04        26.58 o                         
   3   8   9       2415.39       2392.76        34.26 o                         
   4   8   9       1090.31       1120.04        24.33 o                         
   5   8   9         96.49         87.43         7.24 o                         
   6   8   9       3533.48       3466.61        46.37 o                         
   7   8   9          0.14         -6.16         6.16 o                         
   8   8   9       2197.26       2229.32        39.79 o                         
   9   8   9       1411.21       1405.68        32.53 o                         
  10   8   9        889.30        894.27        27.22 o                         
  11   8   9        689.57        734.81        27.32 o                         
  12   8   9       1465.82       1497.87        43.86 o                         
  13   8   9        173.93        158.61        16.26 o                         
  14   8   9        935.91        979.18        44.28 o                         
  15   8   9         56.18         41.82        27.21 o                         
  16   8   9        624.96        594.61       110.51 o                         
   1   9   9       1208.37       1207.98        24.17 o                         
   2   9   9       1791.26       1834.50        28.86 o                         
   3   9   9        997.42       1020.96        23.52 o                         
   4   9   9       1368.49       1387.43        28.29 o                         
   5   9   9       1221.81       1249.18        29.60 o                         
   6   9   9        121.19        116.08         9.70 o                         
   7   9   9        449.53        436.47        19.31 o                         
   8   9   9        135.53        135.40        11.19 o                         
   9   9   9         47.23         48.01         8.13 o                         
  10   9   9       1837.18       1851.54        45.54 o                         
  11   9   9        498.23        481.44        24.05 o                         
  12   9   9         12.93         -6.78        10.83 o                         
  13   9   9       1403.38       1533.85        66.20 o                         
  14   9   9         13.42          4.47        38.40 o                         
   0  10   9        888.80        837.24        30.29 o                         
   1  10   9        257.38        255.23        12.63 o                         
   2  10   9        113.74        107.64         8.54 o                         
   3  10   9       1686.93       1664.27        34.52 o                         
   4  10   9        188.00        188.88        13.51 o                         
   5  10   9        365.72        368.11        17.63 o                         
   6  10   9         34.24         30.42         8.24 o                         
   7  10   9          6.05          2.61         8.71 o                         
   8  10   9        188.51        157.27        13.31 o                         
   9  10   9        181.41        164.70        15.72 o                         
  10  10   9        121.95        125.22        13.22 o                         
  11  10   9        282.22        343.20        28.53 o                         
  12  10   9         22.22         17.14        30.29 o                         
  13  10   9          1.44        -53.24        53.24 o                         
   1  11   9       1345.35       1365.43        40.32 o                         
   2  11   9        142.95        142.38        12.94 o                         
   3  11   9        971.05       1012.38        32.79 o                         
   4  11   9        242.08        266.71        16.53 o                         
   5  11   9        722.96        769.77        28.83 o                         
   6  11   9        309.79        289.84        18.38 o                         
   7  11   9        775.61        803.95        33.81 o                         
   8  11   9        816.20        840.39        39.12 o                         
   9  11   9        689.62        719.52        44.95 o                         
  10  11   9        717.37        760.35        60.96 o                         
  11  11   9        188.36        168.00        46.79 o                         
  12  11   9        215.44        323.15        86.64 o                         
   0  12   9        629.95        611.38        43.16 o                         
   1  12   9        138.62        120.80        14.11 o                         
   2  12   9        636.63        677.32        37.05 o                         
   3  12   9        267.66        289.49        18.80 o                         
   4  12   9        706.51        756.92        31.50 o                         
   5  12   9        488.65        583.66        29.82 o                         
   6  12   9        407.90        441.81        33.84 o                         
   7  12   9        245.34        200.67        30.19 o                         
   8  12   9        305.30        282.47        42.08 o                         
   9  12   9        139.91        189.31        47.84 o                         
   1  13   9         17.33         -7.93        15.51 o                         
   2  13   9          0.34          3.07        21.66 o                         
   3  13   9          7.27         -2.76        15.18 o                         
   4  13   9        107.21        114.54        38.66 o                         
   5  13   9        136.43        179.53        48.18 o                         
   6  13   9         16.70         33.65        25.56 o                         
   0   0  10       2129.72       2523.20        41.52 o                         
   1   0  10       4208.33       4033.72        40.99 o                         
   2   0  10      10888.98      11841.16        93.46 o                         
   3   0  10      11916.03      12000.49        99.72 o                         
   4   0  10       9158.81       9426.71        81.03 o                         
   5   0  10       8393.32       8302.16        73.97 o                         
   6   0  10       1726.17       1591.25        29.99 o                         
   7   0  10        257.26        228.32        12.28 o                         
   8   0  10       4589.54       4448.16        56.90 o                         
   9   0  10       3904.82       3892.73        54.52 o                         
  10   0  10       2289.09       2340.64        42.76 o                         
  11   0  10         32.50         53.30         7.95 o                         
  12   0  10       1262.36       1327.76        38.92 o                         
  13   0  10         17.56          5.33         8.65 o                         
  14   0  10         74.78         77.11        12.52 o                         
  15   0  10         89.11         72.39        13.22 o                         
  16   0  10         90.87         70.53        14.44 o                         
  17   0  10        180.25        205.01        23.91 o                         
  18   0  10        356.75        360.88        42.99 o                         
  19   0  10          7.41        -43.51        43.51 o                         
   1   1  10      17421.15      17711.08        77.03 o                         
   2   1  10        323.47        391.13         7.73 o                         
   3   1  10       7131.07       7294.53        42.64 o                         
   4   1  10       3833.89       3484.03        29.05 o                         
   5   1  10       2274.07       2137.52        23.50 o                         
   6   1  10        543.34        485.89        11.78 o                         
   7   1  10       2995.58       2927.60        30.68 o                         
   8   1  10       3207.90       3169.60        36.27 o                         
   9   1  10        596.99        608.11        15.65 o                         
  10   1  10       2249.79       2094.87        31.50 o                         
  11   1  10        304.86        384.88        15.04 o                         
  12   1  10        506.87        405.53        17.14 o                         
  13   1  10       1804.50       1813.42        37.27 o                         
  14   1  10        162.25        137.28        13.58 o                         
  15   1  10         30.96         36.61        10.28 o                         
  16   1  10        799.00        792.74        29.99 o                         
  17   1  10        277.90        328.51        26.70 o                         
  18   1  10        726.08        934.67        44.85 o                         
  19   1  10        508.88        550.84        73.99 o                         
   0   2  10        171.24        101.91         6.60 o                         
   1   2  10         93.22        168.09         6.21 o                         
   2   2  10       1211.69       1032.59        13.83 o                         
   3   2  10        507.37        509.51        11.12 o                         
   4   2  10       3122.22       3289.64        29.60 o                         
   5   2  10       3217.54       3195.03        32.02 o                         
   6   2  10       1395.20       1377.53        23.02 o                         
   7   2  10        600.61        594.88        15.75 o                         
   8   2  10       1171.55       1152.87        22.54 o                         
   9   2  10         51.26         27.93         5.47 o                         
  10   2  10        250.35        215.81        11.00 o                         
  11   2  10        156.64        130.63         9.57 o                         
  12   2  10       1515.59       1505.60        31.80 o                         
  13   2  10        550.79        471.53        18.65 o                         
  14   2  10       1263.57       1212.52        35.09 o                         
  15   2  10         70.89         57.94        10.30 o                         
  16   2  10        282.66        254.36        18.86 o                         
  17   2  10         78.12         65.54        10.82 o                         
  18   2  10         21.25         18.47        12.55 o                         
  19   2  10        129.27        180.33        90.86 o                         
   1   3  10         69.31         96.83         4.75 o                         
   2   3  10        892.30        987.80        16.25 o                         
   3   3  10       8750.27       9446.13        69.75 o                         
   4   3  10       1523.47       1748.83        20.46 o                         
   5   3  10       7177.58       7307.89        49.94 o                         
   6   3  10          3.67         11.11         3.92 o                         
   7   3  10       1187.31       1191.11        21.69 o                         
   8   3  10       3669.99       3777.00        42.47 o                         
   9   3  10         18.40         14.74         4.95 o                         
  10   3  10        425.78        413.09        15.49 o                         
  11   3  10        581.28        537.27        18.01 o                         
  12   3  10         21.03          0.73         6.29 o                         
  13   3  10       1769.11       1662.44        37.20 o                         
  14   3  10          1.33         -0.42         7.80 o                         
  15   3  10        739.65        691.92        29.96 o                         
  16   3  10          1.71          6.25         9.43 o                         
  17   3  10        272.91        248.42        20.23 o                         
  18   3  10        239.71        235.51        40.76 o                         
   0   4  10      11366.18      10755.81       103.29 o                         
   1   4  10          2.91         -1.20         3.38 o                         
   2   4  10       5416.33       5395.07        42.73 o                         
   3   4  10         45.40         42.03         3.98 o                         
   4   4  10       8446.75       8525.16        54.60 o                         
   5   4  10       1723.35       1618.46        21.49 o                         
   6   4  10       6470.33       6321.79        46.01 o                         
   7   4  10       1447.97       1402.38        23.64 o                         
   8   4  10        110.44         83.57         6.34 o                         
   9   4  10       2027.01       2077.00        33.70 o                         
  10   4  10        127.88        146.80         9.18 o                         
  11   4  10        837.46        869.61        23.61 o                         
  12   4  10       3062.34       3095.25        46.52 o                         
  13   4  10         12.54          1.57         7.51 o                         
  14   4  10       2925.47       3182.98        53.97 o                         
  15   4  10        146.28        160.85        14.24 o                         
  16   4  10        736.41        722.41        30.98 o                         
  17   4  10         83.00         75.72        14.03 o                         
  18   4  10         73.89         44.66        20.06 o                         
   1   5  10       3589.97       3563.55        31.77 o                         
   2   5  10       1646.80       1614.09        21.79 o                         
   3   5  10       2086.14       2014.34        22.81 o                         
   4   5  10        858.06        855.16        15.20 o                         
   5   5  10       1527.84       1567.94        23.18 o                         
   6   5  10       1362.70       1324.15        21.34 o                         
   7   5  10        573.65        549.87        13.72 o                         
   8   5  10        111.18        110.32         7.17 o                         
   9   5  10         18.69         26.12         5.10 o                         
  10   5  10          4.28         -0.27         5.68 o                         
  11   5  10        201.32        173.94        11.10 o                         
  12   5  10         10.02          3.91         6.56 o                         
  13   5  10        657.50        646.52        22.53 o                         
  14   5  10        530.65        510.90        21.89 o                         
  15   5  10          3.33          9.10         9.78 o                         
  16   5  10        337.38        354.05        26.19 o                         
  17   5  10        103.60         39.79        31.34 o                         
   0   6  10        372.28        370.03        15.41 o                         
   1   6  10       1669.13       1648.60        22.26 o                         
   2   6  10       3027.11       3225.49        33.72 o                         
   3   6  10        145.46        112.39         6.58 o                         
   4   6  10       2718.80       2727.15        31.76 o                         
   5   6  10        511.53        455.52        12.10 o                         
   6   6  10        535.72        523.52        13.26 o                         
   7   6  10       2048.90       2036.96        27.63 o                         
   8   6  10       1938.16       2004.16        29.95 o                         
   9   6  10       1916.27       1910.37        34.69 o                         
  10   6  10        104.15        114.15         9.48 o                         
  11   6  10       2035.39       1989.95        39.13 o                         
  12   6  10        525.55        516.08        20.57 o                         
  13   6  10          2.14         -5.40         8.04 o                         
  14   6  10        641.71        592.86        26.00 o                         
  15   6  10        457.61        447.43        23.11 o                         
  16   6  10         11.30         16.12        13.99 o                         
  17   6  10        477.45        477.71        55.57 o                         
   1   7  10       1233.57       1246.94        19.93 o                         
   2   7  10       2076.12       2107.29        26.41 o                         
   3   7  10       9076.22       9286.18        70.38 o                         
   4   7  10       5969.00       5879.70        49.25 o                         
   5   7  10       4717.54       4660.00        43.61 o                         
   6   7  10       1664.18       1658.01        26.85 o                         
   7   7  10       1469.10       1564.05        28.02 o                         
   8   7  10        604.77        579.33        18.74 o                         
   9   7  10       1123.43       1170.85        27.71 o                         
  10   7  10        117.31         91.53         8.95 o                         
  11   7  10       1794.83       1877.87        42.05 o                         
  12   7  10        930.48        962.99        33.38 o                         
  13   7  10       1928.65       2140.83        51.05 o                         
  14   7  10        282.05        296.90        19.74 o                         
  15   7  10       1177.11       1232.70        58.39 o                         
  16   7  10          2.87        -15.62        17.96 o                         
   0   8  10        688.07        485.27        18.93 o                         
   1   8  10        634.52        542.72        14.77 o                         
   2   8  10        138.78        114.10         7.08 o                         
   3   8  10        314.27        308.52        12.45 o                         
   4   8  10       1261.12       1256.81        25.32 o                         
   5   8  10        520.69        539.08        17.58 o                         
   6   8  10        152.26        130.01         9.25 o                         
   7   8  10         23.97         12.72         6.35 o                         
   8   8  10        122.55        117.32        10.69 o                         
   9   8  10       1761.02       1782.55        41.22 o                         
  10   8  10         63.66         44.77         9.01 o                         
  11   8  10        170.31        161.07        15.02 o                         
  12   8  10         72.52         61.24        11.40 o                         
  13   8  10         11.34         -3.14         9.84 o                         
  14   8  10        143.64        106.18        20.52 o                         
  15   8  10          0.09         12.58        28.90 o                         
   1   9  10       1041.83        992.25        24.36 o                         
   2   9  10        173.16        190.62        10.83 o                         
   3   9  10         14.21         14.95         5.95 o                         
   4   9  10        458.16        465.16        16.94 o                         
   5   9  10         53.96         39.63         6.86 o                         
   6   9  10          0.69         -1.93         7.70 o                         
   7   9  10        223.52        220.37        14.37 o                         
   8   9  10        113.35        100.85        10.75 o                         
   9   9  10       1076.36       1066.84        32.98 o                         
  10   9  10         81.82         75.95        11.36 o                         
  11   9  10        442.75        420.89        23.67 o                         
  12   9  10         51.06         42.09        16.84 o                         
  13   9  10          4.95        -21.26        21.26 o                         
   0  10  10       2542.04       2376.52        59.19 o                         
   1  10  10        316.85        298.22        16.10 o                         
   2  10  10        902.94        923.23        26.04 o                         
   3  10  10          1.39         -4.34         7.20 o                         
   4  10  10       1963.76       2129.37        42.02 o                         
   5  10  10         81.05         77.82         9.67 o                         
   6  10  10       1681.81       1763.27        40.08 o                         
   7  10  10        175.19        145.11        13.10 o                         
   8  10  10        890.49        959.48        32.70 o                         
   9  10  10         50.95         54.04        14.08 o                         
  10  10  10       2521.98       2685.46        62.16 o                         
  11  10  10        120.06        142.45        23.81 o                         
  12  10  10        452.71        539.59       101.53 o                         
   1  11  10        521.67        502.71        25.53 o                         
   2  11  10        586.34        533.93        26.71 o                         
   3  11  10         56.22         37.15        11.36 o                         
   4  11  10        161.18        149.20        11.48 o                         
   5  11  10         82.28         47.91        12.95 o                         
   6  11  10        275.68        354.11        21.32 o                         
   7  11  10          2.41          1.81        10.57 o                         
   8  11  10        174.18        170.30        24.20 o                         
   9  11  10         42.53         28.32        24.84 o                         
  10  11  10         41.80         12.79        57.51 o                         
  11  11  10        235.44        430.14        97.27 o                         
   0  12  10       1187.06       1181.72        61.22 o                         
   1  12  10        104.76        129.05        16.02 o                         
   2  12  10        308.05        285.21        22.42 o                         
   3  12  10        269.99        256.59        20.81 o                         
   4  12  10         11.34        -14.31        14.31 o                         
   5  12  10         44.35         68.58        17.58 o                         
   6  12  10         95.47         74.47        41.33 o                         
   7  12  10         70.84         89.76        44.26 o                         
   8  12  10         20.48         32.20       105.81 o                         
   1  13  10        704.35        791.15        84.81 o                         
   2  13  10        780.39        957.16        94.24 o                         
   3  13  10        490.97        567.27        77.62 o                         
   4  13  10         78.25         60.34        37.37 o                         
   5  13  10       2265.71       2509.96       163.23 o                         
   1   1  11       3403.20       3411.23        29.13 o                         
   2   1  11         72.63         84.75         4.26 o                         
   3   1  11       2505.85       2480.06        24.92 o                         
   4   1  11       2481.52       2422.93        23.82 o                         
   5   1  11       1295.22       1192.81        17.22 o                         
   6   1  11        657.92        661.92        14.92 o                         
   7   1  11       2020.03       2042.42        26.80 o                         
   8   1  11         32.00         23.97         4.36 o                         
   9   1  11       1925.08       2011.85        30.33 o                         
  10   1  11        384.37        396.05        13.80 o                         
  11   1  11       2026.81       2014.24        34.06 o                         
  12   1  11        955.10        862.84        24.89 o                         
  13   1  11       3163.76       3079.69        51.25 o                         
  14   1  11        141.51        110.05        10.89 o                         
  15   1  11        767.36        789.07        27.08 o                         
  16   1  11          3.24         -2.74         8.49 o                         
  17   1  11        345.04        320.62        19.73 o                         
  18   1  11          0.63        -18.60        18.60 o                         
  19   1  11        426.88        529.55       105.73 o                         
   0   2  11        727.52        644.40        16.84 o                         
   1   2  11       3332.21       3587.14        31.71 o                         
   2   2  11       1792.04       1758.30        18.15 o                         
   3   2  11       2321.30       2188.16        21.02 o                         
   4   2  11       2399.88       2326.05        24.21 o                         
   5   2  11        685.21        640.75        13.76 o                         
   6   2  11       6914.70       6931.56        54.74 o                         
   7   2  11        106.22         88.48         6.21 o                         
   8   2  11       6409.42       6427.10        66.20 o                         
   9   2  11       1094.13       1084.30        24.03 o                         
  10   2  11       1752.31       1718.06        31.93 o                         
  11   2  11         62.14         70.57         7.89 o                         
  12   2  11       1357.93       1257.02        29.77 o                         
  13   2  11         15.27          2.66         6.89 o                         
  14   2  11        723.38        651.61        24.33 o                         
  15   2  11         96.04         72.81        10.06 o                         
  16   2  11        592.66        584.32        26.80 o                         
  17   2  11        499.76        552.91        30.65 o                         
  18   2  11       1131.15       1266.46        64.36 o                         
   1   3  11        849.93        709.78        12.65 o                         
   2   3  11        934.59        835.77        13.55 o                         
   3   3  11       1267.89       1222.63        19.57 o                         
   4   3  11       3796.59       3826.74        34.85 o                         
   5   3  11          8.78          9.08         3.44 o                         
   6   3  11          5.72          2.48         3.94 o                         
   7   3  11       1391.49       1279.69        23.91 o                         
   8   3  11       1466.40       1378.73        26.74 o                         
   9   3  11        592.88        608.21        17.56 o                         
  10   3  11       1018.80       1017.07        25.01 o                         
  11   3  11        661.15        598.22        19.29 o                         
  12   3  11        444.73        384.46        16.78 o                         
  13   3  11        357.87        350.61        16.98 o                         
  14   3  11        149.87        110.92        10.99 o                         
  15   3  11        295.75        335.10        19.70 o                         
  16   3  11        660.29        705.54        31.79 o                         
  17   3  11        471.72        491.13        32.37 o                         
  18   3  11         29.60         58.46        25.37 o                         
   0   4  11       1379.44       1343.20        29.92 o                         
   1   4  11          4.10          2.44         2.13 o                         
   2   4  11       2361.31       2315.87        24.55 o                         
   3   4  11       1467.37       1363.93        21.60 o                         
   4   4  11       2799.38       2965.62        33.66 o                         
   5   4  11        664.70        581.70        13.16 o                         
   6   4  11       1044.09       1009.72        19.54 o                         
   7   4  11        528.45        538.51        16.48 o                         
   8   4  11       1870.53       1822.58        31.36 o                         
   9   4  11       2109.94       2152.98        35.97 o                         
  10   4  11       2573.39       2558.68        40.62 o                         
  11   4  11       1458.85       1424.66        30.87 o                         
  12   4  11       1488.69       1545.85        34.43 o                         
  13   4  11          9.96          7.39         7.38 o                         
  14   4  11        914.95        940.55        30.28 o                         
  15   4  11        225.33        197.46        17.43 o                         
  16   4  11        360.43        366.77        23.73 o                         
  17   4  11        687.19        801.61        64.21 o                         
  18   4  11        244.79        314.40        83.51 o                         
   1   5  11       2232.94       2196.56        24.18 o                         
   2   5  11       2419.00       2530.60        27.11 o                         
   3   5  11       1544.76       1429.89        18.70 o                         
   4   5  11       2980.29       2965.50        34.15 o                         
   5   5  11        828.65        811.41        16.68 o                         
   6   5  11       2053.83       2008.09        28.59 o                         
   7   5  11       5698.62       5709.31        52.27 o                         
   8   5  11        902.73        822.47        20.61 o                         
   9   5  11       2967.19       2967.06        40.91 o                         
  10   5  11          0.35         -5.64         6.43 o                         
  11   5  11       2515.13       2542.81        43.29 o                         
  12   5  11        140.77        121.58        11.55 o                         
  13   5  11        772.00        781.82        26.64 o                         
  14   5  11         16.37         13.42         8.82 o                         
  15   5  11        958.68        998.43        34.97 o                         
  16   5  11        195.22        222.56        24.21 o                         
  17   5  11        415.92        423.03        62.23 o                         
   0   6  11        596.58        661.35        21.66 o                         
   1   6  11          2.39         -1.31         3.48 o                         
   2   6  11         27.51         23.79         4.58 o                         
   3   6  11         68.59         68.70         6.45 o                         
   4   6  11        147.45        131.52         7.29 o                         
   5   6  11       1136.17       1072.74        19.77 o                         
   6   6  11          9.74          3.66         4.27 o                         
   7   6  11       1929.67       1901.29        29.51 o                         
   8   6  11        653.10        640.75        18.16 o                         
   9   6  11        881.37        916.13        25.64 o                         
  10   6  11       2517.29       2599.80        50.09 o                         
  11   6  11       1168.09       1099.17        30.97 o                         
  12   6  11        748.86        722.68        26.41 o                         
  13   6  11        176.40        169.29        13.75 o                         
  14   6  11        142.05        125.39        13.66 o                         
  15   6  11        176.43        140.01        20.54 o                         
  16   6  11        631.03        742.68       180.64 o                         
   1   7  11         16.95          7.36         3.93 o                         
   2   7  11        893.90        883.04        18.95 o                         
   3   7  11       5353.67       5307.39        49.55 o                         
   4   7  11       1046.94        973.12        20.41 o                         
   5   7  11       1180.74       1141.75        21.72 o                         
   6   7  11          0.74          3.56         5.09 o                         
   7   7  11        759.41        745.00        22.16 o                         
   8   7  11          0.22         -6.87         6.87 o                         
   9   7  11        296.44        275.52        15.04 o                         
  10   7  11        351.22        319.38        16.57 o                         
  11   7  11          5.13         29.17         8.39 o                         
  12   7  11         64.58         46.13        11.43 o                         
  13   7  11         66.64         83.05        11.84 o                         
  14   7  11         87.62        138.41        16.09 o                         
  15   7  11         10.91         54.66        42.85 o                         
  16   7  11        534.43        615.22        64.21 o                         
   0   8  11      10463.06      10074.75       110.75 o                         
   1   8  11          7.02         -5.46         5.46 o                         
   2   8  11       3605.40       3527.91        44.70 o                         
   3   8  11       1085.03       1001.08        23.64 o                         
   4   8  11       2315.56       2282.63        36.24 o                         
   5   8  11         54.03         36.48         5.96 o                         
   6   8  11       1266.34       1369.08        30.46 o                         
   7   8  11         22.80         10.21         7.11 o                         
   8   8  11       1033.19       1041.11        29.42 o                         
   9   8  11        203.82        186.32        13.76 o                         
  10   8  11         36.19         21.33         8.24 o                         
  11   8  11         50.40         40.48        10.07 o                         
  12   8  11       1589.94       1654.55        49.95 o                         
  13   8  11          0.34         -0.02        11.23 o                         
  14   8  11       1196.25       1218.91        78.90 o                         
  15   8  11          1.79        -53.16        53.16 o                         
   1   9  11        330.22        277.96        13.57 o                         
   2   9  11        885.06        921.08        25.53 o                         
   3   9  11       2035.53       2081.27        36.57 o                         
   4   9  11       1432.49       1367.35        30.24 o                         
   5   9  11       2569.94       2641.67        43.62 o                         
   6   9  11          6.43          5.10         8.20 o                         
   7   9  11       2471.22       2563.65        49.20 o                         
   8   9  11         92.04         80.56        10.00 o                         
   9   9  11        534.33        535.18        24.32 o                         
  10   9  11        215.22        236.96        18.81 o                         
  11   9  11        255.91        240.14        17.86 o                         
  12   9  11         13.05          6.35        15.21 o                         
  13   9  11        256.77        214.35        65.32 o                         
   0  10  11       1319.58       1266.31        43.79 o                         
   1  10  11          5.97          1.18         6.97 o                         
   2  10  11        305.62        317.86        16.78 o                         
   3  10  11         46.39         49.39         8.11 o                         
   4  10  11          3.41          4.11         8.25 o                         
   5  10  11        269.01        270.18        16.66 o                         
   6  10  11        852.54        907.55        31.72 o                         
   7  10  11         67.55         81.65        10.60 o                         
   8  10  11        414.45        405.38        22.79 o                         
   9  10  11        436.57        490.93        27.15 o                         
  10  10  11         73.83         33.06        21.72 o                         
  11  10  11        374.22        426.08        57.47 o                         
   1  11  11       1176.97       1256.85        40.28 o                         
   2  11  11        173.25        138.67        14.56 o                         
   3  11  11        155.02        121.52        12.80 o                         
   4  11  11         19.68         17.93         9.36 o                         
   5  11  11        447.35        419.95        23.18 o                         
   6  11  11         17.24          8.26         9.70 o                         
   7  11  11        126.33        111.61        16.29 o                         
   8  11  11        314.66        288.85        34.30 o                         
   9  11  11        491.13        473.63        70.23 o                         
   0  12  11        413.63        498.30        41.28 o                         
   1  12  11          0.47         -9.33        10.87 o                         
   2  12  11        136.86        139.43        17.58 o                         
   3  12  11         26.14          8.76        16.30 o                         
   4  12  11        537.29        570.09        53.92 o                         
   5  12  11          3.76        -10.57        17.98 o                         
   6  12  11        984.40       1124.33        89.84 o                         
   7  12  11        177.69        179.27        42.26 o                         
   8  12  11        288.32        228.10        73.06 o                         
   1  13  11         25.05         54.15        48.41 o                         
   2  13  11          8.41         30.47        31.13 o                         
   0   0  12       9731.08       9316.17       129.19 o                         
   1   0  12        208.27        254.82         9.85 o                         
   2   0  12      12536.91      12801.54       104.48 o                         
   3   0  12       2125.06       2217.60        30.87 o                         
   4   0  12       2557.39       2811.58        34.70 o                         
   5   0  12       1073.31       1004.04        24.64 o                         
   6   0  12       1483.33       1349.67        30.08 o                         
   7   0  12        223.26        239.73        13.59 o                         
   8   0  12         16.75         16.36         5.13 o                         
   9   0  12        659.67        659.98        22.47 o                         
  10   0  12       1379.48       1330.34        36.02 o                         
  11   0  12        678.08        726.84        27.08 o                         
  12   0  12       2684.97       2534.41        60.76 o                         
  13   0  12        438.68        440.80        26.04 o                         
  14   0  12       3841.99       3935.95        86.35 o                         
  15   0  12        247.46        229.86        21.67 o                         
  16   0  12        684.85        679.13        40.08 o                         
  17   0  12        337.90        389.18        41.48 o                         
  18   0  12         13.68        -13.95        27.85 o                         
   1   1  12         63.89         44.95         3.71 o                         
   2   1  12       2839.93       2954.16        28.37 o                         
   3   1  12       3113.48       3102.50        25.22 o                         
   4   1  12       2131.36       2150.59        22.55 o                         
   5   1  12       9575.01       9468.33        60.46 o                         
   6   1  12        215.64        195.58         7.26 o                         
   7   1  12       8713.14       8696.43        62.39 o                         
   8   1  12        373.72        359.69        12.48 o                         
   9   1  12       4095.85       4277.63        44.56 o                         
  10   1  12       1485.91       1375.22        25.66 o                         
  11   1  12        419.41        397.20        16.89 o                         
  12   1  12         94.14         48.95         7.77 o                         
  13   1  12        248.90        205.75        13.29 o                         
  14   1  12          7.24         15.03         7.39 o                         
  15   1  12         10.34         10.93         8.34 o                         
  16   1  12         55.86         33.33         9.80 o                         
  17   1  12        214.19        210.01        19.27 o                         
  18   1  12          0.14         -6.89        15.40 o                         
   0   2  12        678.18        717.46        20.54 o                         
   1   2  12         94.65         69.68         4.55 o                         
   2   2  12        452.52        485.17        12.95 o                         
   3   2  12        917.00        851.91        12.43 o                         
   4   2  12       3722.32       3539.72        31.75 o                         
   5   2  12         63.38         34.43         4.17 o                         
   6   2  12       1535.73       1508.31        22.75 o                         
   7   2  12        266.83        249.58         9.96 o                         
   8   2  12       1992.96       2025.39        34.41 o                         
   9   2  12          2.42         -2.04         6.33 o                         
  10   2  12        319.30        324.79        14.11 o                         
  11   2  12        478.42        423.75        16.80 o                         
  12   2  12          6.95          5.41         7.28 o                         
  13   2  12          0.07         -7.08         7.08 o                         
  14   2  12         31.47         22.21         9.67 o                         
  15   2  12        249.77        203.72        15.65 o                         
  16   2  12        453.79        415.48        21.52 o                         
  17   2  12         12.13         11.16        12.40 o                         
  18   2  12       1083.67       1119.59        61.43 o                         
   1   3  12        630.94        626.39        13.92 o                         
   2   3  12         15.56          9.07         4.04 o                         
   3   3  12       1835.71       1837.04        23.31 o                         
   4   3  12        502.69        504.28        11.96 o                         
   5   3  12        402.72        404.76        11.26 o                         
   6   3  12        390.95        368.19        12.56 o                         
   7   3  12       2106.19       2205.87        32.17 o                         
   8   3  12        191.50        190.40        10.49 o                         
   9   3  12       1298.21       1286.85        27.58 o                         
  10   3  12        193.28        168.72        10.40 o                         
  11   3  12       1302.11       1323.39        30.34 o                         
  12   3  12         15.60          0.74         6.53 o                         
  13   3  12       1233.78       1240.12        31.72 o                         
  14   3  12         81.32         52.09         9.49 o                         
  15   3  12       1142.06       1186.02        38.77 o                         
  16   3  12        113.23        128.06        18.70 o                         
  17   3  12         58.37         62.62        17.89 o                         
   0   4  12       3353.25       3165.59        43.79 o                         
   1   4  12         55.72         36.82         5.56 o                         
   2   4  12       3350.00       3296.14        33.62 o                         
   3   4  12         87.88         78.92         5.40 o                         
   4   4  12       2540.31       2543.54        32.99 o                         
   5   4  12         18.02         13.27         4.08 o                         
   6   4  12       2333.65       2269.29        35.48 o                         
   7   4  12        587.43        509.48        16.19 o                         
   8   4  12       3657.20       3640.09        48.54 o                         
   9   4  12          0.09         -5.70         5.70 o                         
  10   4  12       1677.86       1699.67        34.32 o                         
  11   4  12          7.44          4.27         7.28 o                         
  12   4  12       3054.34       3179.35        52.36 o                         
  13   4  12         46.23         33.94         7.97 o                         
  14   4  12       1836.32       1993.83        48.39 o                         
  15   4  12         39.71         37.56        13.65 o                         
  16   4  12        201.96        153.12        25.69 o                         
  17   4  12         23.30        -14.13        25.16 o                         
   1   5  12       1506.83       1437.60        23.31 o                         
   2   5  12         10.22         -3.77         3.77 o                         
   3   5  12         11.20          7.39         4.84 o                         
   4   5  12        393.11        345.27        12.89 o                         
   5   5  12          7.70          4.64         4.84 o                         
   6   5  12       1356.87       1345.22        24.61 o                         
   7   5  12         82.15         81.12         7.71 o                         
   8   5  12        805.68        802.75        23.80 o                         
   9   5  12         93.12         82.09         8.52 o                         
  10   5  12        115.51         93.90         8.36 o                         
  11   5  12       1917.87       2059.16        42.92 o                         
  12   5  12          0.78         -9.16         9.16 o                         
  13   5  12        694.99        725.86        29.47 o                         
  14   5  12        122.62         98.98        11.96 o                         
  15   5  12        413.62        473.84        30.81 o                         
  16   5  12        124.01         92.88        33.42 o                         
  17   5  12         94.16         -2.05        45.51 o                         
   0   6  12         87.29         83.17         8.94 o                         
   1   6  12        191.23        174.90         9.28 o                         
   2   6  12        778.01        697.57        20.15 o                         
   3   6  12        674.14        641.94        19.16 o                         
   4   6  12       2412.77       2409.67        36.39 o                         
   5   6  12        572.23        529.31        15.40 o                         
   6   6  12       4712.03       4643.51        47.76 o                         
   7   6  12        118.91         96.48         7.92 o                         
   8   6  12       4094.33       4006.33        55.24 o                         
   9   6  12         15.29          7.75         7.01 o                         
  10   6  12        647.04        608.49        23.60 o                         
  11   6  12         73.69         69.73         9.70 o                         
  12   6  12        139.59        109.53        13.83 o                         
  13   6  12         31.20         33.73        13.24 o                         
  14   6  12          9.37         10.47        12.11 o                         
  15   6  12          8.61         13.69        15.16 o                         
  16   6  12         66.79         73.09        43.18 o                         
   1   7  12       9221.80       9107.14        73.59 o                         
   2   7  12         37.18         24.16         5.31 o                         
   3   7  12       4051.87       4147.69        46.84 o                         
   4   7  12        472.52        402.88        14.31 o                         
   5   7  12        723.73        697.03        18.31 o                         
   6   7  12          8.67          2.32         5.55 o                         
   7   7  12        155.28        138.41        10.10 o                         
   8   7  12         57.02         53.55         8.30 o                         
   9   7  12        263.13        282.23        16.25 o                         
  10   7  12        636.38        660.81        26.37 o                         
  11   7  12       4784.17       5041.30        82.10 o                         
  12   7  12        356.65        400.17        22.29 o                         
  13   7  12       1144.55       1262.81        44.29 o                         
  14   7  12         42.65         22.54        22.12 o                         
  15   7  12       2517.39       3050.78       254.07 o                         
   0   8  12         35.59         57.34        11.55 o                         
   1   8  12        318.01        266.04        12.15 o                         
   2   8  12        700.55        712.69        20.67 o                         
   3   8  12        869.73        857.67        22.79 o                         
   4   8  12        122.29        113.59         8.78 o                         
   5   8  12          1.23          6.55         6.48 o                         
   6   8  12        872.39        895.73        26.15 o                         
   7   8  12         22.85         10.70         6.89 o                         
   8   8  12          2.15         -7.56         7.92 o                         
   9   8  12        323.41        351.37        19.67 o                         
  10   8  12          7.63          2.83         9.28 o                         
  11   8  12         26.15         25.43         9.93 o                         
  12   8  12        147.88        142.80        16.82 o                         
  13   8  12         26.17         15.63        22.01 o                         
  14   8  12        518.30        541.14        64.70 o                         
   1   9  12          8.51          9.90         6.56 o                         
   2   9  12          7.22          8.53         7.42 o                         
   3   9  12        983.35        992.65        26.54 o                         
   4   9  12        235.33        253.67        14.15 o                         
   5   9  12        165.45        177.60        13.22 o                         
   6   9  12        108.16        107.61        11.32 o                         
   7   9  12        417.46        393.16        19.76 o                         
   8   9  12        189.91        156.10        13.61 o                         
   9   9  12        228.36        196.16        14.86 o                         
  10   9  12         84.90         71.95        10.68 o                         
  11   9  12         64.83         57.65        13.57 o                         
  12   9  12          7.58        -15.56        29.04 o                         
  13   9  12         80.69        143.03        63.45 o                         
   0  10  12       1210.51       1309.56        45.44 o                         
   1  10  12         85.70         80.62         8.80 o                         
   2  10  12       1148.76       1239.09        32.67 o                         
   3  10  12        116.50         93.30        11.36 o                         
   4  10  12       2235.66       2412.67        49.71 o                         
   5  10  12        411.62        403.81        21.34 o                         
   6  10  12       1152.79       1295.28        38.44 o                         
   7  10  12        116.94        115.95        17.57 o                         
   8  10  12       1311.68       1433.70        41.69 o                         
   9  10  12         38.13         17.11        12.93 o                         
  10  10  12        831.32        924.65        70.49 o                         
  11  10  12         14.82         33.84        68.29 o                         
   1  11  12        286.45        303.96        21.33 o                         
   2  11  12          1.89         -5.20        10.28 o                         
   3  11  12          2.62         -3.33         8.40 o                         
   4  11  12          7.54         -7.63        10.52 o                         
   5  11  12         25.07         38.94        11.59 o                         
   6  11  12          0.02         -0.63        12.27 o                         
   7  11  12          5.26        -14.33        14.33 o                         
   8  11  12         48.54         40.46        19.82 o                         
   9  11  12         55.41         21.80        35.89 o                         
   0  12  12        351.17        320.95        57.73 o                         
   1  12  12         38.05         66.40        38.35 o                         
   2  12  12        152.46        101.08        34.77 o                         
   3  12  12         61.66         42.83        24.63 o                         
   4  12  12         28.19         19.94        17.59 o                         
   5  12  12        214.27        237.88        61.07 o                         
   6  12  12         96.33         39.27        38.42 o                         
   1   1  13       8658.71       8642.45        61.33 o                         
   2   1  13         64.67         86.45         5.56 o                         
   3   1  13      10757.54      11252.85        72.11 o                         
   4   1  13          0.35          3.66         2.56 o                         
   5   1  13        804.56        826.98        15.72 o                         
   6   1  13        455.61        432.98        13.84 o                         
   7   1  13        469.33        471.62        14.91 o                         
   8   1  13         13.80          8.59         5.16 o                         
   9   1  13        205.91        164.62         9.01 o                         
  10   1  13        250.38        271.20        12.12 o                         
  11   1  13        596.99        579.34        18.38 o                         
  12   1  13        327.12        293.02        14.24 o                         
  13   1  13       2557.23       2705.70        46.66 o                         
  14   1  13          5.77          5.92         8.15 o                         
  15   1  13        846.30        885.77        29.87 o                         
  16   1  13         62.80         46.79        11.29 o                         
  17   1  13         80.37         84.17        18.60 o                         
  18   1  13         24.62         22.15        44.66 o                         
   0   2  13         15.10          9.53         4.57 o                         
   1   2  13         95.77        121.14         6.01 o                         
   2   2  13       1474.04       1498.63        21.93 o                         
   3   2  13         60.64         64.86         4.80 o                         
   4   2  13      12453.73      12730.25        75.95 o                         
   5   2  13        788.18        822.72        16.84 o                         
   6   2  13      10011.68       9990.79        73.73 o                         
   7   2  13          5.94          7.61         4.73 o                         
   8   2  13       4758.56       4839.76        50.26 o                         
   9   2  13        457.66        539.63        16.56 o                         
  10   2  13         45.56         54.39         7.06 o                         
  11   2  13         76.05         72.78         7.37 o                         
  12   2  13        323.71        315.95        15.17 o                         
  13   2  13          2.39          1.67         7.42 o                         
  14   2  13        130.78        117.90        11.59 o                         
  15   2  13          3.03          1.26         9.23 o                         
  16   2  13         53.07         32.30        11.15 o                         
  17   2  13         11.60          9.54        12.68 o                         
   1   3  13       2205.15       2198.95        28.20 o                         
   2   3  13        200.77        178.03         9.02 o                         
   3   3  13       2261.02       2242.98        28.71 o                         
   4   3  13        753.49        689.94        16.47 o                         
   5   3  13        252.81        248.83        10.88 o                         
   6   3  13         13.51         13.14         4.88 o                         
   7   3  13       2729.33       2799.13        41.62 o                         
   8   3  13        936.83        948.32        23.89 o                         
   9   3  13         18.89         22.58         6.72 o                         
  10   3  13          0.69         -0.76         6.83 o                         
  11   3  13       1797.71       1818.17        39.44 o                         
  12   3  13        283.86        279.13        17.01 o                         
  13   3  13        913.25        892.27        32.61 o                         
  14   3  13         66.85         39.86         8.96 o                         
  15   3  13        592.87        704.73        31.14 o                         
  16   3  13        107.16        120.97        20.94 o                         
  17   3  13        206.31        304.77        80.87 o                         
   0   4  13       3193.93       2891.07        45.61 o                         
   1   4  13        589.29        596.23        14.92 o                         
   2   4  13       4862.77       4900.77        49.95 o                         
   3   4  13       1265.30       1247.59        24.55 o                         
   4   4  13        444.11        461.64        15.22 o                         
   5   4  13        231.27        222.96        10.76 o                         
   6   4  13       2043.46       2094.94        34.15 o                         
   7   4  13        271.38        247.04        12.40 o                         
   8   4  13        669.44        681.50        21.56 o                         
   9   4  13          0.85         -7.11         7.11 o                         
  10   4  13        661.56        689.20        23.47 o                         
  11   4  13         10.71         -1.54         7.78 o                         
  12   4  13       2994.07       3103.37        56.22 o                         
  13   4  13          0.09         -4.30         8.28 o                         
  14   4  13       1799.26       1922.32        52.50 o                         
  15   4  13        108.51         86.03        14.85 o                         
  16   4  13        423.46        466.32        36.98 o                         
   1   5  13         42.47         52.74         5.59 o                         
   2   5  13       1154.87       1127.22        25.02 o                         
   3   5  13       2709.97       2833.76        41.98 o                         
   4   5  13        181.80        182.55        10.34 o                         
   5   5  13       4226.02       4060.86        49.64 o                         
   6   5  13         23.78         14.79         5.74 o                         
   7   5  13       8734.21       8794.24        86.74 o                         
   8   5  13         95.16         92.03         9.01 o                         
   9   5  13       1434.85       1477.81        33.42 o                         
  10   5  13         52.70         39.89         6.77 o                         
  11   5  13        415.00        443.06        21.51 o                         
  12   5  13        180.30        222.83        15.98 o                         
  13   5  13        216.52        203.21        16.93 o                         
  14   5  13         11.65         14.23         9.38 o                         
  15   5  13        430.11        450.51        48.59 o                         
  16   5  13        314.99        313.62        83.82 o                         
   0   6  13       2681.59       2706.41        55.90 o                         
   1   6  13        147.61         87.55         7.67 o                         
   2   6  13       1549.90       1687.63        32.60 o                         
   3   6  13        135.01        108.93         8.38 o                         
   4   6  13       1340.83       1363.99        29.05 o                         
   5   6  13        516.45        504.56        17.02 o                         
   6   6  13         25.97         25.74         5.90 o                         
   7   6  13        233.88        223.98        11.40 o                         
   8   6  13        114.68        103.65        10.25 o                         
   9   6  13         54.56         40.94         8.45 o                         
  10   6  13        166.77        156.77        13.27 o                         
  11   6  13        597.15        616.01        26.67 o                         
  12   6  13        417.70        463.27        23.55 o                         
  13   6  13         64.90         52.66        13.20 o                         
  14   6  13        687.66        791.60        41.96 o                         
  15   6  13          4.55          2.43        34.40 o                         
   1   7  13        353.23        314.26        14.55 o                         
   2   7  13         24.68         12.54         5.91 o                         
   3   7  13       2103.33       2105.06        37.12 o                         
   4   7  13        180.70        177.10        10.01 o                         
   5   7  13         71.75         65.05         6.91 o                         
   6   7  13         32.05         21.53         5.92 o                         
   7   7  13        132.16         93.61         9.04 o                         
   8   7  13        302.74        321.51        16.87 o                         
   9   7  13         67.97         68.41         9.61 o                         
  10   7  13         75.95         47.04        10.13 o                         
  11   7  13        131.77        100.85        12.73 o                         
  12   7  13        243.70        290.53        20.82 o                         
  13   7  13         21.09          3.75        13.45 o                         
  14   7  13         16.89        -27.47        33.28 o                         
  15   7  13        103.84        100.41        52.46 o                         
   0   8  13       8777.56       8840.20       119.91 o                         
   1   8  13        181.14        139.76         9.89 o                         
   2   8  13       1670.64       1693.76        34.01 o                         
   3   8  13         99.14         78.70         9.33 o                         
   4   8  13       2184.42       2197.58        38.33 o                         
   5   8  13         27.23          9.14         6.53 o                         
   6   8  13        703.27        748.84        24.50 o                         
   7   8  13          1.21         -6.63         7.17 o                         
   8   8  13         39.99         24.12         9.04 o                         
   9   8  13        106.81         77.17        11.38 o                         
  10   8  13        117.04         87.89        13.64 o                         
  11   8  13         38.92         22.59        11.73 o                         
  12   8  13       1250.97       1312.56        60.36 o                         
  13   8  13         22.66         38.06        50.41 o                         
  14   8  13       1288.41       1890.29       200.72 o                         
   1   9  13          5.34          3.87         7.00 o                         
   2   9  13         49.25         48.62         8.25 o                         
   3   9  13        655.87        641.75        23.29 o                         
   4   9  13        228.15        182.09        13.03 o                         
   5   9  13       5785.75       5978.20        77.52 o                         
   6   9  13          8.52          2.44         8.52 o                         
   7   9  13       1106.67       1111.72        34.21 o                         
   8   9  13          0.06         -6.12         8.57 o                         
   9   9  13        170.76        159.70        14.48 o                         
  10   9  13        115.43         92.78        14.59 o                         
  11   9  13        368.23        373.27        39.09 o                         
  12   9  13          1.79         12.42        29.30 o                         
   0  10  13        114.06         99.33        13.44 o                         
   1  10  13         37.86         23.70         7.69 o                         
   2  10  13          5.78          0.76         8.28 o                         
   3  10  13        171.22        183.44        14.19 o                         
   4  10  13          0.52          7.30         9.80 o                         
   5  10  13         52.93         30.49        10.24 o                         
   6  10  13         51.61         47.87        10.19 o                         
   7  10  13        137.60        145.08        16.81 o                         
   8  10  13       1048.08       1129.44        52.54 o                         
   9  10  13         45.23         33.28        14.39 o                         
  10  10  13         53.08         31.55        26.49 o                         
  11  10  13          0.19         26.50        39.51 o                         
   1  11  13        967.37       1023.42        39.45 o                         
   2  11  13         14.61         13.22        10.26 o                         
   3  11  13        260.82        214.73        19.08 o                         
   4  11  13        186.01        173.46        21.63 o                         
   5  11  13          7.09          0.52        14.42 o                         
   6  11  13         10.67          0.77        17.35 o                         
   7  11  13        121.22         94.72        21.85 o                         
   8  11  13         19.96         -2.70        40.87 o                         
   0  12  13         23.65        141.21        57.90 o                         
   1  12  13          5.47        -17.03        36.53 o                         
   2  12  13         17.64         21.02        26.87 o                         
   3  12  13          7.03        -24.89        28.19 o                         
   4  12  13        883.11       1028.95       148.45 o                         
   0   0  14      12375.10      12985.98       183.11 o                         
   1   0  14       2154.34       2342.08        40.08 o                         
   2   0  14       3535.91       3320.96        46.95 o                         
   3   0  14       2836.97       2918.89        39.73 o                         
   4   0  14       3386.77       3414.11        46.14 o                         
   5   0  14        881.22        865.98        31.90 o                         
   6   0  14        993.92       1025.29        29.21 o                         
   7   0  14          3.18          3.05         6.81 o                         
   8   0  14         14.62         23.91         8.22 o                         
   9   0  14          2.97         12.94         6.93 o                         
  10   0  14       2520.06       2435.52        49.83 o                         
  11   0  14        662.26        461.76        24.67 o                         
  12   0  14       2490.05       2273.00        57.00 o                         
  13   0  14        182.20        183.82        19.05 o                         
  14   0  14       1319.09       1310.80        50.96 o                         
  15   0  14        152.48        180.34        20.38 o                         
  16   0  14       1458.27       1515.87       116.33 o                         
  17   0  14         74.45         25.62        33.67 o                         
   1   1  14        210.37        187.06         8.87 o                         
   2   1  14        140.95        203.67         9.86 o                         
   3   1  14        176.03        188.79         8.78 o                         
   4   1  14         17.26          9.14         3.32 o                         
   5   1  14       8024.68       8141.61        67.85 o                         
   6   1  14        193.91        148.25         8.38 o                         
   7   1  14      10089.55      10209.09        98.61 o                         
   8   1  14       1113.21       1125.91        25.02 o                         
   9   1  14        593.35        573.64        18.53 o                         
  10   1  14       2443.02       2375.59        38.82 o                         
  11   1  14        613.66        573.87        18.91 o                         
  12   1  14       1048.44       1009.81        27.96 o                         
  13   1  14          3.47          4.96         7.32 o                         
  14   1  14         27.34         30.08         8.27 o                         
  15   1  14        319.23        315.42        18.89 o                         
  16   1  14        188.92        190.33        23.78 o                         
  17   1  14        139.20        101.90        31.65 o                         
   0   2  14        163.35        148.60        10.94 o                         
   1   2  14         12.95          2.01         7.20 o                         
   2   2  14        664.34        685.91        17.82 o                         
   3   2  14       2975.37       2933.60        40.27 o                         
   4   2  14        325.83        293.11        11.88 o                         
   5   2  14       4684.42       4799.92        50.75 o                         
   6   2  14       1835.20       1839.70        31.36 o                         
   7   2  14          1.62         -1.57         5.61 o                         
   8   2  14       5174.99       5102.37        56.42 o                         
   9   2  14        177.00        142.31        10.02 o                         
  10   2  14        162.86        155.77        10.73 o                         
  11   2  14         19.62          6.68         7.43 o                         
  12   2  14          1.45         -3.59         7.17 o                         
  13   2  14          7.89         -2.07         8.26 o                         
  14   2  14         39.72         40.34         9.34 o                         
  15   2  14         28.60          7.78        10.75 o                         
  16   2  14         10.34          6.35        12.15 o                         
  17   2  14         91.22         10.09        36.93 o                         
   1   3  14       1433.91       1537.59        26.86 o                         
   2   3  14          1.12         -1.53         4.50 o                         
   3   3  14       1758.41       1775.27        32.14 o                         
   4   3  14        856.58        936.40        24.27 o                         
   5   3  14        378.70        360.71        15.47 o                         
   6   3  14          2.03         -6.08         6.08 o                         
   7   3  14       1358.16       1334.04        29.17 o                         
   8   3  14        978.29        924.50        24.38 o                         
   9   3  14       3362.98       3452.62        52.86 o                         
  10   3  14        139.77        137.68        12.53 o                         
  11   3  14       1594.71       1555.11        37.72 o                         
  12   3  14         27.91         15.66        10.99 o                         
  13   3  14        489.12        409.46        21.05 o                         
  14   3  14         70.00         35.02         9.60 o                         
  15   3  14        632.96        706.36        37.27 o                         
  16   3  14        166.58        182.67        28.57 o                         
  17   3  14        748.82       1027.28       143.93 o                         
   0   4  14       6906.03       7143.89        95.15 o                         
   1   4  14         43.75         31.44         5.97 o                         
   2   4  14       1694.75       1701.62        30.36 o                         
   3   4  14         34.89         37.95         6.87 o                         
   4   4  14        129.64        123.27         9.04 o                         
   5   4  14        404.88        391.54        15.85 o                         
   6   4  14        671.95        626.29        20.97 o                         
   7   4  14        226.59        181.66        11.35 o                         
   8   4  14       4055.85       4127.10        58.42 o                         
   9   4  14        254.79        239.52        14.17 o                         
  10   4  14       1546.47       1648.27        37.40 o                         
  11   4  14          0.72         -6.89         8.24 o                         
  12   4  14       1865.15       2022.51        44.80 o                         
  13   4  14         35.70         26.87         9.78 o                         
  14   4  14       1084.69       1204.06        42.47 o                         
  15   4  14          1.00         24.10        16.31 o                         
  16   4  14        612.81        632.75       163.06 o                         
   1   5  14       1060.89       1034.86        24.64 o                         
   2   5  14        281.47        306.39        13.40 o                         
   3   5  14        895.54        824.49        22.88 o                         
   4   5  14        334.30        308.04        14.24 o                         
   5   5  14        117.15         99.12         8.69 o                         
   6   5  14        464.18        421.27        17.51 o                         
   7   5  14          5.91         11.51         6.69 o                         
   8   5  14        117.96         92.32        10.05 o                         
   9   5  14         15.78          7.92         7.34 o                         
  10   5  14          2.97          0.43         7.39 o                         
  11   5  14         98.57         86.61        10.38 o                         
  12   5  14         16.86         34.70        10.61 o                         
  13   5  14        839.01        970.02        36.27 o                         
  14   5  14         80.76        108.53        15.38 o                         
  15   5  14         24.40         15.68        16.31 o                         
  16   5  14         20.95         -1.92        36.31 o                         
   0   6  14        542.64        464.35        25.77 o                         
   1   6  14        456.48        379.18        15.94 o                         
   2   6  14        933.77        871.83        23.30 o                         
   3   6  14          2.47          4.02         6.36 o                         
   4   6  14       1719.87       1784.82        35.12 o                         
   5   6  14         57.27         41.86         7.58 o                         
   6   6  14       2046.71       2058.48        38.74 o                         
   7   6  14         77.71         90.30         9.77 o                         
   8   6  14       2569.02       2557.90        46.30 o                         
   9   6  14        380.82        357.12        18.08 o                         
  10   6  14         32.70         16.25         7.74 o                         
  11   6  14        903.95        858.66        30.91 o                         
  12   6  14        102.12        117.17        13.19 o                         
  13   6  14         27.15          7.54        11.57 o                         
  14   6  14          7.92        -19.51        19.51 o                         
  15   6  14         24.97        -36.06        36.06 o                         
   1   7  14       8645.33       8740.14        91.69 o                         
   2   7  14        413.50        386.84        18.50 o                         
   3   7  14       3220.37       3325.51        48.97 o                         
   4   7  14        613.09        595.41        21.23 o                         
   5   7  14         63.13         69.78         8.18 o                         
   6   7  14          0.12         -7.53         7.53 o                         
   7   7  14        141.26        116.89        13.72 o                         
   8   7  14          3.82          0.75         7.34 o                         
   9   7  14       2118.60       2204.07        53.18 o                         
  10   7  14        171.13        148.53        14.61 o                         
  11   7  14       1648.16       1728.41        48.93 o                         
  12   7  14        185.52        199.00        22.01 o                         
  13   7  14        635.48        641.58        58.65 o                         
  14   7  14        410.50        357.49        65.12 o                         
   0   8  14         74.98         98.79        14.83 o                         
   1   8  14        255.02        217.13        13.76 o                         
   2   8  14        243.45        239.30        14.75 o                         
   3   8  14         98.45         68.98         8.33 o                         
   4   8  14        526.89        473.49        19.89 o                         
   5   8  14          1.33          3.07         6.78 o                         
   6   8  14        662.22        683.03        24.79 o                         
   7   8  14        147.41        117.55        10.80 o                         
   8   8  14        800.47        781.54        27.41 o                         
   9   8  14       1478.79       1553.74        44.42 o                         
  10   8  14        271.44        232.21        18.44 o                         
  11   8  14         96.10        144.57        20.97 o                         
  12   8  14        406.86        452.88        57.52 o                         
   1   9  14         14.01         -0.28         7.45 o                         
   2   9  14          0.31         -5.31         7.82 o                         
   3   9  14        715.10        675.27        27.83 o                         
   4   9  14        897.97        832.50        27.23 o                         
   5   9  14        897.68        764.00        29.39 o                         
   6   9  14        619.01        631.86        27.10 o                         
   7   9  14        970.36       1023.09        34.83 o                         
   8   9  14        166.54        167.44        15.10 o                         
   9   9  14         30.08         13.13        12.48 o                         
  10   9  14         22.86         34.91        15.79 o                         
  11   9  14        128.40        100.99        30.89 o                         
   0  10  14        458.00        499.10        29.67 o                         
   1  10  14         20.54         12.13         8.06 o                         
   2  10  14        735.83        787.10        28.26 o                         
   3  10  14         20.48         19.39         8.12 o                         
   4  10  14       2699.70       2650.53        58.45 o                         
   5  10  14        295.79        298.01        20.16 o                         
   6  10  14       1173.38       1172.54        47.43 o                         
   7  10  14        474.01        482.47        38.03 o                         
   8  10  14       1194.76       1362.82        72.22 o                         
   9  10  14         36.79         12.16        15.58 o                         
  10  10  14       1363.54        972.26       137.88 o                         
   1  11  14        828.74        868.29        46.24 o                         
   2  11  14        181.04        170.53        21.03 o                         
   3  11  14          4.15         -6.69        14.44 o                         
   4  11  14         71.64         88.50        17.71 o                         
   5  11  14         28.44          1.66        23.58 o                         
   6  11  14        236.62        301.95        41.44 o                         
   7  11  14          1.45        -19.24        35.94 o                         
   1  12  14          5.75         -0.91        34.03 o                         
   2  12  14          2.88         36.44        32.54 o                         
   1   1  15       4177.44       4226.05        52.22 o                         
   2   1  15        807.58        764.60        21.64 o                         
   3   1  15       1807.73       1872.30        34.69 o                         
   4   1  15       1281.31       1330.72        29.98 o                         
   5   1  15         84.27         81.00         8.55 o                         
   6   1  15        221.10        248.87        12.77 o                         
   7   1  15       1302.92       1338.66        29.16 o                         
   8   1  15        343.07        331.65        15.07 o                         
   9   1  15       1372.91       1356.85        30.30 o                         
  10   1  15        173.01        162.65        11.81 o                         
  11   1  15       1648.15       1661.09        39.69 o                         
  12   1  15         17.70          9.80         7.54 o                         
  13   1  15        710.78        716.84        26.62 o                         
  14   1  15         18.80         17.66         9.10 o                         
  15   1  15        903.72        951.58        45.20 o                         
  16   1  15         15.38         29.52        15.99 o                         
   0   2  15       1726.95       1757.70        43.91 o                         
   1   2  15         47.83         35.45         5.81 o                         
   2   2  15        260.88        268.47        13.46 o                         
   3   2  15        520.89        492.36        16.63 o                         
   4   2  15       1770.25       1786.02        32.56 o                         
   5   2  15       2476.63       2445.30        40.73 o                         
   6   2  15       1492.18       1504.34        32.28 o                         
   7   2  15         59.54         63.69         8.05 o                         
   8   2  15       7027.15       7085.21        75.09 o                         
   9   2  15        420.33        408.11        18.01 o                         
  10   2  15       2490.09       2564.55        45.73 o                         
  11   2  15        540.28        523.12        21.15 o                         
  12   2  15        669.71        653.93        28.87 o                         
  13   2  15         51.17         50.87        10.84 o                         
  14   2  15        310.12        308.71        20.61 o                         
  15   2  15        327.48        346.29        28.32 o                         
  16   2  15        241.32        187.07        25.85 o                         
   1   3  15        710.38        771.56        20.80 o                         
   2   3  15       1864.53       1876.10        30.88 o                         
   3   3  15        205.19        179.98        10.71 o                         
   4   3  15        375.33        375.66        15.95 o                         
   5   3  15        890.55        885.18        24.78 o                         
   6   3  15        103.07         88.04         8.43 o                         
   7   3  15         19.69         20.62         6.30 o                         
   8   3  15        887.58        889.38        26.13 o                         
   9   3  15        475.33        475.43        19.60 o                         
  10   3  15        738.46        810.32        25.30 o                         
  11   3  15       1211.72       1222.37        32.49 o                         
  12   3  15         14.18          3.99         8.77 o                         
  13   3  15        154.78        148.26        14.69 o                         
  14   3  15        124.40        128.20        14.91 o                         
  15   3  15        146.17        147.97        26.60 o                         
  16   3  15        244.07        287.04       106.50 o                         
   0   4  15        843.88        878.96        33.01 o                         
   1   4  15         16.37         13.82         6.15 o                         
   2   4  15        940.62        918.91        23.30 o                         
   3   4  15       1539.91       1551.56        30.75 o                         
   4   4  15        423.70        415.91        17.59 o                         
   5   4  15        788.64        734.31        23.75 o                         
   6   4  15        568.92        529.88        20.51 o                         
   7   4  15         17.64          8.87         6.79 o                         
   8   4  15        616.34        645.02        23.32 o                         
   9   4  15        815.10        817.45        26.70 o                         
  10   4  15       1581.72       1698.22        38.09 o                         
  11   4  15        438.43        454.62        21.28 o                         
  12   4  15       1000.99        992.84        33.18 o                         
  13   4  15         17.48         -3.02         9.73 o                         
  14   4  15        831.81        864.38        46.82 o                         
  15   4  15        355.36        345.84        50.15 o                         
   1   5  15       1557.66       1572.47        32.23 o                         
   2   5  15        345.01        299.76        13.51 o                         
   3   5  15       1253.64       1245.14        28.18 o                         
   4   5  15       2143.82       2058.89        40.71 o                         
   5   5  15       2449.52       2459.85        47.02 o                         
   6   5  15         73.58         51.70         7.74 o                         
   7   5  15       2783.16       2791.46        48.66 o                         
   8   5  15        242.47        286.46        16.44 o                         
   9   5  15       2055.69       2059.74        43.08 o                         
  10   5  15        391.09        435.02        20.28 o                         
  11   5  15        658.88        655.53        25.71 o                         
  12   5  15          9.61          6.06         9.15 o                         
  13   5  15        151.89        127.48        16.27 o                         
  14   5  15         94.82         91.55        20.29 o                         
  15   5  15        379.71        438.70        93.01 o                         
   0   6  15       2897.50       2730.10        62.31 o                         
   1   6  15          5.50         -3.36         6.56 o                         
   2   6  15       1388.94       1357.56        31.06 o                         
   3   6  15        107.66        113.63         9.39 o                         
   4   6  15        153.55        146.64        10.30 o                         
   5   6  15        569.06        549.11        20.99 o                         
   6   6  15        264.09        264.24        14.42 o                         
   7   6  15         51.70         47.78         9.15 o                         
   8   6  15        198.29        212.73        14.07 o                         
   9   6  15        651.74        668.11        25.35 o                         
  10   6  15        196.53        201.73        15.17 o                         
  11   6  15         30.41         24.43        10.63 o                         
  12   6  15         25.27         11.19        11.08 o                         
  13   6  15        110.98        121.71        19.91 o                         
  14   6  15         63.65          7.13        26.31 o                         
   1   7  15          4.66          9.70         7.88 o                         
   2   7  15         25.06          7.95         7.61 o                         
   3   7  15        343.19        352.04        17.94 o                         
   4   7  15         89.67         66.33         8.75 o                         
   5   7  15        169.06        171.89        13.43 o                         
   6   7  15         93.08         73.93        10.81 o                         
   7   7  15        278.76        292.59        16.68 o                         
   8   7  15        163.74        165.00        13.72 o                         
   9   7  15        299.80        372.87        21.97 o                         
  10   7  15        423.66        427.33        22.24 o                         
  11   7  15        266.12        300.19        26.32 o                         
  12   7  15         51.51         31.70        15.96 o                         
  13   7  15        266.38        336.38        62.74 o                         
   0   8  15       2458.36       2656.22        70.80 o                         
   1   8  15          2.85         -8.00         8.00 o                         
   2   8  15       1407.24       1438.92        33.22 o                         
   3   8  15       1457.26       1427.51        33.05 o                         
   4   8  15        273.64        283.37        14.96 o                         
   5   8  15        501.72        509.35        22.92 o                         
   6   8  15        198.03        182.47        13.45 o                         
   7   8  15         37.49         36.28         8.61 o                         
   8   8  15        648.76        612.79        25.57 o                         
   9   8  15         16.54         26.22        10.82 o                         
  10   8  15       1253.93       1336.81        54.70 o                         
  11   8  15         26.53          7.15        18.63 o                         
  12   8  15       1296.76       1234.01       162.57 o                         
   1   9  15        124.05         85.80         9.69 o                         
   2   9  15        225.94        244.38        15.09 o                         
   3   9  15          6.63         -0.17         8.39 o                         
   4   9  15         66.91         59.35        11.56 o                         
   5   9  15        594.30        623.85        27.03 o                         
   6   9  15          2.07         -3.67         8.34 o                         
   7   9  15       1346.25       1474.74        47.35 o                         
   8   9  15         82.50         70.76        16.21 o                         
   9   9  15       2008.98       2091.78        77.13 o                         
  10   9  15       1300.40       1243.86        71.98 o                         
  11   9  15        519.06        598.85       120.20 o                         
   0  10  15         92.90        109.98        14.38 o                         
   1  10  15         15.82          1.54         7.85 o                         
   2  10  15         83.04         92.17        11.17 o                         
   3  10  15        296.62        245.43        19.29 o                         
   4  10  15        947.95        951.00        39.58 o                         
   5  10  15         13.41         17.10        13.76 o                         
   6  10  15        311.95        286.21        27.38 o                         
   7  10  15        492.31        520.11        52.14 o                         
   8  10  15        197.16        113.83        33.74 o                         
   9  10  15         11.29        -62.46        62.46 o                         
   1  11  15        380.76        416.98        40.13 o                         
   2  11  15        398.49        349.34        51.61 o                         
   3  11  15        842.49        770.41        72.96 o                         
   4  11  15          2.54         38.10        23.52 o                         
   5  11  15        297.56        214.92        39.80 o                         
   0   0  16       1033.46       1023.80        56.98 o                         
   1   0  16       1306.45       1335.57        47.38 o                         
   2   0  16       6429.27       6839.11       120.34 o                         
   3   0  16      11543.55      11510.17       183.87 o                         
   4   0  16       5728.29       5674.14       121.44 o                         
   5   0  16        502.83        437.78        29.60 o                         
   6   0  16        290.38        274.80        23.44 o                         
   7   0  16         53.40         37.46        11.86 o                         
   8   0  16       1630.28       1743.53        61.38 o                         
   9   0  16        117.01         81.50        13.38 o                         
  10   0  16         80.01         79.92        15.03 o                         
  11   0  16         88.81         59.05        15.06 o                         
  12   0  16        266.12        221.38        25.51 o                         
  13   0  16         12.47         -3.59        14.38 o                         
  14   0  16        617.50        546.35        39.77 o                         
  15   0  16        152.38        140.82        34.27 o                         
   1   1  16       1934.26       1900.43        39.11 o                         
   2   1  16        352.01        307.63        15.90 o                         
   3   1  16       3958.89       4011.55        57.54 o                         
   4   1  16        538.95        505.57        20.29 o                         
   5   1  16        451.89        459.13        19.34 o                         
   6   1  16        134.32         96.94         9.15 o                         
   7   1  16       2092.31       2111.72        43.78 o                         
   8   1  16        246.55        255.55        15.56 o                         
   9   1  16         98.31         75.47        10.28 o                         
  10   1  16       3297.21       3457.36        60.44 o                         
  11   1  16          8.35         30.74         8.39 o                         
  12   1  16        212.16        211.50        16.27 o                         
  13   1  16        759.61        792.17        38.63 o                         
  14   1  16         34.24         47.98        12.56 o                         
  15   1  16        401.68        490.51        49.70 o                         
   0   2  16       3705.05       3821.58        68.56 o                         
   1   2  16         12.12         27.07         5.81 o                         
   2   2  16       1767.28       1704.96        33.22 o                         
   3   2  16        694.89        694.42        23.59 o                         
   4   2  16        141.02        140.07         9.80 o                         
   5   2  16        209.34        201.17        13.16 o                         
   6   2  16        263.29        236.57        14.12 o                         
   7   2  16        660.08        668.89        23.49 o                         
   8   2  16          7.51         10.21         8.22 o                         
   9   2  16         35.50         38.47         8.58 o                         
  10   2  16         12.98         15.70         8.00 o                         
  11   2  16         20.39         18.88         8.27 o                         
  12   2  16        306.16        278.36        17.91 o                         
  13   2  16          9.18         14.19         8.49 o                         
  14   2  16        132.41        145.87        18.03 o                         
  15   2  16        347.84        418.87        41.49 o                         
   1   3  16        761.49        780.03        23.80 o                         
   2   3  16        565.28        549.53        20.67 o                         
   3   3  16       1909.14       1950.46        38.85 o                         
   4   3  16          0.86         -6.42         6.86 o                         
   5   3  16       1678.71       1677.44        36.97 o                         
   6   3  16         85.79         65.74         8.64 o                         
   7   3  16       1779.81       1759.78        39.00 o                         
   8   3  16        168.91        140.00        11.83 o                         
   9   3  16       1214.63       1279.35        34.09 o                         
  10   3  16         17.16          8.73         7.75 o                         
  11   3  16       1401.27       1397.25        36.92 o                         
  12   3  16         60.41         79.52        11.53 o                         
  13   3  16        315.05        259.96        17.73 o                         
  14   3  16          2.81         -8.13        13.70 o                         
  15   3  16        157.55        121.66        40.15 o                         
   0   4  16       3612.00       3579.08        75.75 o                         
   1   4  16          0.11         -6.98         6.98 o                         
   2   4  16       1252.56       1287.54        29.69 o                         
   3   4  16        502.69        496.18        19.39 o                         
   4   4  16       2130.96       2094.17        41.66 o                         
   5   4  16          0.08          0.12         7.80 o                         
   6   4  16       1999.40       2012.75        41.92 o                         
   7   4  16        206.68        208.05        14.66 o                         
   8   4  16       1069.45       1071.16        31.00 o                         
   9   4  16        244.97        248.52        15.61 o                         
  10   4  16       1346.28       1512.21        37.25 o                         
  11   4  16        178.23        126.60        11.22 o                         
  12   4  16        644.53        737.70        30.86 o                         
  13   4  16         14.43         12.66        12.20 o                         
  14   4  16        447.92        395.07        40.33 o                         
  15   4  16         12.83         40.28        42.49 o                         
   1   5  16         29.59         29.26         6.58 o                         
   2   5  16         75.54         75.20         8.46 o                         
   3   5  16         55.50         37.77         7.81 o                         
   4   5  16        144.63        153.95        11.79 o                         
   5   5  16        103.98         96.31        10.70 o                         
   6   5  16        177.01        162.98        12.57 o                         
   7   5  16        317.51        309.53        18.02 o                         
   8   5  16        157.21        150.99        12.82 o                         
   9   5  16        178.37        147.01        13.26 o                         
  10   5  16        684.14        776.09        29.92 o                         
  11   5  16         11.38         12.28         9.42 o                         
  12   5  16          1.84         -2.18         9.60 o                         
  13   5  16        482.61        574.92        42.97 o                         
  14   5  16         44.87         58.68        19.82 o                         
   0   6  16        103.07         82.72        11.67 o                         
   1   6  16        168.60        156.13        11.20 o                         
   2   6  16       1083.35       1040.88        28.57 o                         
   3   6  16        611.92        618.30        22.27 o                         
   4   6  16        503.86        546.58        21.42 o                         
   5   6  16        160.60        118.11        11.25 o                         
   6   6  16        939.32        953.04        32.35 o                         
   7   6  16        417.69        444.04        23.24 o                         
   8   6  16        849.02        822.52        31.50 o                         
   9   6  16        478.12        529.91        24.58 o                         
  10   6  16        162.27        139.54        13.45 o                         
  11   6  16        766.51        818.39        36.75 o                         
  12   6  16        447.61        439.39        35.55 o                         
  13   6  16         54.06         31.30        16.66 o                         
   1   7  16       3017.83       3230.39        56.04 o                         
   2   7  16       2046.86       2151.44        43.72 o                         
   3   7  16       1806.57       1864.68        45.37 o                         
   4   7  16       1251.89       1355.00        40.61 o                         
   5   7  16       1749.81       1785.84        45.86 o                         
   6   7  16         42.36         15.52         9.26 o                         
   7   7  16        260.78        226.91        17.80 o                         
   8   7  16         45.94         31.17        12.08 o                         
   9   7  16        354.21        360.87        21.32 o                         
  10   7  16        279.77        304.27        25.51 o                         
  11   7  16        364.80        399.60        34.64 o                         
  12   7  16         56.53         -4.38        43.96 o                         
   0   8  16         63.45         73.99        15.21 o                         
   1   8  16          0.13          1.26         7.42 o                         
   2   8  16          4.36          4.88         7.36 o                         
   3   8  16        319.66        323.72        17.49 o                         
   4   8  16         14.07         10.21         8.20 o                         
   5   8  16         85.08         48.38        10.38 o                         
   6   8  16        189.56        158.85        14.22 o                         
   7   8  16         28.27         18.75         9.66 o                         
   8   8  16         53.04         54.20        13.71 o                         
   9   8  16        460.86        490.00        35.08 o                         
  10   8  16         13.81         17.03        16.27 o                         
  11   8  16        235.50        314.77        84.35 o                         
   1   9  16        492.60        484.74        22.61 o                         
   2   9  16         17.68          2.63         8.54 o                         
   3   9  16        268.91        274.35        17.40 o                         
   4   9  16         32.20         32.71        12.71 o                         
   5   9  16        136.59        105.31        16.09 o                         
   6   9  16         86.87         77.81        15.02 o                         
   7   9  16        164.48        152.00        19.77 o                         
   8   9  16         67.54         14.13        22.53 o                         
   9   9  16          8.29         63.51        27.35 o                         
   0  10  16        428.60        416.89        32.35 o                         
   1  10  16          6.51        -11.03        11.03 o                         
   2  10  16        241.20        200.11        17.69 o                         
   3  10  16         58.92         26.91        12.79 o                         
   4  10  16        962.06       1040.44        51.55 o                         
   5  10  16        179.75        107.09        21.48 o                         
   6  10  16       1020.55        968.65        82.08 o                         
   7  10  16         32.69        -60.09        60.09 o                         
   1  11  16          2.63         -7.60        31.83 o                         
   2  11  16        189.34        224.04        68.31 o                         
   1   1  17       2179.77       2176.30        43.32 o                         
   2   1  17        329.16        295.64        16.38 o                         
   3   1  17        928.74        987.35        32.06 o                         
   4   1  17         16.44         20.24         7.76 o                         
   5   1  17        805.66        764.06        27.41 o                         
   6   1  17        636.63        606.50        24.73 o                         
   7   1  17       1082.47       1082.17        35.04 o                         
   8   1  17        590.18        605.45        25.64 o                         
   9   1  17       1628.30       1577.26        45.95 o                         
  10   1  17         28.98          7.96         9.15 o                         
  11   1  17        323.92        299.42        20.78 o                         
  12   1  17         56.00         38.68        10.38 o                         
  13   1  17         28.08         17.95        12.60 o                         
  14   1  17         22.58         -2.32        19.09 o                         
  15   1  17        396.16        559.77        64.45 o                         
   0   2  17       6608.19       6864.00       123.51 o                         
   1   2  17        147.59        117.39        10.58 o                         
   2   2  17       2012.45       2040.22        42.13 o                         
   3   2  17        175.99        147.69        11.96 o                         
   4   2  17         17.53          3.64         7.84 o                         
   5   2  17       1312.16       1356.94        37.54 o                         
   6   2  17        742.43        698.32        27.08 o                         
   7   2  17        482.36        491.81        23.07 o                         
   8   2  17       1402.48       1411.68        41.38 o                         
   9   2  17        420.42        455.52        23.22 o                         
  10   2  17       1569.96       1615.91        44.15 o                         
  11   2  17       1129.40       1096.64        38.51 o                         
  12   2  17        795.94        842.37        34.72 o                         
  13   2  17         17.01        -12.13        12.79 o                         
  14   2  17        818.47        921.50        68.21 o                         
  15   2  17         38.38         63.83        34.74 o                         
   1   3  17        117.73         87.66         9.73 o                         
   2   3  17       1050.17        967.50        30.70 o                         
   3   3  17         71.05         72.87         9.86 o                         
   4   3  17       1546.87       1536.08        37.60 o                         
   5   3  17         74.08         59.87         8.98 o                         
   6   3  17         63.79         55.18         9.26 o                         
   7   3  17        905.01        861.25        30.53 o                         
   8   3  17        349.88        358.79        20.71 o                         
   9   3  17       1279.36       1302.19        37.67 o                         
  10   3  17          1.09         -2.51         9.71 o                         
  11   3  17        245.14        240.71        16.48 o                         
  12   3  17         97.96         97.89        13.13 o                         
  13   3  17        138.05        178.41        28.29 o                         
  14   3  17        426.01        475.71       106.62 o                         
   0   4  17         15.60         -9.95         9.95 o                         
   1   4  17        190.99        172.49        12.01 o                         
   2   4  17        753.86        693.22        24.48 o                         
   3   4  17         50.54         26.70         7.12 o                         
   4   4  17       2559.14       2611.77        48.06 o                         
   5   4  17          0.68          4.20         7.74 o                         
   6   4  17       1459.40       1441.61        36.34 o                         
   7   4  17          1.73         -6.09         8.81 o                         
   8   4  17       1049.65       1042.94        32.46 o                         
   9   4  17       1569.94       1624.27        41.08 o                         
  10   4  17        350.88        366.42        19.13 o                         
  11   4  17        197.82        208.79        16.08 o                         
  12   4  17         11.52         19.00        12.80 o                         
  13   4  17         58.90         27.50        19.02 o                         
  14   4  17         18.32         18.39        34.00 o                         
   1   5  17       3878.32       3942.40        59.21 o                         
   2   5  17        147.65         99.57        10.03 o                         
   3   5  17       1379.02       1306.12        34.55 o                         
   4   5  17       1271.91       1180.69        33.04 o                         
   5   5  17        978.32        964.56        30.81 o                         
   6   5  17          0.99         -0.17         8.60 o                         
   7   5  17       1245.77       1299.42        36.05 o                         
   8   5  17        590.54        604.16        25.79 o                         
   9   5  17        428.51        416.91        21.99 o                         
  10   5  17         16.88         17.43        10.56 o                         
  11   5  17        268.55        184.37        16.74 o                         
  12   5  17         98.03        102.40        20.13 o                         
  13   5  17       1144.97       1202.22        78.91 o                         
   0   6  17        120.19        118.84        18.14 o                         
   1   6  17        540.87        536.58        23.58 o                         
   2   6  17        579.63        580.84        22.15 o                         
   3   6  17          9.86         -6.93         8.99 o                         
   4   6  17        955.36       1010.93        32.36 o                         
   5   6  17        448.59        431.99        24.57 o                         
   6   6  17        371.00        362.27        23.39 o                         
   7   6  17          0.91         13.66         9.90 o                         
   8   6  17        286.90        266.44        19.59 o                         
   9   6  17          6.87          4.96         9.13 o                         
  10   6  17        273.82        263.26        19.80 o                         
  11   6  17         65.47         21.02        35.23 o                         
  12   6  17          3.00         -2.53        23.47 o                         
  13   6  17          0.24        -21.15        47.55 o                         
   1   7  17        155.76        136.38        12.54 o                         
   2   7  17         89.18         48.05        12.11 o                         
   3   7  17        518.97        478.57        24.65 o                         
   4   7  17        216.41        284.65        20.28 o                         
   5   7  17          8.42          7.93        10.03 o                         
   6   7  17         13.60          2.23        10.54 o                         
   7   7  17         82.15         65.49        11.97 o                         
   8   7  17         78.88         54.67        11.88 o                         
   9   7  17        512.57        588.49        39.24 o                         
  10   7  17         74.27         76.00        18.27 o                         
  11   7  17        138.88        197.35        35.14 o                         
   0   8  17       1318.19       1455.89        51.29 o                         
   1   8  17        195.47        179.08        13.39 o                         
   2   8  17       1629.75       1639.05        43.64 o                         
   3   8  17        688.13        715.96        28.85 o                         
   4   8  17        157.57        138.03        12.77 o                         
   5   8  17         27.23         38.69         8.88 o                         
   6   8  17        441.51        470.08        25.06 o                         
   7   8  17         38.77         37.23        14.74 o                         
   8   8  17       1618.84       1651.65        74.95 o                         
   9   8  17        192.18        173.25        35.19 o                         
   1   9  17        640.22        553.87        29.28 o                         
   2   9  17        743.92        770.17        34.72 o                         
   3   9  17        331.68        339.54        24.77 o                         
   4   9  17        205.34        268.02        24.52 o                         
   5   9  17         40.34         14.21        16.17 o                         
   6   9  17        195.66        277.87        34.95 o                         
   7   9  17        363.91        351.60        64.08 o                         
   0  10  17        248.18        304.76        45.06 o                         
   1  10  17        888.14       1022.07        44.67 o                         
   2  10  17        215.06        241.31        26.71 o                         
   3  10  17        611.00        711.21        56.63 o                         
   4  10  17        403.78        331.14        47.97 o                         
   5  10  17        537.66        497.00        75.65 o                         
   0   0  18         65.77         41.06        21.97 o                         
   1   0  18         53.20         38.95        12.68 o                         
   2   0  18         47.41         43.49        11.12 o                         
   3   0  18         66.41         60.66        12.84 o                         
   4   0  18         95.59         86.54        14.72 o                         
   5   0  18         91.53         61.22        14.18 o                         
   6   0  18       4916.21       5073.95       111.61 o                         
   7   0  18        731.07        720.73        41.59 o                         
   8   0  18       5375.35       5421.32       130.54 o                         
   9   0  18       1665.11       1728.69        82.12 o                         
  10   0  18       3438.69       3386.59       106.71 o                         
  11   0  18        556.09        542.46        44.14 o                         
  12   0  18        226.00        177.29        38.65 o                         
  13   0  18          4.25         34.40        78.00 o                         
   1   1  18       1938.40       1872.73        42.28 o                         
   2   1  18        259.10        246.32        14.80 o                         
   3   1  18         14.39         19.59         8.71 o                         
   4   1  18       3544.79       3647.32        64.98 o                         
   5   1  18        206.99        183.77        14.93 o                         
   6   1  18         79.35         71.70        11.47 o                         
   7   1  18          6.69          4.76         9.74 o                         
   8   1  18         52.03         42.83        10.29 o                         
   9   1  18       1672.20       1681.91        48.75 o                         
  10   1  18        213.85        203.91        18.34 o                         
  11   1  18       1246.75       1410.06        47.30 o                         
  12   1  18        149.77        109.41        18.13 o                         
  13   1  18       1054.70       1143.44       143.77 o                         
   0   2  18        971.88        902.44        45.53 o                         
   1   2  18         43.92         42.26         9.05 o                         
   2   2  18        585.74        529.25        24.13 o                         
   3   2  18        630.01        666.71        27.67 o                         
   4   2  18        638.42        600.00        26.29 o                         
   5   2  18         28.25          9.17         9.39 o                         
   6   2  18         83.99         60.20         9.81 o                         
   7   2  18         86.46         69.71         9.58 o                         
   8   2  18         11.94         11.03         9.66 o                         
   9   2  18        824.55        799.73        35.00 o                         
  10   2  18        200.72        170.16        15.20 o                         
  11   2  18          7.95         14.46        10.76 o                         
  12   2  18        389.48        374.58        33.62 o                         
  13   2  18          0.12        -13.51        64.74 o                         
  14   2  18        172.58        116.28        39.23 o                         
   1   3  18       2090.06       2266.30        58.05 o                         
   2   3  18        314.50        302.73        17.90 o                         
   3   3  18       1205.59       1290.15        38.96 o                         
   4   3  18         22.88         10.95         8.52 o                         
   5   3  18       1602.12       1561.49        41.69 o                         
   6   3  18         29.11          8.59         9.66 o                         
   7   3  18       1312.45       1268.47        40.10 o                         
   8   3  18          0.30         -8.95         9.39 o                         
   9   3  18       1848.37       1864.24        48.64 o                         
  10   3  18        203.42        158.41        15.10 o                         
  11   3  18        489.73        470.21        27.75 o                         
  12   3  18         87.41         54.97        17.46 o                         
  13   3  18        332.24        390.20        87.64 o                         
   0   4  18       1193.16       1107.38        48.09 o                         
   1   4  18         89.33         72.39         9.90 o                         
   2   4  18       1890.85       1801.48        43.61 o                         
   3   4  18        153.40        137.11        12.63 o                         
   4   4  18        649.15        651.69        28.01 o                         
   5   4  18        140.16        104.23        14.78 o                         
   6   4  18        880.12        927.49        34.17 o                         
   7   4  18         59.87         43.98        11.33 o                         
   8   4  18       1113.78       1079.71        36.48 o                         
   9   4  18         29.59         22.50         9.61 o                         
  10   4  18        955.52        935.90        35.48 o                         
  11   4  18        106.74        135.10        19.11 o                         
  12   4  18         22.91        -10.46        20.22 o                         
  13   4  18          2.44        105.32        59.54 o                         
   1   5  18        732.70        731.18        28.03 o                         
   2   5  18        175.13        196.88        15.53 o                         
   3   5  18          9.02         -6.38         8.67 o                         
   4   5  18         10.08          0.18         9.00 o                         
   5   5  18        308.06        270.22        18.12 o                         
   6   5  18         58.76         29.46         9.21 o                         
   7   5  18        142.20        150.40        13.24 o                         
   8   5  18        307.11        317.97        21.33 o                         
   9   5  18         33.65         35.56        11.41 o                         
  10   5  18        207.34        218.43        31.59 o                         
  11   5  18          8.10        -14.48        14.48 o                         
  12   5  18         73.45         62.23        32.80 o                         
   0   6  18       1764.50       1960.98        65.65 o                         
   1   6  18        106.92        106.52        11.23 o                         
   2   6  18       1001.15       1039.38        35.06 o                         
   3   6  18        528.17        533.81        29.28 o                         
   4   6  18        219.10        185.39        16.22 o                         
   5   6  18         95.68         78.07        14.27 o                         
   6   6  18          9.18          8.44        11.29 o                         
   7   6  18        111.66         94.03        14.80 o                         
   8   6  18        185.67        182.29        18.63 o                         
   9   6  18         83.41         52.63        14.19 o                         
  10   6  18        962.14       1099.53        61.65 o                         
  11   6  18        227.07        180.72        30.81 o                         
   1   7  18         27.72          9.45         9.18 o                         
   2   7  18         65.30         70.65        10.63 o                         
   3   7  18        235.79        249.61        18.71 o                         
   4   7  18        236.56        238.82        25.17 o                         
   5   7  18        765.56        733.30        35.09 o                         
   6   7  18         86.85         91.44        15.75 o                         
   7   7  18       2382.64       2663.27        77.45 o                         
   8   7  18         90.03         87.14        19.92 o                         
   9   7  18       1687.18       1768.21       107.05 o                         
  10   7  18        366.45        367.88        62.44 o                         
   0   8  18        245.21        280.53        26.87 o                         
   1   8  18         66.72         67.29        12.85 o                         
   2   8  18          4.02         -9.64         9.64 o                         
   3   8  18        829.96        878.72        36.66 o                         
   4   8  18         39.19         26.51        11.08 o                         
   5   8  18        236.25        203.13        23.77 o                         
   6   8  18        202.06        174.35        27.65 o                         
   7   8  18         52.24         16.26        17.81 o                         
   8   8  18         46.74         12.15        18.83 o                         
   1   9  18        509.33        482.33        31.00 o                         
   2   9  18        182.14        138.01        16.50 o                         
   3   9  18        136.66         76.75        17.78 o                         
   4   9  18          5.11          3.24        18.79 o                         
   5   9  18        479.99        592.19        55.34 o                         
   6   9  18        208.00        230.97        51.30 o                         
   0  10  18       1570.43       1767.19       110.40 o                         
   1  10  18        227.15        241.83        28.54 o                         
   2  10  18       1172.43       1102.78       156.26 o                         
   1   1  19        384.81        359.06        20.66 o                         
   2   1  19        557.29        595.31        26.85 o                         
   3   1  19       1365.01       1469.87        44.01 o                         
   4   1  19        385.19        378.63        22.85 o                         
   5   1  19       1515.30       1492.10        44.94 o                         
   6   1  19        597.88        590.22        28.34 o                         
   7   1  19       1549.22       1554.48        46.95 o                         
   8   1  19          0.29        -12.90        12.90 o                         
   9   1  19       1855.33       2006.80        60.51 o                         
  10   1  19          1.78         27.98        12.26 o                         
  11   1  19         92.34        108.12        21.46 o                         
  12   1  19          3.95          2.19        34.15 o                         
   0   2  19       3482.73       3648.86        95.27 o                         
   1   2  19         56.92         38.89         9.71 o                         
   2   2  19       5824.80       6020.45        88.49 o                         
   3   2  19          7.33         -2.86        10.62 o                         
   4   2  19        199.65        147.26        14.13 o                         
   5   2  19         23.09         12.39         9.89 o                         
   6   2  19        343.81        289.14        19.04 o                         
   7   2  19         30.82         11.92         9.22 o                         
   8   2  19        281.55        294.29        20.39 o                         
   9   2  19          1.22          4.27        10.11 o                         
  10   2  19        674.07        755.90        33.53 o                         
  11   2  19         73.71         51.51        18.52 o                         
  12   2  19        858.56        873.36        92.48 o                         
  13   2  19         65.06        107.55        37.99 o                         
   1   3  19         23.19         39.62        10.25 o                         
   2   3  19          2.20          3.09         9.35 o                         
   3   3  19        122.53        122.88        13.85 o                         
   4   3  19         49.09         34.36         9.94 o                         
   5   3  19       1078.46       1079.96        37.22 o                         
   6   3  19        281.81        273.54        19.14 o                         
   7   3  19        697.21        765.27        32.03 o                         
   8   3  19         28.87         24.65         9.80 o                         
   9   3  19        320.96        308.73        20.50 o                         
  10   3  19          0.19          4.67        12.07 o                         
  11   3  19        563.27        517.56        46.01 o                         
  12   3  19         29.07         49.81        31.58 o                         
   0   4  19         20.23         10.31        11.06 o                         
   1   4  19         25.92         11.88         8.24 o                         
   2   4  19         99.38        147.68        14.18 o                         
   3   4  19         30.44         25.54         9.33 o                         
   4   4  19        783.39        828.03        32.62 o                         
   5   4  19         56.80         25.97        10.84 o                         
   6   4  19       1896.67       1950.36        53.20 o                         
   7   4  19         25.33         18.46         9.63 o                         
   8   4  19        662.92        643.08        29.31 o                         
   9   4  19          3.21         19.33        12.49 o                         
  10   4  19         93.96         76.06        14.00 o                         
  11   4  19        118.19        107.84        24.61 o                         
  12   4  19        118.55         39.95        36.32 o                         
   1   5  19       2987.17       3129.89        60.15 o                         
   2   5  19         83.64         58.61        10.04 o                         
   3   5  19        940.90        975.78        35.51 o                         
   4   5  19          0.04         -5.75         9.80 o                         
   5   5  19        428.93        394.22        24.18 o                         
   6   5  19          1.46        -10.50        10.50 o                         
   7   5  19        321.09        336.68        23.23 o                         
   8   5  19         36.81         39.39        11.88 o                         
   9   5  19        408.64        463.11        43.51 o                         
  10   5  19        224.65        183.68        31.59 o                         
  11   5  19       1009.22       1088.43        75.53 o                         
   0   6  19        449.31        512.43        40.75 o                         
   1   6  19          0.90        -10.24        10.24 o                         
   2   6  19        368.54        369.25        21.84 o                         
   3   6  19        394.99        380.16        22.91 o                         
   4   6  19        495.61        524.40        31.47 o                         
   5   6  19        119.50        106.06        15.82 o                         
   6   6  19        189.74        156.64        18.61 o                         
   7   6  19         15.00         20.02        14.56 o                         
   8   6  19        282.67        216.50        35.16 o                         
   9   6  19        160.81        174.55        59.66 o                         
   1   7  19        367.73        431.14        25.97 o                         
   2   7  19         15.87          4.03        10.25 o                         
   3   7  19         39.08         43.47        11.59 o                         
   4   7  19         95.77         69.55        16.86 o                         
   5   7  19         46.14         30.05        15.81 o                         
   6   7  19        150.10        213.01        50.68 o                         
   7   7  19          1.40        -14.07        27.18 o                         
   8   7  19         20.37         73.44        36.18 o                         
   0   8  19          9.17          3.45        21.08 o                         
   1   8  19         31.21         38.51        23.42 o                         
   2   8  19         27.75         12.04        14.55 o                         
   3   8  19        330.04        313.72        36.29 o                         
   4   8  19        724.96        873.06       132.85 o                         
   5   8  19        338.11        257.28        56.37 o                         
   6   8  19       1986.13       2044.42       143.80 o                         
   7   8  19         75.02         33.65        35.44 o                         
   1   9  19       1755.66       2134.14       103.82 o                         
   2   9  19         18.19        -30.30        38.03 o                         
   3   9  19        155.95        117.29        54.91 o                         
   0   0  20        812.24        848.85        58.75 o                         
   1   0  20         32.02         18.32        11.50 o                         
   2   0  20        472.87        501.82        32.87 o                         
   3   0  20        529.95        505.35        33.26 o                         
   4   0  20        518.15        545.61        37.23 o                         
   5   0  20        657.40        682.30        41.88 o                         
   6   0  20       4098.23       4262.99       119.55 o                         
   7   0  20        244.63        210.77        26.41 o                         
   8   0  20       1120.45       1128.51        69.14 o                         
   9   0  20         39.78         44.32        20.07 o                         
  10   0  20       1968.45       2117.14       227.93 o                         
   1   1  20       1660.68       1705.88        46.48 o                         
   2   1  20         76.50         56.16        12.08 o                         
   3   1  20         80.78         60.51        10.45 o                         
   4   1  20          7.82          3.84        10.36 o                         
   5   1  20          9.49          5.04        10.63 o                         
   6   1  20          5.33         17.47        10.75 o                         
   7   1  20         57.45         35.66        10.33 o                         
   8   1  20         54.02         51.97        11.97 o                         
   9   1  20        469.72        503.52        42.19 o                         
  10   1  20         94.45         18.04        26.46 o                         
  11   1  20        597.52        368.62        90.19 o                         
   0   2  20       1021.93       1038.59        51.70 o                         
   1   2  20        659.30        680.53        29.57 o                         
   2   2  20        565.44        540.11        26.78 o                         
   3   2  20        249.70        222.79        17.37 o                         
   4   2  20         55.77         48.39         9.89 o                         
   5   2  20         58.20         47.67         9.69 o                         
   6   2  20        115.86         71.69        11.16 o                         
   7   2  20        175.01        144.24        14.52 o                         
   8   2  20          1.02        -11.15        11.15 o                         
   9   2  20         31.98         36.32        21.91 o                         
  10   2  20         82.44        120.25        70.78 o                         
  11   2  20         21.15         -3.56        30.13 o                         
   1   3  20       2820.91       3024.51        63.49 o                         
   2   3  20         28.01         23.36         9.93 o                         
   3   3  20       2648.00       2862.45        60.00 o                         
   4   3  20         68.81         34.59        10.76 o                         
   5   3  20       1546.60       1683.71        48.04 o                         
   6   3  20        235.68        239.56        19.08 o                         
   7   3  20        484.52        525.24        29.05 o                         
   8   3  20          5.58          6.91        11.48 o                         
   9   3  20        633.65        611.33        41.42 o                         
  10   3  20         29.01         -9.26        17.22 o                         
  11   3  20         33.74         56.34        66.26 o                         
   0   4  20         13.14         22.46        12.75 o                         
   1   4  20          2.32        -11.81        11.81 o                         
   2   4  20       1018.77       1000.69        35.40 o                         
   3   4  20         31.49         17.59         9.94 o                         
   4   4  20        613.03        679.48        30.58 o                         
   5   4  20          6.06        -12.11        12.11 o                         
   6   4  20       1216.27       1317.85        45.11 o                         
   7   4  20         32.81         25.63        11.91 o                         
   8   4  20       1153.71       1232.29        59.01 o                         
   9   4  20        150.59        175.29        27.76 o                         
  10   4  20         93.10         96.94        33.02 o                         
   1   5  20        335.43        376.83        21.28 o                         
   2   5  20         18.22         28.22         9.79 o                         
   3   5  20         59.75         74.86        12.62 o                         
   4   5  20       1110.47       1212.06        42.85 o                         
   5   5  20        419.57        398.78        24.49 o                         
   6   5  20         75.33         60.61        18.15 o                         
   7   5  20         55.44         59.99        23.36 o                         
   8   5  20        182.72        224.52        41.31 o                         
   9   5  20         12.38        -27.42        49.66 o                         
  10   5  20          4.65         93.94        55.96 o                         
   0   6  20       2773.26       3136.55        96.35 o                         
   1   6  20          8.22         -2.23        10.94 o                         
   2   6  20       1517.99       1672.46        49.31 o                         
   3   6  20          7.82        -10.77        12.32 o                         
   4   6  20        185.52        162.98        21.44 o                         
   5   6  20         88.25         40.20        22.92 o                         
   6   6  20         48.47        -18.96        24.21 o                         
   1   7  20          7.93         19.57        17.36 o                         
   2   7  20          0.71         26.98        21.02 o                         
   3   7  20        156.30         59.58        58.75 o                         
   4   7  20         18.86         42.29        27.35 o                         
   5   7  20       1181.43       1090.34       149.37 o                         
   6   7  20          0.98         21.31        41.97 o                         
   0   8  20        670.33        769.46        88.74 o                         
   1   8  20         10.53         34.14        62.98 o                         
   1   1  21         39.07         42.52        11.09 o                         
   2   1  21       1080.48       1124.67        38.82 o                         
   3   1  21        181.53        179.15        15.66 o                         
   4   1  21        311.02        313.32        20.83 o                         
   5   1  21       1850.65       1945.40        54.64 o                         
   6   1  21         11.39        -10.34        11.18 o                         
   7   1  21        736.00        742.72        43.76 o                         
   8   1  21        140.95        106.90        27.97 o                         
   9   1  21       1060.79       1152.14       156.80 o                         
   0   2  21       1646.60       1678.99        67.80 o                         
   1   2  21          0.16        -10.73        10.73 o                         
   2   2  21        848.98        912.08        35.04 o                         
   3   2  21        526.33        471.76        25.50 o                         
   4   2  21        513.87        543.75        28.95 o                         
   5   2  21        122.28         94.08        13.95 o                         
   6   2  21        583.82        560.18        31.12 o                         
   7   2  21         74.89         49.50        17.49 o                         
   8   2  21         22.39         31.39        16.44 o                         
   9   2  21        202.84        245.99        51.79 o                         
  10   2  21        797.38        842.06       135.78 o                         
   1   3  21         87.07        109.00        14.32 o                         
   2   3  21       1351.95       1426.14        46.73 o                         
   3   3  21          3.59        -10.59        10.59 o                         
   4   3  21        243.86        240.73        19.23 o                         
   5   3  21        883.96        918.50        38.33 o                         
   6   3  21         57.41         61.39        16.35 o                         
   7   3  21        698.15        803.19        61.29 o                         
   8   3  21        117.61        118.93        20.86 o                         
   9   3  21         21.93         13.56        22.85 o                         
  10   3  21         92.83        105.24        56.67 o                         
   0   4  21        268.13        192.36        29.75 o                         
   1   4  21         81.17         61.65        11.55 o                         
   2   4  21        313.95        314.11        20.45 o                         
   3   4  21         16.46          9.76         9.21 o                         
   4   4  21         63.00         60.55        12.19 o                         
   5   4  21          7.51         -5.42        11.31 o                         
   6   4  21       1143.05       1246.26        59.78 o                         
   7   4  21         53.24         23.88        15.26 o                         
   8   4  21        830.80        857.31        59.67 o                         
   9   4  21        163.15        163.19        44.15 o                         
   1   5  21       1405.57       1395.95        44.75 o                         
   2   5  21         71.51         44.63        12.31 o                         
   3   5  21        400.82        398.96        31.86 o                         
   4   5  21          0.19        -11.41        21.07 o                         
   5   5  21        102.86         69.20        24.03 o                         
   6   5  21        191.43        197.20        45.95 o                         
   7   5  21        267.71        161.03        56.61 o                         
   0   6  21          2.64         14.83        24.28 o                         
   1   6  21         42.90         24.94        13.53 o                         
   2   6  21        120.28        120.57        81.21 o                         
   3   6  21         47.59         21.19        43.83 o                         
   4   6  21          3.66         -2.58        34.02 o                         
   1   7  21        199.46        280.49        81.78 o                         
   3   7  21         19.23        -63.47        63.47 o                         
   4   7  21        179.41        125.19        57.64 o                         
   0   0  22        664.72        651.08        67.95 o                         
   1   0  22         27.34         -1.12        16.72 o                         
   2   0  22       1102.78       1154.84        63.72 o                         
   3   0  22        393.00        444.07        42.08 o                         
   4   0  22       1859.13       1921.19        84.29 o                         
   5   0  22          8.18          2.86        21.46 o                         
   6   0  22       2667.34       2901.23       237.63 o                         
   1   1  22        980.83       1014.84        42.12 o                         
   2   1  22        310.18        318.53        23.68 o                         
   3   1  22       1445.61       1419.96        49.73 o                         
   4   1  22        532.30        516.87        33.01 o                         
   5   1  22         13.86          3.37        16.91 o                         
   6   1  22          2.35         10.87        33.02 o                         
   7   1  22         12.03         25.39        25.33 o                         
   0   2  22          9.01          2.62        14.71 o                         
   1   2  22         30.27         20.10        12.54 o                         
   2   2  22        112.47        132.21        15.19 o                         
   3   2  22          0.80        -10.56        11.78 o                         
   4   2  22        306.91        345.89        28.23 o                         
   5   2  22         42.92          6.50        14.89 o                         
   6   2  22        127.45         85.56        22.13 o                         
   7   2  22          3.56         93.90        35.31 o                         
   8   2  22         31.40        -44.30        44.30 o                         
   1   3  22       1101.19       1228.40        49.31 o                         
   2   3  22         37.35         35.97        13.10 o                         
   3   3  22        404.89        463.58        32.04 o                         
   4   3  22          0.03        -15.26        15.26 o                         
   5   3  22       1078.35       1120.98        67.27 o                         
   6   3  22        130.78        161.32        23.87 o                         
   7   3  22        689.44        834.34        58.16 o                         
   8   3  22         98.49         51.09        31.49 o                         
   0   4  22        505.86        471.33        48.88 o                         
   1   4  22          2.68         10.36        13.43 o                         
   2   4  22        373.84        372.94        34.17 o                         
   3   4  22        320.28        288.31        28.83 o                         
   4   4  22        285.98        226.24        39.06 o                         
   5   4  22          3.38         49.61        20.24 o                         
   6   4  22         93.90         93.15        44.10 o                         
   7   4  22         79.86         11.12        29.56 o                         
   1   5  22          0.19        -13.90        24.67 o                         
   2   5  22        113.50        101.85        20.08 o                         
   3   5  22         15.49          5.19        21.17 o                         
   4   5  22         41.64        130.67        58.13 o                         
   0   6  22        785.93        725.63       183.05 o                         
   1   6  22        152.38        145.26        39.91 o                         
   2   6  22       1495.63       1547.74       178.69 o                         
   1   1  23        395.82        487.34        53.32 o                         
   2   1  23         41.01         42.44        23.23 o                         
   3   1  23        516.89        570.62       117.23 o                         
   4   1  23         34.99          2.94        25.42 o                         
   5   1  23        777.68        638.39        80.22 o                         
   6   1  23         29.19         74.39        51.86 o                         
   0   2  23       1531.69       1560.40       129.92 o                         
   1   2  23        175.34        240.47        41.03 o                         
   2   2  23        673.02        799.55        92.22 o                         
   3   2  23        352.90        453.12        69.78 o                         
   4   2  23       1157.94       1284.44       157.03 o                         
   1   3  23         65.26         35.88        17.28 o                         
   2   3  23        670.28        744.94        50.57 o                         
   3   3  23        432.90        420.08        37.56 o                         
   4   3  23         99.79        124.81        31.72 o                         
   5   3  23          1.41         82.92        37.73 o                         
   6   3  23          1.70        -52.69        52.69 o                         
   0   4  23       1518.33       1451.09       121.91 o                         
   1   4  23          4.63         -3.79        23.20 o                         
   2   4  23        385.42        415.19        39.40 o                         
   3   4  23        845.16        992.97        64.16 o                         
   4   4  23        100.99         53.30        24.22 o                         
   2   5  23        182.03        119.53        60.91 o                         
                                                                                
