# Supplementary material for: Three phenanthroline–metal complexes with topologically similar but geometrically different conformations
Source: Acta Crystallogr E Crystallogr Commun. 2016 Oct 18;72(Pt 11):1581–6. doi: 10.1107/S2056989016016029 (PMC5095838; doi:10.1107/S2056989016016029)
Supplement: Supplementary file 4 [file e-72-01581-VIIsup4.hkl]

data_VII                                                                        
_shelx_title ' MAH195h2 in P1'                                                  
_shelx_refln_list_code          4                                               
_shelx_F_calc_maximum      277.14                                               
_exptl_crystal_F_000       792.00                                               
_reflns_d_resolution_high  0.7187                                               
                                                                                
loop_                                                                           
 _space_group_symop_operation_xyz                                               
 'x, y, z'                                                                      
 '-x, -y, -z'                                                                   
                                                                                
_cell_length_a     8.6010                                                       
_cell_length_b    11.0630                                                       
_cell_length_c    16.9320                                                       
_cell_angle_alpha  98.788                                                       
_cell_angle_beta   97.713                                                       
_cell_angle_gamma  97.943                                                       
                                                                                
_shelx_F_squared_multiplier     1.000                                           
                                                                                
loop_                                                                           
 _refln_index_h                                                                 
 _refln_index_k                                                                 
 _refln_index_l                                                                 
 _refln_F_squared_calc                                                          
 _refln_F_squared_meas                                                          
 _refln_F_squared_sigma                                                         
 _refln_observed_status                                                         
   2   0   0       5541.60       5702.45        93.42 o                         
   3   0   0       3099.06       3102.24        46.99 o                         
   4   0   0       1979.18       1849.62        32.43 o                         
   5   0   0          9.70          7.11         4.13 o                         
   6   0   0        303.14        301.22        16.93 o                         
   7   0   0       2992.25       2898.15        53.24 o                         
   8   0   0        547.65        559.35        38.55 o                         
   9   0   0        240.62        238.99        25.34 o                         
  10   0   0        124.23        172.76        23.25 o                         
  11   0   0         49.82         26.51        40.26 o                         
 -11   1   0         24.52         18.91        23.99 o                         
 -10   1   0         80.37         85.83        20.76 o                         
  -9   1   0       1219.11       1312.07        68.40 o                         
  -8   1   0        919.83        897.41        47.74 o                         
  -7   1   0       2200.61       2137.02        43.83 o                         
  -6   1   0        207.98        234.44        13.46 o                         
  -5   1   0       9695.63       9389.37        77.64 o                         
  -4   1   0       4815.87       4974.62        51.98 o                         
  -3   1   0       3004.07       2955.14        39.86 o                         
  -2   1   0       4575.86       4506.76        50.05 o                         
   2   1   0       4499.42       4300.93        44.02 o                         
   3   1   0       4180.72       4103.78        40.88 o                         
   4   1   0        342.17        372.84        16.95 o                         
   5   1   0        781.34        727.29        28.39 o                         
   6   1   0         74.01         77.77         9.85 o                         
   7   1   0       1085.22       1050.49        35.19 o                         
   8   1   0        522.55        551.57        38.81 o                         
   9   1   0          3.70          3.85        11.13 o                         
  10   1   0        624.70        673.24        50.01 o                         
 -11   2   0        682.32        714.03        75.76 o                         
 -10   2   0       2343.61       2409.43        97.51 o                         
  -9   2   0        329.01        350.36        32.45 o                         
  -8   2   0        533.99        545.97        37.54 o                         
  -7   2   0        816.94        825.77        27.49 o                         
  -6   2   0       1770.98       1789.00        36.39 o                         
  -5   2   0        366.47        334.23        12.98 o                         
  -4   2   0        408.80        484.81        14.04 o                         
  -3   2   0        443.01        619.38        17.99 o                         
  -2   2   0      48432.74      48737.96       329.95 o                         
  -1   2   0       3313.13       3390.18        42.96 o                         
   0   2   0       1342.77       1350.57        43.21 o                         
   1   2   0        683.19        769.69        21.50 o                         
   2   2   0       5448.56       5444.10        94.83 o                         
   3   2   0         82.54         82.95         7.19 o                         
   4   2   0       2424.51       2630.53        43.48 o                         
   5   2   0       9126.29       9288.83       124.70 o                         
   6   2   0       1266.72       1290.27        47.81 o                         
   7   2   0        926.42        927.96        50.24 o                         
   8   2   0         10.13         17.26        12.00 o                         
   9   2   0        753.29        873.63        61.38 o                         
  10   2   0         90.09         63.83        18.40 o                         
 -11   3   0         95.20         96.02        30.13 o                         
 -10   3   0        922.07        991.91        62.97 o                         
  -9   3   0         22.98         14.55        11.93 o                         
  -8   3   0        110.51         94.76        16.95 o                         
  -7   3   0        161.09        162.57        10.81 o                         
  -6   3   0       1359.38       1390.06        38.60 o                         
  -5   3   0        548.77        553.34        20.81 o                         
  -4   3   0       1078.48       1043.37        25.47 o                         
  -3   3   0      12011.78      12083.96       106.95 o                         
  -2   3   0       9026.19       9069.61       128.80 o                         
  -1   3   0       2166.42       2195.05        35.47 o                         
   0   3   0      13283.52      12949.58       169.81 o                         
   1   3   0       3692.20       3560.33       137.88 o                         
   2   3   0       2158.45       2130.45       101.71 o                         
   3   3   0       6537.18       6796.19       110.80 o                         
   4   3   0       3642.35       3656.91        54.47 o                         
   5   3   0        841.02        775.21        26.33 o                         
   6   3   0          1.70         -0.76         4.67 o                         
   7   3   0        984.59        981.32        51.83 o                         
   8   3   0        173.49        174.91        24.10 o                         
   9   3   0         15.76          6.69        13.55 o                         
  10   3   0          9.52          9.65        45.50 o                         
 -11   4   0        350.68        363.96        53.11 o                         
 -10   4   0         53.96         78.81        23.73 o                         
  -9   4   0        129.19        136.66        21.99 o                         
  -8   4   0        833.87        896.00        43.47 o                         
  -7   4   0       2680.58       2646.46        63.76 o                         
  -6   4   0        516.43        514.22        23.76 o                         
  -5   4   0        474.83        429.91        19.04 o                         
  -4   4   0        170.58        119.72        11.64 o                         
  -3   4   0        236.59        338.12        13.02 o                         
  -2   4   0       2337.99       2292.78        42.51 o                         
  -1   4   0       3113.51       3106.30        40.47 o                         
   0   4   0       4539.04       4442.93        48.42 o                         
   1   4   0          7.29          4.55         5.10 o                         
   2   4   0        290.24        494.90        20.46 o                         
   3   4   0        141.52        159.56        14.77 o                         
   4   4   0       1511.18       1576.06        38.74 o                         
   5   4   0        339.29        317.86        17.70 o                         
   6   4   0        420.65        393.93        21.63 o                         
   7   4   0        163.05        178.90        20.43 o                         
   8   4   0        971.94        926.52        71.58 o                         
   9   4   0        125.18        133.48        31.62 o                         
  10   4   0        403.04        372.86        95.12 o                         
 -11   5   0        136.63        142.01        35.88 o                         
 -10   5   0        797.54        761.81        64.71 o                         
  -9   5   0        711.78        773.65        54.24 o                         
  -8   5   0        689.20        709.57        40.71 o                         
  -7   5   0        256.54        267.79        18.82 o                         
  -6   5   0        598.82        607.50        30.14 o                         
  -5   5   0          2.18          2.62         5.86 o                         
  -4   5   0         15.77         24.99         5.82 o                         
  -3   5   0         12.05         12.64         4.74 o                         
  -2   5   0       1480.46       1805.15        37.88 o                         
  -1   5   0          0.63          7.15         4.81 o                         
   0   5   0       2843.69       2890.45        44.00 o                         
   1   5   0       4122.39       4437.40       114.61 o                         
   2   5   0       8153.36       8962.70       210.03 o                         
   3   5   0       3180.62       3133.68        47.35 o                         
   4   5   0        631.44        593.10        22.40 o                         
   5   5   0       2271.26       2269.24        47.25 o                         
   6   5   0       1084.81       1111.75        35.85 o                         
   7   5   0       1528.80       1544.56        78.00 o                         
   8   5   0        820.93        779.18        59.49 o                         
   9   5   0        563.14        516.98        58.83 o                         
 -11   6   0         37.24         24.09        58.08 o                         
 -10   6   0        355.65        393.57        48.33 o                         
  -9   6   0         33.10         23.20        13.68 o                         
  -8   6   0          5.38          2.72         9.37 o                         
  -7   6   0         12.89         -1.34         8.01 o                         
  -6   6   0        100.95        121.45        14.65 o                         
  -5   6   0        941.80        943.79        37.46 o                         
  -4   6   0        348.04        313.31        16.78 o                         
  -3   6   0        578.16        614.00        22.10 o                         
  -2   6   0       7279.48       7105.48       111.57 o                         
  -1   6   0       1323.71       1318.66        34.74 o                         
   0   6   0       2629.80       2417.01        49.18 o                         
   1   6   0       4789.51       4849.45        78.31 o                         
   2   6   0       3293.89       3507.97        87.97 o                         
   3   6   0       1408.61       1485.50        31.56 o                         
   4   6   0        239.26        293.96        34.12 o                         
   5   6   0        763.19        791.66        40.15 o                         
   6   6   0        104.62         73.71        12.69 o                         
   7   6   0        553.09        537.89        45.53 o                         
   8   6   0        153.02        147.05        27.57 o                         
   9   6   0        266.29        261.76        57.85 o                         
 -10   7   0        107.33         83.50        29.95 o                         
  -9   7   0        536.71        505.75        60.38 o                         
  -8   7   0        173.37        169.34        23.36 o                         
  -7   7   0       1172.54       1176.91        52.69 o                         
  -6   7   0       2016.01       1894.50        58.00 o                         
  -5   7   0        882.79        940.32        39.38 o                         
  -4   7   0       4178.58       4098.86        67.77 o                         
  -3   7   0       3188.58       3084.30        51.65 o                         
  -2   7   0        663.32        656.47        30.44 o                         
  -1   7   0         96.44        129.39        13.59 o                         
   0   7   0       2099.31       2001.08        70.60 o                         
   1   7   0        388.49        403.05        23.25 o                         
   2   7   0          7.53         -5.67         5.67 o                         
   3   7   0        906.90        943.79        32.01 o                         
   4   7   0         17.32         29.30        37.91 o                         
   5   7   0        298.83        346.25        28.90 o                         
   6   7   0        768.75        737.22        46.42 o                         
   7   7   0          9.98         -1.53        13.10 o                         
   8   7   0        654.01        774.53        62.05 o                         
 -10   8   0         93.28        113.12        36.67 o                         
  -9   8   0        997.01        984.78        71.46 o                         
  -8   8   0        610.93        554.54        40.98 o                         
  -7   8   0        626.00        633.10        40.67 o                         
  -6   8   0         18.95          7.92        10.34 o                         
  -5   8   0       2155.70       2053.75        53.59 o                         
  -4   8   0        402.30        402.80        20.58 o                         
  -3   8   0        171.88        178.04        13.97 o                         
  -2   8   0        489.69        514.94        31.29 o                         
  -1   8   0          8.56          1.67         9.58 o                         
   0   8   0        331.65        337.11        22.00 o                         
   1   8   0       1029.28       1045.51        44.27 o                         
   2   8   0          8.75          8.92         6.62 o                         
   3   8   0       1445.55       1511.09        50.77 o                         
   4   8   0       1020.19       1108.88        59.01 o                         
   5   8   0       1434.07       1472.89        63.74 o                         
   6   8   0        752.01        707.47        49.81 o                         
   7   8   0       1086.86       1017.28        77.50 o                         
   8   8   0        910.15        787.12        95.17 o                         
 -10   9   0        192.64        167.69        62.63 o                         
  -9   9   0          3.04          7.66        16.59 o                         
  -8   9   0         76.94         39.59        14.56 o                         
  -7   9   0         58.95         40.34        15.69 o                         
  -6   9   0        398.32        331.22        33.08 o                         
  -5   9   0        432.80        371.65        51.17 o                         
  -4   9   0       1303.45       1288.70        40.14 o                         
  -3   9   0        864.37        833.47        33.83 o                         
  -2   9   0       2697.90       2506.13        86.09 o                         
  -1   9   0         12.62          5.99        17.41 o                         
   0   9   0        359.00        412.51        30.15 o                         
   1   9   0       2111.65       2295.37        70.31 o                         
   2   9   0       1900.39       1821.46        80.14 o                         
   3   9   0       2093.41       2023.98        74.45 o                         
   4   9   0         56.01         32.98        13.55 o                         
   5   9   0       1845.34       1940.34        78.20 o                         
   6   9   0         16.89          3.83        15.01 o                         
   7   9   0         91.11         30.00        20.97 o                         
   8   9   0         16.50         15.52        23.80 o                         
  -9  10   0        515.24        467.85       107.92 o                         
  -8  10   0         76.21         96.59        21.22 o                         
  -7  10   0        722.20        741.93        48.53 o                         
  -6  10   0       1703.17       1641.11        70.32 o                         
  -5  10   0        604.92        562.54        56.77 o                         
  -4  10   0       1211.57       1200.66        68.85 o                         
  -3  10   0       1038.33       1167.47        76.05 o                         
  -2  10   0       1485.06       1554.18       105.54 o                         
  -1  10   0        157.06        150.17        69.06 o                         
   0  10   0       1650.07       1588.22       111.88 o                         
   1  10   0       1093.19       1083.91        96.34 o                         
   2  10   0        153.30        185.34        28.15 o                         
   3  10   0        127.63        121.69        21.02 o                         
   4  10   0          7.63         39.07        16.00 o                         
   5  10   0        174.59        161.70        24.45 o                         
   6  10   0       1103.98       1099.49        78.27 o                         
   7  10   0          1.30        -16.56        20.66 o                         
  -8  11   0        441.39        468.50        72.73 o                         
  -7  11   0        714.51        783.90        63.18 o                         
  -6  11   0        116.42         96.94        22.47 o                         
  -5  11   0        796.73        863.86        65.20 o                         
  -4  11   0        235.55        244.17        34.15 o                         
  -3  11   0          0.63          9.20        16.48 o                         
  -2  11   0         15.90         34.49        20.86 o                         
  -1  11   0          0.07         12.55        19.68 o                         
   0  11   0        380.17        297.50        52.67 o                         
   1  11   0       1164.71       1113.64        67.49 o                         
   2  11   0         33.20         48.29        17.75 o                         
   3  11   0        664.85        658.98        51.65 o                         
   4  11   0        654.75        666.96        53.51 o                         
   5  11   0        939.90        911.38        83.84 o                         
   6  11   0        453.30        413.05        69.92 o                         
  -7  12   0         16.85         34.94        18.18 o                         
  -6  12   0         26.08        -19.75        27.06 o                         
  -5  12   0         80.06         41.69        22.10 o                         
  -4  12   0        715.29        810.92        57.15 o                         
  -3  12   0         92.54         97.91        24.49 o                         
  -2  12   0        935.33        958.08        94.84 o                         
  -1  12   0       1580.89       1730.39       108.64 o                         
   0  12   0        720.30        742.59        91.34 o                         
   1  12   0        903.36        959.71        71.97 o                         
   2  12   0        660.77        676.98        51.68 o                         
   3  12   0        605.40        546.48        64.93 o                         
   4  12   0         14.20         18.26        25.49 o                         
   5  12   0        483.55        442.45        72.24 o                         
  -7  13   0        365.44        266.66        47.00 o                         
  -6  13   0        823.73        996.37        89.41 o                         
  -5  13   0        525.36        651.73        74.10 o                         
  -4  13   0        961.53       1214.03        86.65 o                         
  -3  13   0        548.78        551.58        55.87 o                         
  -2  13   0        695.88        671.59        61.49 o                         
  -1  13   0          3.79         15.49        18.67 o                         
   0  13   0         45.37         48.19        39.70 o                         
   1  13   0        292.23        351.01        54.35 o                         
   2  13   0        102.26        211.95        46.63 o                         
   3  13   0         29.80         -3.31        25.28 o                         
  -4  14   0        193.68        295.54       103.21 o                         
  -3  14   0         79.00        129.47        76.09 o                         
  -2  14   0         39.56        165.73        62.38 o                         
  -1  14   0         69.81         75.69        35.56 o                         
   0  14   0          1.36        -20.64        36.29 o                         
   1  14   0        117.07        280.74        90.36 o                         
  -1  15   0        323.39        486.37       113.53 o                         
   1 -15   1         16.11         80.43        52.46 o                         
   2 -15   1         80.65         27.07        36.17 o                         
  -1 -14   1        378.04        300.75        89.69 o                         
   0 -14   1        360.48        269.84        85.69 o                         
   1 -14   1        245.91        275.43        85.45 o                         
   2 -14   1        427.04        377.90        91.45 o                         
   3 -14   1        617.43        730.06       122.64 o                         
   4 -14   1        712.19        820.72       150.62 o                         
   5 -14   1         92.87        108.17        53.15 o                         
  -4 -13   1        208.85        225.16        78.83 o                         
  -3 -13   1        554.94        535.69       210.34 o                         
  -2 -13   1        531.37        517.20        58.60 o                         
  -1 -13   1        537.99        506.85        65.06 o                         
   0 -13   1         13.89          3.93        26.74 o                         
   1 -13   1        738.95        771.48        76.48 o                         
   2 -13   1        203.15        186.89        33.68 o                         
   3 -13   1         11.39         28.98        19.32 o                         
   4 -13   1         28.34         26.37        41.08 o                         
   5 -13   1         81.66         85.29        35.53 o                         
   6 -13   1         53.87         31.41        27.74 o                         
   7 -13   1        319.99        242.39        44.00 o                         
  -5 -12   1          1.84         -8.00        28.00 o                         
  -4 -12   1        398.64        364.04        40.96 o                         
  -3 -12   1         63.87         51.68        32.43 o                         
  -2 -12   1         19.19         18.99        14.32 o                         
  -1 -12   1          0.03          4.51        16.13 o                         
   0 -12   1          4.32          3.17        14.68 o                         
   1 -12   1        110.66        173.36        37.77 o                         
   2 -12   1       1759.93       1768.34       157.30 o                         
   3 -12   1        148.53        146.43        30.32 o                         
   4 -12   1        568.91        555.33        48.51 o                         
   5 -12   1        324.26        333.94        44.10 o                         
   6 -12   1        608.56        589.66        56.24 o                         
   7 -12   1        291.13        206.19        38.94 o                         
  -6 -11   1          0.59         13.14        17.46 o                         
  -5 -11   1         18.23         23.14        13.39 o                         
  -4 -11   1         23.72         25.36        16.95 o                         
  -3 -11   1        865.45        880.87        54.98 o                         
  -2 -11   1       1107.60       1077.83        60.47 o                         
  -1 -11   1       1558.52       1666.00        89.52 o                         
   0 -11   1       2575.86       2592.39       142.17 o                         
   1 -11   1       1074.69       1185.36        85.02 o                         
   2 -11   1       1432.55       1497.74       160.79 o                         
   3 -11   1       1172.58       1197.10        72.50 o                         
   4 -11   1       1457.06       1513.68        73.45 o                         
   5 -11   1          2.04        -16.50        16.50 o                         
   6 -11   1        192.94        195.07        28.61 o                         
   7 -11   1        210.83        221.57        28.24 o                         
   8 -11   1          0.90        115.98        59.77 o                         
  -7 -10   1        151.48         81.07        43.87 o                         
  -6 -10   1        231.39        250.34        33.25 o                         
  -5 -10   1       1506.37       1592.72        73.92 o                         
  -4 -10   1        276.19        312.56        54.60 o                         
  -3 -10   1        883.16        903.51        52.22 o                         
  -2 -10   1       2502.66       2450.66        88.29 o                         
  -1 -10   1       4246.45       4361.28       145.42 o                         
   0 -10   1        145.57        184.24        21.16 o                         
   1 -10   1        175.75        172.46        24.24 o                         
   2 -10   1       1370.75       1361.16        61.26 o                         
   3 -10   1         32.78         48.63        26.46 o                         
   4 -10   1         23.12         12.16        18.73 o                         
   5 -10   1         36.66         43.33        13.80 o                         
   6 -10   1         47.02         38.08        13.32 o                         
   7 -10   1       1051.42       1105.48        59.20 o                         
   8 -10   1         76.01         51.32        15.59 o                         
   9 -10   1         59.36         93.32        48.23 o                         
  -7  -9   1        519.34        498.32        53.14 o                         
  -6  -9   1       1389.13       1425.98        68.83 o                         
  -5  -9   1        107.07         87.95        18.21 o                         
  -4  -9   1        289.06        247.03        26.30 o                         
  -3  -9   1        799.57        906.76        55.64 o                         
  -2  -9   1        585.17        573.99        39.47 o                         
  -1  -9   1         53.28         63.80         9.95 o                         
   0  -9   1       1137.20       1150.15        52.57 o                         
   1  -9   1         85.00        116.54        18.43 o                         
   2  -9   1       1649.00       1710.15        87.22 o                         
   3  -9   1         61.49         46.67        12.26 o                         
   4  -9   1        248.05        220.01        18.06 o                         
   5  -9   1        768.46        794.40        45.80 o                         
   6  -9   1        290.14        335.97        30.46 o                         
   7  -9   1       1092.62       1126.15        56.78 o                         
   8  -9   1         22.03         23.81        10.30 o                         
   9  -9   1        700.13        722.79        75.84 o                         
  -8  -8   1         48.80         64.25        25.23 o                         
  -7  -8   1         18.21         32.56        16.55 o                         
  -6  -8   1          0.33        -11.88        11.88 o                         
  -5  -8   1        363.09        381.31        32.94 o                         
  -4  -8   1        133.51        195.62        49.12 o                         
  -3  -8   1       1985.38       2021.01        68.80 o                         
  -2  -8   1       1538.42       1555.82        47.67 o                         
  -1  -8   1       1799.54       1759.82        92.92 o                         
   0  -8   1       4585.68       4553.59        86.23 o                         
   1  -8   1       1233.37       1222.59        49.85 o                         
   2  -8   1       2900.15       2992.88        68.51 o                         
   3  -8   1        116.14        106.40        13.80 o                         
   4  -8   1       4656.70       4660.62       110.09 o                         
   5  -8   1        199.85        160.69        13.93 o                         
   6  -8   1         17.39         22.97        11.02 o                         
   7  -8   1        230.85        251.46        25.78 o                         
   8  -8   1         62.69         24.29        13.18 o                         
   9  -8   1          9.38         -5.20        16.83 o                         
  10  -8   1         52.76          8.98        62.24 o                         
  -8  -7   1        746.02        781.98        60.31 o                         
  -7  -7   1        907.29        914.73        56.08 o                         
  -6  -7   1        865.84        891.41        47.06 o                         
  -5  -7   1       1699.11       1726.96        63.01 o                         
  -4  -7   1        633.47        762.80        87.76 o                         
  -3  -7   1       1207.22       1174.24        49.43 o                         
  -2  -7   1        954.26        991.73        29.61 o                         
  -1  -7   1       1856.10       1838.88       132.47 o                         
   0  -7   1       2444.94       2600.00        63.16 o                         
   1  -7   1       1865.10       2015.35        51.47 o                         
   2  -7   1       1516.70       1543.68        40.20 o                         
   3  -7   1        447.59        442.60        24.18 o                         
   4  -7   1         10.51         24.18        10.17 o                         
   5  -7   1        480.10        452.66        30.71 o                         
   6  -7   1        369.76        383.54        29.26 o                         
   7  -7   1        206.37        225.14        23.83 o                         
   8  -7   1        251.82        240.07        28.02 o                         
   9  -7   1        215.64        251.12        37.63 o                         
  10  -7   1        253.52        226.05        36.69 o                         
  11  -7   1        506.85        533.04       121.98 o                         
  -9  -6   1       1301.42       1401.51       105.38 o                         
  -8  -6   1        719.50        717.95        55.16 o                         
  -7  -6   1        392.80        428.74        40.27 o                         
  -6  -6   1       1522.55       1549.26        57.53 o                         
  -5  -6   1         44.84         34.65         9.43 o                         
  -4  -6   1        416.98        491.43        31.18 o                         
  -3  -6   1        117.48        128.13        15.88 o                         
  -2  -6   1        473.15        471.34        19.29 o                         
  -1  -6   1        706.00        745.07        32.10 o                         
   0  -6   1        279.24        290.80        15.95 o                         
   1  -6   1          0.80          3.08         4.88 o                         
   2  -6   1        747.56        834.95        25.80 o                         
   3  -6   1       4202.17       3995.25        56.06 o                         
   4  -6   1       1992.13       2125.50        39.67 o                         
   5  -6   1        913.89        881.09        36.55 o                         
   6  -6   1         31.16         16.37        10.54 o                         
   7  -6   1        356.53        378.78        31.62 o                         
   8  -6   1         94.92        109.40        23.37 o                         
   9  -6   1       1315.17       1398.10        84.79 o                         
  10  -6   1        528.67        634.49        60.87 o                         
  11  -6   1        203.96        166.94        69.55 o                         
  -9  -5   1          6.53         -7.89        15.79 o                         
  -8  -5   1         56.96         51.36        14.53 o                         
  -7  -5   1         37.21         27.70        12.67 o                         
  -6  -5   1        283.66        272.40        21.65 o                         
  -5  -5   1       1494.39       1436.51        44.23 o                         
  -4  -5   1        877.52        922.32        34.69 o                         
  -3  -5   1        318.06        294.64        17.14 o                         
  -2  -5   1       2996.89       2946.71        46.47 o                         
  -1  -5   1       7068.96       7213.20       265.55 o                         
   0  -5   1       6519.04       6708.46        92.08 o                         
   1  -5   1       2920.15       2898.87        45.58 o                         
   2  -5   1       4481.92       4049.08        57.13 o                         
   3  -5   1         38.06         74.53         7.81 o                         
   4  -5   1       3883.83       4022.70        61.79 o                         
   5  -5   1       5321.04       5263.25        72.58 o                         
   6  -5   1        579.43        549.95        25.97 o                         
   7  -5   1       1282.22       1283.91        47.69 o                         
   8  -5   1         82.43         64.90        20.57 o                         
   9  -5   1        202.31        182.93        25.95 o                         
  10  -5   1         11.25          7.95        18.75 o                         
  11  -5   1         20.55         14.80        18.55 o                         
 -10  -4   1        188.60        130.09        31.66 o                         
  -9  -4   1        144.80        125.21        27.73 o                         
  -8  -4   1        444.46        439.13        48.85 o                         
  -7  -4   1        741.53        771.26        39.72 o                         
  -6  -4   1        291.13        308.25        19.86 o                         
  -5  -4   1       2961.44       3044.75        55.23 o                         
  -4  -4   1        883.93        813.14        24.47 o                         
  -3  -4   1      10043.84       9892.92       184.40 o                         
  -2  -4   1       3340.86       3777.58        47.52 o                         
  -1  -4   1       6275.41       6267.19       155.46 o                         
   0  -4   1       3428.03       3220.79        48.14 o                         
   1  -4   1        915.20        981.00        23.32 o                         
   2  -4   1         79.10        124.26        11.10 o                         
   3  -4   1        140.66        149.58         9.46 o                         
   4  -4   1       6274.55       6395.77        68.99 o                         
   5  -4   1        152.72        181.48        11.41 o                         
   6  -4   1         29.24         36.20         6.42 o                         
   7  -4   1         73.47         56.44         9.74 o                         
   8  -4   1        137.09        118.50        19.44 o                         
   9  -4   1        416.38        471.48        40.85 o                         
  10  -4   1        208.65        237.27        36.55 o                         
  11  -4   1         72.51         83.44        34.98 o                         
 -10  -3   1        288.40        233.86        38.14 o                         
  -9  -3   1        653.16        686.93        54.07 o                         
  -8  -3   1        640.58        668.62        44.83 o                         
  -7  -3   1         21.75         12.21         6.43 o                         
  -6  -3   1        947.22        944.80        31.36 o                         
  -5  -3   1       4820.05       4704.50        84.33 o                         
  -4  -3   1       1849.95       1941.13        33.09 o                         
  -3  -3   1        440.88        550.76        25.83 o                         
  -2  -3   1        192.38        232.04        11.45 o                         
  -1  -3   1       5913.44       6065.76       105.54 o                         
   0  -3   1       6029.32       6023.50        51.35 o                         
   1  -3   1          3.91          2.20         5.35 o                         
   2  -3   1       1586.59       1774.83        25.14 o                         
   3  -3   1       1721.23       1665.00        31.73 o                         
   4  -3   1       6402.57       6342.27        56.63 o                         
   5  -3   1       1905.95       1876.60        33.84 o                         
   6  -3   1       1078.77       1096.12        30.21 o                         
   7  -3   1       4866.17       4552.64       118.60 o                         
   8  -3   1         39.61         43.04        13.18 o                         
   9  -3   1        204.63        224.26        28.83 o                         
  10  -3   1       1279.56       1181.20        77.93 o                         
  11  -3   1        944.30        939.93       109.09 o                         
 -10  -2   1        434.88        512.58        57.30 o                         
  -9  -2   1        337.27        333.40        37.41 o                         
  -8  -2   1         25.31         19.99        11.44 o                         
  -7  -2   1       1097.60       1066.13        40.99 o                         
  -6  -2   1        228.51        222.63        12.45 o                         
  -5  -2   1        861.17        800.16        23.59 o                         
  -4  -2   1       4197.66       4344.25        49.91 o                         
  -3  -2   1        115.18        116.74         7.06 o                         
  -2  -2   1        462.57        367.43        13.35 o                         
  -1  -2   1       4441.33       4531.33        88.68 o                         
   0  -2   1       2799.05       2887.80        68.27 o                         
   1  -2   1       5267.33       5227.43        47.22 o                         
   2  -2   1      76809.04      74188.62       834.16 o                         
   3  -2   1      14699.64      15249.64        75.24 o                         
   4  -2   1       1058.59       1113.01        22.19 o                         
   5  -2   1       2233.93       2207.90        34.85 o                         
   6  -2   1       1009.63        992.41        26.32 o                         
   7  -2   1        487.10        521.33        25.56 o                         
   8  -2   1        136.59        119.72        17.92 o                         
   9  -2   1        553.28        577.73        41.49 o                         
  10  -2   1         93.50         58.42        17.45 o                         
  11  -2   1        301.01        235.87        54.36 o                         
 -11  -1   1         25.01         28.30        27.69 o                         
 -10  -1   1         13.18         17.11        12.73 o                         
  -9  -1   1         36.74         70.59        15.42 o                         
  -8  -1   1         37.72         57.22        14.50 o                         
  -7  -1   1       5579.16       5517.08        83.86 o                         
  -6  -1   1       2471.39       2606.42        51.32 o                         
  -5  -1   1       4349.63       4346.79        63.10 o                         
  -4  -1   1       3080.36       3219.29        46.71 o                         
  -3  -1   1       5215.33       4950.29        56.40 o                         
  -2  -1   1        308.50        269.28         8.81 o                         
   2  -1   1       3881.45       3905.24        40.34 o                         
   3  -1   1       1160.10       1166.04        22.97 o                         
   4  -1   1       2403.84       2267.70        33.03 o                         
   5  -1   1        618.25        611.19        18.85 o                         
   6  -1   1        276.42        283.20        13.16 o                         
   7  -1   1         73.92         78.39        10.91 o                         
   8  -1   1        314.69        314.56        30.21 o                         
   9  -1   1        596.76        599.44        47.11 o                         
  10  -1   1        341.82        391.88        42.23 o                         
  11  -1   1          0.82         20.80        35.52 o                         
 -11   0   1        611.74        611.84        85.12 o                         
 -10   0   1        166.85        171.12        22.36 o                         
  -9   0   1        301.21        331.64        29.35 o                         
  -8   0   1       2130.71       2110.62        73.23 o                         
  -7   0   1       2219.73       2226.86        47.73 o                         
  -6   0   1         73.02         75.27         8.43 o                         
  -5   0   1       4396.22       4340.31        51.82 o                         
  -4   0   1       2102.90       2089.80        34.62 o                         
  -3   0   1       4585.55       4448.12        40.27 o                         
  -2   0   1       1707.55       1810.52        26.31 o                         
   2   0   1          9.85         15.14         5.63 o                         
   3   0   1       2195.86       2189.32        40.08 o                         
   4   0   1       3793.78       3845.74        69.14 o                         
   5   0   1       8972.14       8954.96        81.20 o                         
   6   0   1        119.02        143.68        13.95 o                         
   7   0   1       5725.02       5641.68       117.44 o                         
   8   0   1       1617.00       1594.71        64.94 o                         
   9   0   1        681.56        714.73        43.97 o                         
  10   0   1        243.53        264.94        31.88 o                         
 -11   1   1        741.11        749.12        94.38 o                         
 -10   1   1        308.02        285.75        34.53 o                         
  -9   1   1         40.74         40.41        13.50 o                         
  -8   1   1        178.07        150.10        15.65 o                         
  -7   1   1        494.58        436.93        20.91 o                         
  -6   1   1        147.85        119.32        10.18 o                         
  -5   1   1         16.22         21.97         3.94 o                         
  -4   1   1       1691.60       1645.40        24.27 o                         
  -3   1   1         51.87         48.71         5.29 o                         
  -2   1   1        451.17        429.63        12.34 o                         
   1   1   1       9443.69       8986.36       121.65 o                         
   2   1   1      10902.04      10368.08       135.31 o                         
   3   1   1       4575.64       4505.68        51.77 o                         
   4   1   1       1688.52       1576.62        35.34 o                         
   5   1   1       8831.78       8778.21       106.84 o                         
   6   1   1       3119.09       2970.74        48.97 o                         
   7   1   1       1090.81       1174.78        64.68 o                         
   8   1   1         31.04         36.46        10.38 o                         
   9   1   1        475.23        469.02        35.47 o                         
  10   1   1         27.71         24.90        16.47 o                         
 -11   2   1        106.16         71.14        29.27 o                         
 -10   2   1         36.66         20.41        11.93 o                         
  -9   2   1        765.45        805.60        53.17 o                         
  -8   2   1        287.24        273.39        26.48 o                         
  -7   2   1       1373.00       1339.98        35.76 o                         
  -6   2   1       1692.44       1532.19        31.41 o                         
  -5   2   1       3700.91       3660.79        48.69 o                         
  -4   2   1       3685.90       3675.93        39.45 o                         
  -3   2   1        243.05        210.51        11.02 o                         
  -2   2   1       1944.59       1807.00        29.31 o                         
  -1   2   1       1615.08       1579.20        23.80 o                         
   0   2   1       5697.73       5891.68        92.45 o                         
   1   2   1       5821.24       5578.24       260.51 o                         
   2   2   1       1153.24       1093.69        25.67 o                         
   3   2   1       1093.47       1064.49        24.47 o                         
   4   2   1         55.24         35.06         5.05 o                         
   5   2   1         29.44         28.02         4.66 o                         
   6   2   1        204.63        202.24        22.21 o                         
   7   2   1        134.52        124.77        14.15 o                         
   8   2   1        316.75        344.46        31.77 o                         
   9   2   1        181.52        176.30        38.83 o                         
  10   2   1        499.43        571.23        53.60 o                         
 -11   3   1        249.88        343.36        51.33 o                         
 -10   3   1         14.27         18.32        10.54 o                         
  -9   3   1        151.92        149.42        26.21 o                         
  -8   3   1       1061.61       1082.40        47.06 o                         
  -7   3   1       2199.55       2246.78        43.27 o                         
  -6   3   1       2166.75       2141.65        64.16 o                         
  -5   3   1       3080.59       3272.36        53.44 o                         
  -4   3   1       3331.39       3498.92        49.95 o                         
  -3   3   1         12.54         34.38         5.08 o                         
  -2   3   1        341.15        354.41        12.69 o                         
  -1   3   1        223.31        204.93        13.21 o                         
   0   3   1         10.21          4.40         5.15 o                         
   1   3   1       3486.61       3416.05        56.79 o                         
   2   3   1        677.46        640.46        22.17 o                         
   3   3   1       2418.96       2639.71        43.01 o                         
   4   3   1       4230.05       4321.11        67.13 o                         
   5   3   1       3358.99       3399.53        60.81 o                         
   6   3   1        768.70        690.78        26.33 o                         
   7   3   1        691.55        747.22        46.73 o                         
   8   3   1       1014.78       1063.15        60.25 o                         
   9   3   1        540.82        608.31        54.17 o                         
  10   3   1        405.42        420.91        73.69 o                         
 -11   4   1         76.63         53.31        20.61 o                         
 -10   4   1        149.10        132.38        40.61 o                         
  -9   4   1          0.47         22.12        12.79 o                         
  -8   4   1        926.89        952.59        46.21 o                         
  -7   4   1         76.80         68.97        13.59 o                         
  -6   4   1        183.04        146.97        13.47 o                         
  -5   4   1       1331.65       1425.61        32.19 o                         
  -4   4   1        153.81        123.41         9.12 o                         
  -3   4   1       6481.84       6718.67        66.47 o                         
  -2   4   1       1258.85       1299.96        27.09 o                         
  -1   4   1         87.49         74.47         9.00 o                         
   0   4   1       8708.18       8762.60       182.56 o                         
   1   4   1       2016.93       1885.72        52.05 o                         
   2   4   1       2460.92       2572.87       104.59 o                         
   3   4   1       6955.55       6990.27       111.80 o                         
   4   4   1       2242.37       2248.03        63.30 o                         
   5   4   1       2691.94       2713.71        61.26 o                         
   6   4   1        234.96        259.13        17.90 o                         
   7   4   1       1208.14       1162.88        53.16 o                         
   8   4   1         39.47         26.53        18.00 o                         
   9   4   1         50.04         35.71        19.50 o                         
 -11   5   1        160.69        156.45        36.10 o                         
 -10   5   1          0.14        -17.87        17.87 o                         
  -9   5   1        261.56        212.08        28.23 o                         
  -8   5   1        264.20        249.46        23.07 o                         
  -7   5   1       2146.51       2144.21        51.52 o                         
  -6   5   1        579.46        578.62        25.16 o                         
  -5   5   1       3220.51       3168.85        55.38 o                         
  -4   5   1       4234.18       4120.08        46.85 o                         
  -3   5   1       2368.09       2547.18        41.78 o                         
  -2   5   1       4217.13       4214.55        46.16 o                         
  -1   5   1       3571.59       3570.05        48.48 o                         
   0   5   1       2825.41       2699.64        51.84 o                         
   1   5   1        165.29        135.07        11.80 o                         
   2   5   1       5862.78       6121.57       250.09 o                         
   3   5   1       1811.46       1785.98        50.30 o                         
   4   5   1         94.80         89.88        10.97 o                         
   5   5   1        350.71        368.84        20.69 o                         
   6   5   1          8.46          6.43         7.48 o                         
   7   5   1         35.35         68.01        19.60 o                         
   8   5   1        507.29        554.21        53.28 o                         
   9   5   1         31.28         20.48        18.10 o                         
 -11   6   1        472.02        405.54        72.03 o                         
 -10   6   1        862.02        838.88        68.93 o                         
  -9   6   1       1064.66       1068.99        84.95 o                         
  -8   6   1        340.83        345.52        25.48 o                         
  -7   6   1       1697.72       1654.08        59.44 o                         
  -6   6   1       1759.78       1665.15        47.09 o                         
  -5   6   1        586.23        580.47        26.39 o                         
  -4   6   1       1156.05       1137.95        32.47 o                         
  -3   6   1       2971.49       2933.82        52.89 o                         
  -2   6   1        432.47        387.60        16.08 o                         
  -1   6   1       1233.58       1407.73        35.63 o                         
   0   6   1        488.59        491.74        27.65 o                         
   1   6   1         29.78         24.26         8.81 o                         
   2   6   1       1612.18       1635.65        46.43 o                         
   3   6   1        502.00        478.70        33.47 o                         
   4   6   1         94.51         81.90        24.86 o                         
   5   6   1       1967.25       2070.79        52.05 o                         
   6   6   1        979.20       1004.35        50.39 o                         
   7   6   1        891.61        960.19        69.08 o                         
   8   6   1        608.30        614.26        52.28 o                         
 -11   7   1        225.35        271.48        83.35 o                         
 -10   7   1        383.55        374.60        47.19 o                         
  -9   7   1        127.25         92.27        21.87 o                         
  -8   7   1        771.69        730.05        38.96 o                         
  -7   7   1        275.51        234.53        24.36 o                         
  -6   7   1        673.97        683.14        31.26 o                         
  -5   7   1        310.00        286.10        14.06 o                         
  -4   7   1         61.17         53.90         9.39 o                         
  -3   7   1        599.15        589.73        23.39 o                         
  -2   7   1       2914.05       2606.36       130.92 o                         
  -1   7   1          6.35         11.25        10.06 o                         
   0   7   1       3110.67       3108.57        74.17 o                         
   1   7   1       6130.90       6294.05       109.23 o                         
   2   7   1       1480.45       1581.79        49.59 o                         
   3   7   1       1267.57       1334.53        46.59 o                         
   4   7   1       2300.30       2321.51        43.68 o                         
   5   7   1       2554.82       2453.78        88.61 o                         
   6   7   1        177.68        158.70        19.70 o                         
   7   7   1        724.06        681.34        55.50 o                         
   8   7   1        165.19        118.57        43.19 o                         
 -10   8   1         29.17         17.71        20.37 o                         
  -9   8   1        125.85        143.07        29.29 o                         
  -8   8   1          4.10          6.58         8.91 o                         
  -7   8   1        546.35        511.62        37.22 o                         
  -6   8   1       1067.33       1007.03        50.03 o                         
  -5   8   1        206.28        204.90        14.08 o                         
  -4   8   1       5160.92       5075.33        83.38 o                         
  -3   8   1       1218.56       1278.49        48.83 o                         
  -2   8   1       2535.80       2581.84       127.33 o                         
  -1   8   1        453.85        463.91        51.15 o                         
   0   8   1       3426.81       3589.47        80.41 o                         
   1   8   1        153.58        151.02        17.50 o                         
   2   8   1       1300.79       1327.97        47.46 o                         
   3   8   1       1234.24       1199.77        45.62 o                         
   4   8   1          9.80          1.33         9.59 o                         
   5   8   1         15.57         15.54        12.58 o                         
   6   8   1         32.83          6.09        10.23 o                         
   7   8   1         14.86         -3.83        15.30 o                         
   8   8   1        427.30        359.52        91.71 o                         
 -10   9   1         78.24        121.26        61.65 o                         
  -9   9   1        951.10       1008.57        86.23 o                         
  -8   9   1         68.78         71.02        25.20 o                         
  -7   9   1        838.60        957.47        58.20 o                         
  -6   9   1       1102.10       1074.46        59.18 o                         
  -5   9   1       1822.62       1673.16        80.98 o                         
  -4   9   1        314.05        304.68        27.24 o                         
  -3   9   1        692.76        776.46        58.01 o                         
  -2   9   1        269.76        278.77        35.39 o                         
  -1   9   1       3492.42       3532.32       150.90 o                         
   0   9   1        138.85        151.55        19.04 o                         
   1   9   1          0.17         -3.00         7.33 o                         
   2   9   1         63.32         46.64        19.26 o                         
   3   9   1       2000.87       1887.21        80.71 o                         
   4   9   1         55.02         20.75        16.97 o                         
   5   9   1        573.05        654.37        46.23 o                         
   6   9   1        823.50        785.17        58.51 o                         
   7   9   1        467.14        215.86        66.71 o                         
   8   9   1        246.98        337.64        92.33 o                         
  -9  10   1         44.14         19.67        24.54 o                         
  -8  10   1         49.58         39.57        16.72 o                         
  -7  10   1        439.56        441.56        40.57 o                         
  -6  10   1        286.58        274.08        40.99 o                         
  -5  10   1        123.49        117.13        26.49 o                         
  -4  10   1        147.04        165.83        29.11 o                         
  -3  10   1         14.10          7.50        25.11 o                         
  -2  10   1       2782.49       2882.77       117.88 o                         
  -1  10   1        947.75       1032.43        87.55 o                         
   0  10   1       2269.34       2544.91       168.99 o                         
   1  10   1       2568.26       2531.99       116.16 o                         
   2  10   1        934.82        958.22        62.92 o                         
   3  10   1       1052.76       1122.47        60.26 o                         
   4  10   1        320.05        303.77        33.05 o                         
   5  10   1       1079.89       1201.12        75.82 o                         
   6  10   1        102.05         42.65        20.16 o                         
   7  10   1        387.40        199.59        70.21 o                         
  -9  11   1         55.65         15.42        35.63 o                         
  -8  11   1         59.04         95.92        30.55 o                         
  -7  11   1        336.95        349.54        43.73 o                         
  -6  11   1       1292.96       1166.21        88.04 o                         
  -5  11   1        238.59        295.18        45.20 o                         
  -4  11   1       1655.08       1708.61        85.79 o                         
  -3  11   1        738.33        757.15        64.42 o                         
  -2  11   1        825.79        900.81        70.66 o                         
  -1  11   1        693.17        745.50        79.86 o                         
   0  11   1       1343.90       1409.08       112.11 o                         
   1  11   1        261.47        250.83        37.42 o                         
   2  11   1         75.14         76.22        19.56 o                         
   3  11   1        349.89        408.25        41.98 o                         
   4  11   1         48.80         80.95        17.86 o                         
   5  11   1          0.45         25.00        15.93 o                         
   6  11   1         10.59        -16.78        24.99 o                         
  -8  12   1        341.81        315.94        85.38 o                         
  -7  12   1        168.46        167.45        33.48 o                         
  -6  12   1        234.43        100.28        39.42 o                         
  -5  12   1        388.95        350.29        51.12 o                         
  -4  12   1        283.52        312.70        38.95 o                         
  -3  12   1         58.25         82.94        25.68 o                         
  -2  12   1        658.09        654.81        64.74 o                         
  -1  12   1          6.68          5.55        21.96 o                         
   0  12   1         71.52         62.68        29.45 o                         
   1  12   1         20.93         24.11        15.24 o                         
   2  12   1          3.17          7.74        21.53 o                         
   3  12   1        139.51        127.93        23.77 o                         
   4  12   1        444.90        379.15        53.73 o                         
   5  12   1        212.07        143.90        42.12 o                         
  -7  13   1        132.06         98.56        45.54 o                         
  -6  13   1          1.96        -22.84        33.95 o                         
  -5  13   1         30.84         38.67        24.18 o                         
  -4  13   1         26.43         87.08        56.86 o                         
  -3  13   1          4.67         -0.02        28.96 o                         
  -2  13   1        111.49        141.17        35.12 o                         
  -1  13   1        309.37        368.96        52.62 o                         
   0  13   1        114.97        132.51        42.08 o                         
   1  13   1        520.03        676.66       233.46 o                         
   2  13   1        270.97        212.75        38.00 o                         
   3  13   1        369.38        201.64        47.55 o                         
  -2  14   1        403.66        358.55        87.99 o                         
  -1  14   1        164.22        226.01        79.26 o                         
   0  14   1        307.59        314.79        62.33 o                         
   1  14   1        326.07        343.99        92.95 o                         
   1 -15   2        150.67        200.87        80.51 o                         
   2 -15   2         15.17        -39.89        39.89 o                         
  -1 -14   2         93.26        131.55        59.40 o                         
   0 -14   2         20.30        112.30        61.25 o                         
   1 -14   2          5.80         86.50        57.15 o                         
   2 -14   2        137.73         68.33        43.62 o                         
   3 -14   2         91.29        134.97        57.69 o                         
   4 -14   2        549.30        624.55       130.53 o                         
   5 -14   2        218.13        238.52        82.25 o                         
   6 -14   2        151.23          5.05        48.01 o                         
  -4 -13   2         63.46         58.63        49.91 o                         
  -3 -13   2         92.97        195.35        82.28 o                         
  -2 -13   2         91.72        107.15        29.47 o                         
  -1 -13   2        806.25        827.76        77.75 o                         
   0 -13   2        182.19        213.61        41.64 o                         
   1 -13   2        227.55        214.35        40.83 o                         
   2 -13   2       1654.00       1825.60       116.37 o                         
   3 -13   2        580.84        555.26        55.48 o                         
   4 -13   2        537.90        619.70        59.00 o                         
   5 -13   2        299.24        345.24        51.59 o                         
   6 -13   2        679.45        746.30        94.81 o                         
   7 -13   2         34.74          1.21        38.28 o                         
  -5 -12   2        398.14        442.24       107.91 o                         
  -4 -12   2        247.28        201.91        58.60 o                         
  -3 -12   2       1272.36       1373.83        69.86 o                         
  -2 -12   2       1094.61       1082.76        66.20 o                         
  -1 -12   2        715.08        817.09        62.13 o                         
   0 -12   2        483.54        519.88        57.33 o                         
   1 -12   2       1072.28       1155.56        88.84 o                         
   2 -12   2        268.20        286.12        45.70 o                         
   3 -12   2         68.72         69.69        20.19 o                         
   4 -12   2        389.69        376.53        43.43 o                         
   5 -12   2          8.52         11.84        20.96 o                         
   6 -12   2         53.62         23.97        18.65 o                         
   7 -12   2         44.31         27.48        25.67 o                         
  -6 -11   2        121.93        103.50        28.34 o                         
  -5 -11   2        715.01        789.25        54.17 o                         
  -4 -11   2        474.57        507.16        42.39 o                         
  -3 -11   2        124.99        152.02        23.27 o                         
  -2 -11   2       1018.71        881.67        53.79 o                         
  -1 -11   2       1676.13       1727.46        72.89 o                         
   0 -11   2          7.30         -2.16        11.22 o                         
   1 -11   2         42.46         21.29        17.68 o                         
   2 -11   2        266.14        310.22        43.35 o                         
   3 -11   2         33.24         25.87        19.62 o                         
   4 -11   2        272.99        306.02        31.36 o                         
   5 -11   2         29.79         36.71        12.50 o                         
   6 -11   2         67.09         42.25        14.35 o                         
   7 -11   2        573.41        551.68        42.92 o                         
   8 -11   2        315.12        293.08        48.46 o                         
  -7 -10   2        103.48         21.36        20.18 o                         
  -6 -10   2         90.94         52.76        19.01 o                         
  -5 -10   2         57.73         56.66        15.80 o                         
  -4 -10   2        101.12         77.38        17.18 o                         
  -3 -10   2         36.09         34.87        16.04 o                         
  -2 -10   2          1.93          2.85        13.77 o                         
  -1 -10   2         12.33         41.35        13.46 o                         
   0 -10   2       1664.30       1641.86        62.47 o                         
   1 -10   2          3.75          2.40         8.84 o                         
   2 -10   2       2611.52       2639.01        85.34 o                         
   3 -10   2        934.59        893.47        42.21 o                         
   4 -10   2       1050.36       1092.41        45.43 o                         
   5 -10   2        138.04        143.86        21.57 o                         
   6 -10   2       1173.28       1145.54        58.38 o                         
   7 -10   2        535.34        561.98        41.67 o                         
   8 -10   2          9.49          3.31        17.13 o                         
   9 -10   2        338.93        330.71        92.71 o                         
  -8  -9   2         80.61         54.10        46.46 o                         
  -7  -9   2        226.28        188.68        30.21 o                         
  -6  -9   2        310.06        307.85        31.24 o                         
  -5  -9   2       1540.23       1599.66        69.65 o                         
  -4  -9   2        282.41        272.65        30.86 o                         
  -3  -9   2       2267.23       2237.38        76.23 o                         
  -2  -9   2       1603.16       1626.05        45.98 o                         
  -1  -9   2       1254.52       1343.00        43.93 o                         
   0  -9   2        470.71        508.17        33.23 o                         
   1  -9   2        539.14        545.76        38.36 o                         
   2  -9   2       2298.51       2215.96        67.53 o                         
   3  -9   2         19.51         40.90        10.80 o                         
   4  -9   2       2209.92       2154.36        52.87 o                         
   5  -9   2         25.06         17.53        12.50 o                         
   6  -9   2          2.20        -12.88        12.88 o                         
   7  -9   2        794.82        719.13        45.83 o                         
   8  -9   2         50.07         43.52        17.22 o                         
   9  -9   2          4.11         15.66        17.17 o                         
  10  -9   2        443.12        532.37       119.91 o                         
  -8  -8   2        429.77        516.43        77.72 o                         
  -7  -8   2        794.80        750.41        53.72 o                         
  -6  -8   2        981.85        934.45        51.41 o                         
  -5  -8   2        414.34        439.43        34.80 o                         
  -4  -8   2       1677.21       1782.26        81.86 o                         
  -3  -8   2        631.10        718.76        38.12 o                         
  -2  -8   2          3.30         -1.37         6.22 o                         
  -1  -8   2       1210.23       1215.84        37.82 o                         
   0  -8   2          3.11         -6.73         6.73 o                         
   1  -8   2        854.64        894.27        41.24 o                         
   2  -8   2        437.01        417.11        27.71 o                         
   3  -8   2        111.43        117.46        13.12 o                         
   4  -8   2        883.78        839.32        33.74 o                         
   5  -8   2       1758.27       1740.19        46.28 o                         
   6  -8   2       1131.26       1101.55        51.61 o                         
   7  -8   2       1265.98       1294.56        57.58 o                         
   8  -8   2        112.35         25.68        11.47 o                         
   9  -8   2        356.27        441.77        49.41 o                         
  10  -8   2         25.65         33.99        46.15 o                         
  -9  -7   2         84.63         75.24        36.58 o                         
  -8  -7   2        342.82        354.43        40.99 o                         
  -7  -7   2         26.81         19.97        16.93 o                         
  -6  -7   2        473.64        419.54        32.28 o                         
  -5  -7   2         55.43         61.97        12.15 o                         
  -4  -7   2        177.73        243.10        29.76 o                         
  -3  -7   2       1955.61       1977.30        57.70 o                         
  -2  -7   2        515.55        550.40        20.74 o                         
  -1  -7   2        779.94        795.38        28.76 o                         
   0  -7   2       3730.04       3718.71        66.99 o                         
   1  -7   2       1045.65       1151.82        38.36 o                         
   2  -7   2       5120.40       5112.05        72.79 o                         
   3  -7   2       1643.58       1712.47        44.92 o                         
   4  -7   2       3688.04       3735.15        69.40 o                         
   5  -7   2        458.07        470.10        31.32 o                         
   6  -7   2       2062.97       1886.62        70.54 o                         
   7  -7   2       2383.33       2287.53        80.36 o                         
   8  -7   2         30.77         29.67        12.74 o                         
   9  -7   2        648.48        678.98        61.03 o                         
  10  -7   2         61.52         74.06        23.68 o                         
  11  -7   2        170.39        138.52        63.78 o                         
  -9  -6   2         41.80         32.38        24.68 o                         
  -8  -6   2        358.69        408.13        47.73 o                         
  -7  -6   2        466.94        528.25        43.06 o                         
  -6  -6   2        318.16        342.02        27.19 o                         
  -5  -6   2       2529.93       2488.87        69.62 o                         
  -4  -6   2       2871.32       2952.50        90.40 o                         
  -3  -6   2       2541.30       2528.40        63.32 o                         
  -2  -6   2       2484.71       2354.37        50.38 o                         
  -1  -6   2       6579.27       6478.15       128.47 o                         
   0  -6   2       7071.61       7318.23       106.66 o                         
   1  -6   2       3701.15       3806.76        55.08 o                         
   2  -6   2       2733.66       2663.64        45.55 o                         
   3  -6   2       1395.37       1453.70        34.12 o                         
   4  -6   2         43.48         52.05         6.97 o                         
   5  -6   2       1788.19       1804.81        51.84 o                         
   6  -6   2       5035.53       4741.20        94.26 o                         
   7  -6   2         78.76         77.30        15.37 o                         
   8  -6   2         89.72         71.75        19.41 o                         
   9  -6   2          4.08          1.99        14.13 o                         
  10  -6   2        299.56        278.14        41.09 o                         
  11  -6   2        218.06        143.95        63.08 o                         
 -10  -5   2        499.54        640.15       124.21 o                         
  -9  -5   2        482.50        524.82        51.51 o                         
  -8  -5   2        887.32        878.43        54.10 o                         
  -7  -5   2       1028.86       1045.71        54.89 o                         
  -6  -5   2       1522.64       1521.41        51.08 o                         
  -5  -5   2         88.91        104.25        13.17 o                         
  -4  -5   2       1374.60       1432.70        46.49 o                         
  -3  -5   2       3435.44       3445.17        54.46 o                         
  -2  -5   2       2631.36       2695.63        43.08 o                         
  -1  -5   2       1446.05       1568.29        52.44 o                         
   0  -5   2        775.36        762.08        22.20 o                         
   1  -5   2       6048.37       6356.51        89.82 o                         
   2  -5   2        307.09        396.35        52.39 o                         
   3  -5   2       1567.31       1606.14        32.55 o                         
   4  -5   2       1037.26       1079.13        31.82 o                         
   5  -5   2        283.51        265.21        17.55 o                         
   6  -5   2        784.50        764.48        35.34 o                         
   7  -5   2        699.57        740.62        41.94 o                         
   8  -5   2        183.41        201.71        32.85 o                         
   9  -5   2       1539.09       1580.37        87.68 o                         
  10  -5   2        272.46        297.03        39.35 o                         
 -10  -4   2        510.79        461.04        59.83 o                         
  -9  -4   2         86.72         65.88        16.03 o                         
  -8  -4   2        930.57        912.48        51.28 o                         
  -7  -4   2         76.21         73.72        12.17 o                         
  -6  -4   2        258.21        275.20        22.75 o                         
  -5  -4   2        103.59         91.08        10.45 o                         
  -4  -4   2        407.21        418.14        18.73 o                         
  -3  -4   2        736.11        714.62        20.81 o                         
  -2  -4   2       1234.56       1273.05        27.09 o                         
  -1  -4   2         10.60         15.96         4.22 o                         
   0  -4   2       3123.57       3177.57        44.62 o                         
   1  -4   2       1520.72       1455.92        32.52 o                         
   2  -4   2       5589.48       5490.62        61.04 o                         
   3  -4   2       7855.73       8274.40        66.41 o                         
   4  -4   2      30786.89      31413.42       210.05 o                         
   5  -4   2       4858.15       4991.31        69.63 o                         
   6  -4   2       1064.92       1052.91        33.43 o                         
   7  -4   2       1296.47       1263.39        41.50 o                         
   8  -4   2        314.08        278.36        29.76 o                         
   9  -4   2         42.52         28.16        12.64 o                         
  10  -4   2         61.57         41.98        23.04 o                         
  11  -4   2        159.80        104.96        44.57 o                         
 -11  -3   2         41.73          2.92        23.90 o                         
 -10  -3   2         50.33         14.35        11.88 o                         
  -9  -3   2         16.34         21.58        15.12 o                         
  -8  -3   2          4.76         11.74        12.32 o                         
  -7  -3   2         10.57          9.30         4.53 o                         
  -6  -3   2         41.43         43.69         6.45 o                         
  -5  -3   2       1099.13       1079.32        27.78 o                         
  -4  -3   2       5237.41       5093.75        51.66 o                         
  -3  -3   2       5901.27       5909.15        61.54 o                         
  -2  -3   2       3476.88       3426.69        43.06 o                         
  -1  -3   2      12598.71      12549.80       187.87 o                         
   0  -3   2      10505.89      10314.34       173.27 o                         
   1  -3   2        270.14        254.29        14.54 o                         
   2  -3   2        341.41        303.65        12.29 o                         
   3  -3   2      12857.16      13249.56       113.78 o                         
   4  -3   2       1122.33       1186.86        21.51 o                         
   5  -3   2          9.35         16.83         4.49 o                         
   6  -3   2        905.72        839.36        21.28 o                         
   7  -3   2         20.50         17.29         4.91 o                         
   8  -3   2       1660.47       1636.07        64.13 o                         
   9  -3   2        330.80        352.58        32.28 o                         
  10  -3   2          0.95         -7.77        13.85 o                         
  11  -3   2        198.14        209.14        75.86 o                         
 -11  -2   2        118.72        117.32        31.51 o                         
 -10  -2   2        342.98        319.96        34.47 o                         
  -9  -2   2       1081.54       1176.44        68.27 o                         
  -8  -2   2        355.53        351.31        29.91 o                         
  -7  -2   2       1598.79       1652.84        51.37 o                         
  -6  -2   2       2793.55       2601.51        44.82 o                         
  -5  -2   2       5550.12       5570.70        59.65 o                         
  -4  -2   2       2183.03       2224.14        32.00 o                         
  -3  -2   2        564.83        673.32        15.51 o                         
  -2  -2   2        475.84        416.93        11.58 o                         
  -1  -2   2       1755.04       1782.41        26.85 o                         
   0  -2   2       1385.97       1512.71        33.67 o                         
   1  -2   2       2390.52       2529.22        31.25 o                         
   2  -2   2      10555.78      11168.01        88.91 o                         
   3  -2   2       5703.95       5670.37        41.29 o                         
   4  -2   2       1869.63       1979.07        35.21 o                         
   5  -2   2        360.33        365.46        15.75 o                         
   6  -2   2       1054.06       1006.17        32.99 o                         
   7  -2   2       2484.03       2474.00        64.62 o                         
   8  -2   2        413.24        412.51        31.90 o                         
   9  -2   2       1509.78       1528.45        66.33 o                         
  10  -2   2        771.68        855.52        60.00 o                         
  11  -2   2        211.28        244.63        73.34 o                         
 -11  -1   2        244.66        236.05        41.85 o                         
 -10  -1   2       2479.52       2508.29        93.80 o                         
  -9  -1   2        832.88        808.04        45.23 o                         
  -8  -1   2        594.06        558.47        31.91 o                         
  -7  -1   2       1251.69       1277.89        46.51 o                         
  -6  -1   2        105.06        120.81        11.95 o                         
  -5  -1   2        115.64        137.71        11.19 o                         
  -4  -1   2       1165.99       1180.74        22.51 o                         
  -3  -1   2          2.32          8.25         3.22 o                         
  -2  -1   2      66605.35      66015.27       506.50 o                         
   1  -1   2      15716.15      15679.22       130.14 o                         
   2  -1   2       8372.23       8358.05        78.66 o                         
   3  -1   2       2698.01       2621.56        42.71 o                         
   4  -1   2       2388.11       2448.44        40.58 o                         
   5  -1   2       8636.57       8412.97        84.80 o                         
   6  -1   2          7.52          9.50         5.61 o                         
   7  -1   2       3592.32       3662.70        87.49 o                         
   8  -1   2        747.51        769.48        44.06 o                         
   9  -1   2        709.86        760.34        48.62 o                         
  10  -1   2         20.97         34.52        14.18 o                         
 -11   0   2          3.19        -23.88        23.88 o                         
 -10   0   2        352.16        344.97        34.32 o                         
  -9   0   2         28.04         20.58         9.48 o                         
  -8   0   2         17.75         12.12         7.07 o                         
  -7   0   2       2829.70       2813.92        54.18 o                         
  -6   0   2        862.68        864.02        27.57 o                         
  -5   0   2        773.90        768.36        19.31 o                         
  -4   0   2       4686.72       4699.40        46.66 o                         
  -3   0   2        724.77        661.81        16.77 o                         
  -2   0   2      15210.53      15520.63       193.94 o                         
   1   0   2          4.14         13.17         8.95 o                         
   2   0   2       5993.89       5895.61        60.22 o                         
   3   0   2       2560.91       2631.62        41.73 o                         
   4   0   2       2833.61       2869.72        45.39 o                         
   5   0   2         62.45         59.80         8.67 o                         
   6   0   2          0.48          1.93         5.84 o                         
   7   0   2        889.62        827.83        49.15 o                         
   8   0   2        563.87        582.89        39.74 o                         
   9   0   2          1.97         -4.06        10.92 o                         
  10   0   2         81.17        124.94        23.07 o                         
 -11   1   2        331.64        368.98        53.37 o                         
 -10   1   2         92.40         71.92        21.92 o                         
  -9   1   2       1006.56       1034.32        59.76 o                         
  -8   1   2       1625.71       1675.24        54.65 o                         
  -7   1   2       1665.35       1675.87        41.00 o                         
  -6   1   2        756.24        792.58        21.90 o                         
  -5   1   2       5841.79       5763.16        51.69 o                         
  -4   1   2        916.21        911.11        19.17 o                         
  -3   1   2       1728.38       1620.81        28.15 o                         
  -2   1   2        221.16        219.09         8.24 o                         
  -1   1   2       3277.86       3246.96        64.52 o                         
   1   1   2       1287.63       1383.71        54.49 o                         
   2   1   2       1111.69       1049.63        22.16 o                         
   3   1   2       2621.36       2514.60        35.75 o                         
   4   1   2        300.79        325.51        12.50 o                         
   5   1   2       1032.22       1066.91        38.35 o                         
   6   1   2         50.55         43.93        11.91 o                         
   7   1   2       3613.99       3851.04        97.93 o                         
   8   1   2        453.70        469.11        37.78 o                         
   9   1   2        317.06        376.69        32.61 o                         
  10   1   2        338.95        397.03        45.57 o                         
 -11   2   2         71.88        113.34        31.57 o                         
 -10   2   2        258.14        289.07        33.69 o                         
  -9   2   2        331.80        283.40        31.62 o                         
  -8   2   2        331.02        337.22        26.61 o                         
  -7   2   2        300.09        303.96        14.91 o                         
  -6   2   2       1382.15       1336.84        31.63 o                         
  -5   2   2        881.60        870.03        25.61 o                         
  -4   2   2        308.17        322.55        12.40 o                         
  -3   2   2       2183.57       2174.51        28.26 o                         
  -2   2   2       1733.67       1621.33        21.26 o                         
  -1   2   2       2412.80       2438.23        34.17 o                         
   0   2   2       4362.92       4358.04        72.66 o                         
   1   2   2         32.51         60.58         8.24 o                         
   2   2   2       5453.11       5189.96       106.31 o                         
   3   2   2       1793.22       1577.50        29.24 o                         
   4   2   2        297.48        258.87        14.44 o                         
   5   2   2       6198.30       6060.09       111.67 o                         
   6   2   2        490.03        495.14        27.99 o                         
   7   2   2       1879.53       1896.23        75.56 o                         
   8   2   2        124.00        119.88        18.91 o                         
   9   2   2        469.07        539.81        51.08 o                         
  10   2   2          4.53         11.22        19.24 o                         
 -11   3   2          0.08         -4.19        37.22 o                         
 -10   3   2         56.93         41.83        17.75 o                         
  -9   3   2        426.07        420.17        39.19 o                         
  -8   3   2          2.49          4.48         9.02 o                         
  -7   3   2        895.66        940.43        33.55 o                         
  -6   3   2         87.28         78.30        12.29 o                         
  -5   3   2         16.70         47.58         6.94 o                         
  -4   3   2       2263.13       2223.96        33.00 o                         
  -3   3   2       5906.37       5867.43        59.18 o                         
  -2   3   2      12948.46      12639.39        87.21 o                         
  -1   3   2       1725.42       1838.56        36.07 o                         
   0   3   2       3496.19       3381.34        55.23 o                         
   1   3   2       6821.07       6640.00        77.25 o                         
   2   3   2         78.82        157.15        11.64 o                         
   3   3   2        253.61        198.49        11.89 o                         
   4   3   2       1700.66       1682.45        37.38 o                         
   5   3   2        384.63        391.89        18.28 o                         
   6   3   2          3.41          6.17         4.31 o                         
   7   3   2        413.23        414.37        35.77 o                         
   8   3   2         28.22         18.81        11.97 o                         
   9   3   2        106.72         76.31        25.30 o                         
 -11   4   2        416.72        439.33       105.32 o                         
 -10   4   2        314.24        289.43        34.96 o                         
  -9   4   2        794.93        846.62        55.37 o                         
  -8   4   2       1727.65       1675.27        56.14 o                         
  -7   4   2       2834.72       2825.89        65.62 o                         
  -6   4   2        489.26        473.03        21.87 o                         
  -5   4   2       1269.21       1259.10        30.40 o                         
  -4   4   2       1303.55       1210.68        25.81 o                         
  -3   4   2       4290.37       4130.90        60.35 o                         
  -2   4   2          4.58          9.46         4.44 o                         
  -1   4   2       5064.75       4879.53        62.61 o                         
   0   4   2        860.84        876.88        28.48 o                         
   1   4   2        475.57        601.04        25.18 o                         
   2   4   2       1834.96       2012.95        74.20 o                         
   3   4   2         53.51         40.90         8.70 o                         
   4   4   2       2197.79       2155.24        50.45 o                         
   5   4   2       2316.84       2261.26        47.18 o                         
   6   4   2         36.09         34.38         8.46 o                         
   7   4   2        796.20        876.17        52.16 o                         
   8   4   2       1110.86       1152.28        84.19 o                         
   9   4   2        609.34        622.63        66.87 o                         
 -11   5   2         70.89         96.53        37.53 o                         
 -10   5   2        292.08        307.26        36.11 o                         
  -9   5   2        215.63        160.30        28.45 o                         
  -8   5   2       1252.11       1258.26        51.14 o                         
  -7   5   2        285.37        274.76        19.42 o                         
  -6   5   2        239.27        230.70        15.98 o                         
  -5   5   2        765.20        747.33        26.63 o                         
  -4   5   2       1123.71       1089.64        25.18 o                         
  -3   5   2         23.25         41.94         7.67 o                         
  -2   5   2        270.55        248.68        13.92 o                         
  -1   5   2         56.69         50.86        13.18 o                         
   0   5   2       2818.80       2718.71        51.14 o                         
   1   5   2         68.57         93.62        11.37 o                         
   2   5   2        953.17        899.07        37.03 o                         
   3   5   2       2304.15       2208.12        57.21 o                         
   4   5   2       1804.36       1809.14        52.25 o                         
   5   5   2       2461.12       2535.68        67.85 o                         
   6   5   2       1202.45       1256.27        48.50 o                         
   7   5   2       3463.13       3395.30       124.92 o                         
   8   5   2        769.36        769.55        99.09 o                         
   9   5   2        480.31        454.36        66.58 o                         
 -11   6   2         22.17        -48.09        48.09 o                         
 -10   6   2          3.98         27.33        21.23 o                         
  -9   6   2         14.51         -3.56        21.40 o                         
  -8   6   2          1.49          1.27         9.01 o                         
  -7   6   2        291.90        281.14        25.10 o                         
  -6   6   2        856.63        838.55        32.97 o                         
  -5   6   2       1832.07       1817.70        45.22 o                         
  -4   6   2        749.29        694.51        25.84 o                         
  -3   6   2        908.81        937.94        33.04 o                         
  -2   6   2       7027.33       6975.75        88.27 o                         
  -1   6   2       3739.48       3984.55        80.99 o                         
   0   6   2       2041.07       2130.44        56.48 o                         
   1   6   2       5112.49       5177.77        96.45 o                         
   2   6   2       1600.58       1570.81        56.81 o                         
   3   6   2         90.12         83.61        17.69 o                         
   4   6   2       1239.61       1186.82        45.28 o                         
   5   6   2        828.83        839.59        36.66 o                         
   6   6   2         48.61         38.01        12.77 o                         
   7   6   2        190.27        137.55        27.94 o                         
   8   6   2        236.58        185.83        51.55 o                         
 -10   7   2        337.98        292.95        60.50 o                         
  -9   7   2        402.99        362.26        50.60 o                         
  -8   7   2          1.34         -0.38        10.17 o                         
  -7   7   2       1768.10       1818.64        65.96 o                         
  -6   7   2       1345.51       1318.19        47.21 o                         
  -5   7   2        548.94        566.76        19.59 o                         
  -4   7   2       3443.84       3429.58        54.55 o                         
  -3   7   2       4442.04       4385.55        82.87 o                         
  -2   7   2       1907.94       1928.25        73.39 o                         
  -1   7   2       1996.84       2125.94        72.24 o                         
   0   7   2       2063.17       2134.76        56.77 o                         
   1   7   2          0.44         14.03         8.76 o                         
   2   7   2        240.35        242.94        20.66 o                         
   3   7   2         72.02         72.00        15.61 o                         
   4   7   2        182.99        169.74        17.68 o                         
   5   7   2       1701.63       1640.55        84.14 o                         
   6   7   2        667.82        617.62        46.61 o                         
   7   7   2        208.62        204.49        30.71 o                         
   8   7   2        511.57        525.01        58.98 o                         
 -10   8   2        215.69        143.94        53.25 o                         
  -9   8   2        386.72        398.37        54.21 o                         
  -8   8   2         31.43         52.22        17.20 o                         
  -7   8   2        260.86        294.80        30.49 o                         
  -6   8   2         88.00         99.63        19.30 o                         
  -5   8   2       1918.16       1862.18        50.43 o                         
  -4   8   2         12.79         21.77         8.84 o                         
  -3   8   2         62.36         69.11        12.19 o                         
  -2   8   2          5.59          2.18        10.49 o                         
  -1   8   2        728.83        698.85        58.39 o                         
   0   8   2        942.05        974.06        41.47 o                         
   1   8   2       2668.83       2816.58        74.50 o                         
   2   8   2         91.82         81.31        14.36 o                         
   3   8   2       2791.65       2860.60        96.06 o                         
   4   8   2       1498.64       1431.39        79.25 o                         
   5   8   2       1516.75       1546.65        66.97 o                         
   6   8   2        589.25        536.23        46.58 o                         
   7   8   2        542.06        461.10        58.07 o                         
   8   8   2        310.12        296.80        87.38 o                         
 -10   9   2         67.46         60.50        45.91 o                         
  -9   9   2          6.84          7.95        16.84 o                         
  -8   9   2         91.63        108.54        23.96 o                         
  -7   9   2         15.44         26.29        12.98 o                         
  -6   9   2        497.56        513.78        41.71 o                         
  -5   9   2        364.92        388.59        43.93 o                         
  -4   9   2       4237.64       4215.53        94.44 o                         
  -3   9   2         61.17         87.91        17.58 o                         
  -2   9   2       3973.55       3779.57       112.72 o                         
  -1   9   2       4293.56       4334.68       166.98 o                         
   0   9   2       2727.91       2852.90        85.54 o                         
   1   9   2        870.19        921.19        45.20 o                         
   2   9   2        533.46        545.65        48.21 o                         
   3   9   2        340.21        408.31        38.98 o                         
   4   9   2         55.97         39.94        12.36 o                         
   5   9   2        676.62        701.10        48.53 o                         
   6   9   2          0.94        -10.18        13.77 o                         
   7   9   2          1.46        -34.67        34.67 o                         
  -9  10   2        771.54        843.55        98.52 o                         
  -8  10   2         84.85         55.66        23.15 o                         
  -7  10   2       1083.71       1080.72        82.03 o                         
  -6  10   2       1474.30       1455.58        82.40 o                         
  -5  10   2        716.60        764.04        59.11 o                         
  -4  10   2       1029.05       1010.87        61.96 o                         
  -3  10   2       1025.55       1114.36        65.44 o                         
  -2  10   2        789.01        798.79        63.57 o                         
  -1  10   2          0.60          2.13        25.43 o                         
   0  10   2       2796.50       2829.62       125.21 o                         
   1  10   2        128.04        191.00       531.79 o                         
   2  10   2        196.59        133.86        25.38 o                         
   3  10   2        289.06        252.94        32.68 o                         
   4  10   2         27.66         29.11        23.93 o                         
   5  10   2        583.31        635.27        48.02 o                         
   6  10   2        641.60        491.62        60.05 o                         
  -9  11   2        198.34        171.61        47.29 o                         
  -8  11   2        208.20        279.41        56.39 o                         
  -7  11   2        335.86        357.82        49.96 o                         
  -6  11   2         73.82         25.83        23.95 o                         
  -5  11   2        157.71        119.22        30.88 o                         
  -4  11   2         38.53         38.40        14.55 o                         
  -3  11   2        181.26        165.14        29.05 o                         
  -2  11   2        283.30        263.27        39.35 o                         
  -1  11   2         22.50         39.48        18.13 o                         
   0  11   2          2.05         -0.48        16.62 o                         
   1  11   2        774.96        835.45        69.49 o                         
   2  11   2         66.96         24.05        21.94 o                         
   3  11   2        703.26        697.70        50.51 o                         
   4  11   2        705.41        602.34        50.70 o                         
   5  11   2        989.86        985.11        84.34 o                         
  -8  12   2         88.40         50.78        48.57 o                         
  -7  12   2        140.18         88.49        47.92 o                         
  -6  12   2        457.48        382.61        93.54 o                         
  -5  12   2         83.21         63.46        26.93 o                         
  -4  12   2        958.13        900.19        81.81 o                         
  -3  12   2        132.03        177.12        30.77 o                         
  -2  12   2        463.49        507.02        57.12 o                         
  -1  12   2        992.65        969.55        78.65 o                         
   0  12   2        552.82        575.64        76.38 o                         
   1  12   2        767.18        810.27        94.34 o                         
   2  12   2        442.31        453.24        44.35 o                         
   3  12   2        595.26        553.94        48.36 o                         
   4  12   2         10.73        -28.51        28.51 o                         
   5  12   2        141.53        135.01        66.01 o                         
  -6  13   2        619.78        704.60       118.66 o                         
  -5  13   2        443.90        425.98        73.06 o                         
  -4  13   2        137.71         84.67        61.46 o                         
  -3  13   2        442.62        507.90       126.88 o                         
  -2  13   2       1339.89       1307.07        95.50 o                         
  -1  13   2         22.44         34.24        19.25 o                         
   0  13   2         95.23        398.97      1551.50 o                         
   1  13   2         35.79        149.19       234.24 o                         
   2  13   2          5.96        -22.16        22.16 o                         
   3  13   2         73.74         33.34        23.13 o                         
  -1  14   2        133.43        153.77        46.29 o                         
   0  14   2        103.61         99.25        37.33 o                         
   1  14   2        659.45        688.04        88.56 o                         
   2 -15   3        387.22        418.38       106.02 o                         
   3 -15   3         85.02        114.78        64.80 o                         
  -1 -14   3        857.18        990.88       157.53 o                         
   0 -14   3        446.32        401.78        99.47 o                         
   1 -14   3        548.09        623.98       121.99 o                         
   2 -14   3        580.07        575.48       112.48 o                         
   3 -14   3        681.58        962.17       143.96 o                         
   4 -14   3        394.49        514.21        93.07 o                         
   5 -14   3        128.68        126.30        58.99 o                         
  -4 -13   3        185.36        117.76        67.54 o                         
  -3 -13   3        647.18        635.95       133.36 o                         
  -2 -13   3        732.13        749.47        70.59 o                         
  -1 -13   3        232.80        238.51        44.92 o                         
   0 -13   3          9.10        -20.47        20.47 o                         
   1 -13   3        540.76        553.53        65.17 o                         
   2 -13   3         48.50         56.74        24.64 o                         
   3 -13   3          1.76         30.65        28.99 o                         
   4 -13   3        136.28        185.69        35.37 o                         
   5 -13   3         15.75         27.45        30.10 o                         
   6 -13   3         62.73         19.34        17.19 o                         
   7 -13   3        190.62        313.57        61.76 o                         
  -5 -12   3        134.36        151.23        46.39 o                         
  -4 -12   3          7.17         -5.15        15.55 o                         
  -3 -12   3         41.79         47.13        16.23 o                         
  -2 -12   3         95.74         62.71        26.66 o                         
  -1 -12   3         94.89        123.35        30.55 o                         
   0 -12   3         10.77         34.15        19.93 o                         
   1 -12   3        632.30        759.44        72.88 o                         
   2 -12   3       2047.17       2286.14       132.92 o                         
   3 -12   3        220.71        263.00        37.60 o                         
   4 -12   3        883.78        930.49        55.81 o                         
   5 -12   3        451.13        513.89        47.53 o                         
   6 -12   3        415.48        441.79        51.88 o                         
   7 -12   3          8.66         15.45        25.48 o                         
   8 -12   3        264.66        342.25        88.37 o                         
  -6 -11   3        125.95        139.03        44.35 o                         
  -5 -11   3        146.12        133.95        22.68 o                         
  -4 -11   3        817.53        724.67        73.81 o                         
  -3 -11   3       1955.38       2062.39        80.72 o                         
  -2 -11   3        323.47        362.98        30.21 o                         
  -1 -11   3        388.25        395.24        34.71 o                         
   0 -11   3       1380.68       1405.69        88.95 o                         
   1 -11   3       1236.52       1248.47        65.74 o                         
   2 -11   3        772.45        756.88        67.37 o                         
   3 -11   3        466.24        417.60        49.53 o                         
   4 -11   3       1164.01       1135.94        58.10 o                         
   5 -11   3        132.88        126.50        24.75 o                         
   6 -11   3        374.57        374.83        35.44 o                         
   7 -11   3        113.37         97.79        27.00 o                         
   8 -11   3          2.31          8.51        20.07 o                         
  -7 -10   3         93.31         84.31        20.59 o                         
  -6 -10   3        271.79        266.05        30.94 o                         
  -5 -10   3       1288.43       1387.07        67.81 o                         
  -4 -10   3        106.25        105.09        20.45 o                         
  -3 -10   3        620.89        595.27        41.29 o                         
  -2 -10   3        663.84        732.84        40.66 o                         
  -1 -10   3         12.40         12.61        11.92 o                         
   0 -10   3        183.92        180.70        20.11 o                         
   1 -10   3        108.38        136.26        21.60 o                         
   2 -10   3         48.51         60.61        13.75 o                         
   3 -10   3         26.27         34.06        12.22 o                         
   4 -10   3        164.27        135.66        28.67 o                         
   5 -10   3         27.99         19.72         9.27 o                         
   6 -10   3         12.81         15.82        11.47 o                         
   7 -10   3       1092.39       1115.57        59.68 o                         
   8 -10   3        124.71        108.38        29.15 o                         
   9 -10   3        257.48        290.12        58.76 o                         
  -8  -9   3         68.52         29.65        35.98 o                         
  -7  -9   3         73.45         49.47        17.30 o                         
  -6  -9   3        643.28        630.07        44.59 o                         
  -5  -9   3         20.10         42.50        12.67 o                         
  -4  -9   3         16.87         15.48        11.19 o                         
  -3  -9   3        217.77        204.41        31.53 o                         
  -2  -9   3        764.90        712.51        38.24 o                         
  -1  -9   3       1803.16       1878.93        65.87 o                         
   0  -9   3       1766.95       1791.14        62.66 o                         
   1  -9   3          9.29         17.58         9.79 o                         
   2  -9   3       4165.94       4123.22        94.71 o                         
   3  -9   3        939.72        943.55        41.59 o                         
   4  -9   3        316.14        314.62        21.00 o                         
   5  -9   3        942.72        968.34        50.03 o                         
   6  -9   3       1109.65       1105.56        54.82 o                         
   7  -9   3        796.31        809.51        47.87 o                         
   8  -9   3        307.63        304.40        34.00 o                         
   9  -9   3       1201.44       1250.81        98.58 o                         
  10  -9   3         27.54         53.86        54.08 o                         
  -8  -8   3         47.71         37.44        18.40 o                         
  -7  -8   3          6.67         -4.22        11.73 o                         
  -6  -8   3         54.67         57.22        13.97 o                         
  -5  -8   3        594.56        603.69        40.43 o                         
  -4  -8   3        267.63        267.77        25.72 o                         
  -3  -8   3       1148.87       1143.90        64.40 o                         
  -2  -8   3       1628.13       1654.83        49.81 o                         
  -1  -8   3       2096.29       2218.50        49.27 o                         
   0  -8   3       1522.37       1526.19        47.85 o                         
   1  -8   3       2376.76       2321.39        60.26 o                         
   2  -8   3       4950.06       4894.35       117.95 o                         
   3  -8   3        999.36       1037.83        39.43 o                         
   4  -8   3       3060.26       2914.78        67.46 o                         
   5  -8   3        197.29        185.57        16.26 o                         
   6  -8   3        128.66         96.27        14.94 o                         
   7  -8   3        225.22        185.36        24.72 o                         
   8  -8   3       1217.26       1122.95        74.99 o                         
   9  -8   3        118.70         50.80        19.49 o                         
  10  -8   3         47.48         80.17        38.16 o                         
  -9  -7   3         91.09         99.80        37.58 o                         
  -8  -7   3        829.24        887.75        72.95 o                         
  -7  -7   3        313.03        329.99        33.58 o                         
  -6  -7   3        196.61        188.22        21.74 o                         
  -5  -7   3       2392.14       2508.58        87.50 o                         
  -4  -7   3        997.24       1096.81        45.38 o                         
  -3  -7   3         18.47         31.51         9.34 o                         
  -2  -7   3       1112.41       1115.44        37.78 o                         
  -1  -7   3       2602.01       2724.22        50.46 o                         
   0  -7   3        998.08       1059.41        39.74 o                         
   1  -7   3        747.88        722.92        30.94 o                         
   2  -7   3        150.67        160.81        13.84 o                         
   3  -7   3         52.39         67.20        10.05 o                         
   4  -7   3         27.21         16.38         6.03 o                         
   5  -7   3        222.57        208.53        23.08 o                         
   6  -7   3        190.95        179.24        22.19 o                         
   7  -7   3        916.10        893.90        46.09 o                         
   8  -7   3        200.51        187.28        24.03 o                         
   9  -7   3        434.27        489.22        52.26 o                         
  10  -7   3        160.78        172.42        38.78 o                         
  -9  -6   3        563.29        544.33        64.31 o                         
  -8  -6   3        934.44        949.38        62.71 o                         
  -7  -6   3        200.33        208.28        25.15 o                         
  -6  -6   3       1282.96       1388.31        53.81 o                         
  -5  -6   3        885.66        887.45        41.37 o                         
  -4  -6   3         15.97         27.30         7.80 o                         
  -3  -6   3          2.27          6.73         7.63 o                         
  -2  -6   3         67.79         62.37         8.85 o                         
  -1  -6   3        145.45        165.99        11.82 o                         
   0  -6   3        475.41        409.39        18.97 o                         
   1  -6   3        414.36        471.65        20.07 o                         
   2  -6   3       1807.98       1774.44        40.64 o                         
   3  -6   3       2772.04       2788.92        53.03 o                         
   4  -6   3       1889.40       1895.48        40.68 o                         
   5  -6   3       2770.41       2713.63        62.54 o                         
   6  -6   3       5317.18       5163.22        88.83 o                         
   7  -6   3       2889.29       2971.67        82.35 o                         
   8  -6   3        251.32        231.84        32.40 o                         
   9  -6   3        773.39        796.92        64.38 o                         
  10  -6   3        215.79        171.86        32.53 o                         
 -10  -5   3        211.22        358.12        93.09 o                         
  -9  -5   3         46.19         16.60        24.44 o                         
  -8  -5   3         49.32         44.22        11.78 o                         
  -7  -5   3         76.03         84.39        13.08 o                         
  -6  -5   3        958.39        947.57        39.80 o                         
  -5  -5   3         53.51         51.63         9.95 o                         
  -4  -5   3        145.10        144.48        12.46 o                         
  -3  -5   3       1457.27       1280.64        66.42 o                         
  -2  -5   3       3841.94       3668.33        49.52 o                         
  -1  -5   3       6344.30       6784.44       102.02 o                         
   0  -5   3       5251.52       5185.54        65.31 o                         
   1  -5   3         41.64         13.41         5.15 o                         
   2  -5   3       5677.37       5447.22        63.53 o                         
   3  -5   3        538.83        576.45        19.87 o                         
   4  -5   3         44.24         24.79         7.17 o                         
   5  -5   3       2502.04       2483.70        55.18 o                         
   6  -5   3       2036.75       2062.33        53.76 o                         
   7  -5   3         39.14         36.75        10.42 o                         
   8  -5   3          4.68          3.71        13.32 o                         
   9  -5   3         70.45         77.23        21.68 o                         
  10  -5   3        208.83        188.47        41.61 o                         
 -10  -4   3        177.26        189.10        30.09 o                         
  -9  -4   3        123.80        104.60        20.10 o                         
  -8  -4   3       1111.12       1180.71        57.16 o                         
  -7  -4   3       2246.56       2279.31        88.01 o                         
  -6  -4   3        184.69        197.06        17.03 o                         
  -5  -4   3        940.36        865.44        30.77 o                         
  -4  -4   3       1798.07       1796.00        37.53 o                         
  -3  -4   3       6405.05       6275.66        87.08 o                         
  -2  -4   3       2261.95       2347.86        52.40 o                         
  -1  -4   3       3956.41       3935.13        41.74 o                         
   0  -4   3        302.12        275.27        16.94 o                         
   1  -4   3       3151.57       3226.91        62.07 o                         
   2  -4   3        384.62        486.26        17.11 o                         
   3  -4   3        939.26       1133.26        23.32 o                         
   4  -4   3        596.36        683.85        19.95 o                         
   5  -4   3       2071.73       2090.19        40.98 o                         
   6  -4   3          2.72          7.00         6.98 o                         
   7  -4   3        653.61        619.69        27.41 o                         
   8  -4   3       2377.74       2471.28        85.19 o                         
   9  -4   3       2409.59       2381.01       106.28 o                         
  10  -4   3        355.54        375.57        44.45 o                         
  11  -4   3        468.62        379.04        99.16 o                         
 -11  -3   3        241.37        259.94        45.26 o                         
 -10  -3   3        139.57        204.57        28.31 o                         
  -9  -3   3        212.65        275.93        33.27 o                         
  -8  -3   3       4183.24       4275.33       120.93 o                         
  -7  -3   3        733.12        734.98        31.34 o                         
  -6  -3   3        440.98        440.34        20.96 o                         
  -5  -3   3       1450.81       1465.54        33.95 o                         
  -4  -3   3        259.76        282.67        11.93 o                         
  -3  -3   3        221.63        225.21        11.17 o                         
  -2  -3   3        142.41        123.00         7.03 o                         
  -1  -3   3        568.71        538.73        19.60 o                         
   0  -3   3       7286.16       7150.42        66.01 o                         
   1  -3   3        321.64        366.96        14.46 o                         
   2  -3   3        774.59        724.54        19.94 o                         
   3  -3   3       2714.50       2691.93        32.72 o                         
   4  -3   3       8563.49       8708.35       122.86 o                         
   5  -3   3        856.48        796.87        21.66 o                         
   6  -3   3       1739.74       1785.95        37.14 o                         
   7  -3   3       3877.50       3784.23        66.89 o                         
   8  -3   3        991.87       1068.32        51.41 o                         
   9  -3   3       2409.53       2472.56        96.27 o                         
  10  -3   3        557.09        592.47        58.07 o                         
  11  -3   3        371.90        310.66        85.08 o                         
 -11  -2   3          0.68        -14.59        14.59 o                         
 -10  -2   3        247.83        263.49        27.75 o                         
  -9  -2   3        103.79         90.51        19.79 o                         
  -8  -2   3        116.53         96.78        19.11 o                         
  -7  -2   3         33.82         32.99         8.20 o                         
  -6  -2   3         52.85         55.23         7.35 o                         
  -5  -2   3        963.52        890.25        25.61 o                         
  -4  -2   3       3931.28       3998.24        43.41 o                         
  -3  -2   3       3489.34       3640.37        36.29 o                         
  -2  -2   3      17865.68      18237.72        86.85 o                         
  -1  -2   3       4407.15       4318.99        51.60 o                         
   0  -2   3      10199.14      10192.18       111.46 o                         
   1  -2   3       2262.03       2480.64        27.72 o                         
   2  -2   3      11375.10      10880.08       116.84 o                         
   3  -2   3       8429.30       8619.82        52.71 o                         
   4  -2   3        468.76        479.46        14.55 o                         
   5  -2   3       1808.28       1749.42        34.67 o                         
   6  -2   3       1086.76       1048.49        35.20 o                         
   7  -2   3         75.16         81.10        12.01 o                         
   8  -2   3        215.87        197.12        22.18 o                         
   9  -2   3        259.66        287.76        32.92 o                         
  10  -2   3          9.74         16.73        19.78 o                         
  11  -2   3          6.15         -7.84        20.87 o                         
 -11  -1   3        207.97        171.34        29.24 o                         
 -10  -1   3       1056.85       1058.13        60.57 o                         
  -9  -1   3       1197.46       1267.84        61.88 o                         
  -8  -1   3         35.68         33.95        11.03 o                         
  -7  -1   3       2485.10       2402.98        54.49 o                         
  -6  -1   3       1667.66       1538.54        39.92 o                         
  -5  -1   3       6133.34       6150.99        82.60 o                         
  -4  -1   3       2948.35       3022.64        35.11 o                         
  -3  -1   3      10354.68      10083.85        63.83 o                         
  -2  -1   3      58788.93      60026.00       631.80 o                         
  -1  -1   3       6699.89       6962.83       171.94 o                         
   0  -1   3       5206.00       5453.25       215.50 o                         
   1  -1   3       1179.59       1176.85        31.33 o                         
   2  -1   3       1210.35       1256.10        25.36 o                         
   3  -1   3       3274.78       3222.78        34.66 o                         
   4  -1   3        265.85        223.14        10.77 o                         
   5  -1   3        954.01        881.71        27.76 o                         
   6  -1   3        943.64        936.71        33.51 o                         
   7  -1   3        735.35        737.65        35.43 o                         
   8  -1   3        514.16        577.28        38.18 o                         
   9  -1   3        668.32        724.48        54.83 o                         
  10  -1   3        534.96        639.23        54.82 o                         
 -11   0   3        426.50        437.12        55.98 o                         
 -10   0   3       1115.63       1185.85        69.85 o                         
  -9   0   3        104.04        117.70        17.98 o                         
  -8   0   3       1993.05       1953.76        60.52 o                         
  -7   0   3       1168.94       1165.82        34.35 o                         
  -6   0   3        212.84        196.77        11.61 o                         
  -5   0   3       3730.85       3895.25        45.59 o                         
  -4   0   3        515.93        584.64        16.71 o                         
  -3   0   3       1183.44       1190.15        29.61 o                         
  -2   0   3       1070.66        934.47        21.12 o                         
  -1   0   3      26053.49      25527.78       185.33 o                         
   0   0   3       2852.02       2851.01        59.55 o                         
   1   0   3       5908.12       5901.18        68.54 o                         
   2   0   3          3.34         14.33         3.52 o                         
   3   0   3       7717.05       7851.60       103.00 o                         
   4   0   3       2968.13       3002.26        42.79 o                         
   5   0   3       1068.02        942.75        29.43 o                         
   6   0   3        545.42        546.41        28.88 o                         
   7   0   3       3986.44       4200.00       112.71 o                         
   8   0   3        798.80        913.14        50.51 o                         
   9   0   3        561.16        663.06        48.27 o                         
  10   0   3         85.53        117.92        23.27 o                         
 -11   1   3          8.34         10.13        19.36 o                         
 -10   1   3        458.69        501.14        50.42 o                         
  -9   1   3          3.03         25.65        12.45 o                         
  -8   1   3         13.39         20.05         7.31 o                         
  -7   1   3       1045.94       1022.22        26.90 o                         
  -6   1   3        191.83        173.26        11.30 o                         
  -5   1   3        469.84        497.46        15.84 o                         
  -4   1   3       4175.53       4178.17        45.72 o                         
  -3   1   3        109.21        131.12         7.94 o                         
  -2   1   3       5449.12       5610.80        33.88 o                         
  -1   1   3       8315.92       8202.79        72.14 o                         
   0   1   3      26359.67      26156.57       335.14 o                         
   1   1   3       1218.36       1135.75        23.44 o                         
   2   1   3       2147.36       2039.34        53.74 o                         
   3   1   3       5568.00       5469.22        53.14 o                         
   4   1   3        174.59        122.76        11.86 o                         
   5   1   3         46.01         70.71        10.31 o                         
   6   1   3        219.75        208.95        17.18 o                         
   7   1   3       1386.43       1374.00        52.66 o                         
   8   1   3         66.40         43.11        12.46 o                         
   9   1   3        194.01        204.52        26.60 o                         
  10   1   3        102.86         83.43        27.01 o                         
 -11   2   3         21.03          4.41        20.05 o                         
 -10   2   3        217.15        231.06        34.74 o                         
  -9   2   3        830.46        901.05        63.79 o                         
  -8   2   3       1147.02       1172.89        50.84 o                         
  -7   2   3       3422.69       3516.77        53.88 o                         
  -6   2   3       2439.12       2405.04        42.56 o                         
  -5   2   3       1827.97       1678.06        29.10 o                         
  -4   2   3       1755.65       1839.30        25.27 o                         
  -3   2   3       1028.54       1012.86        20.88 o                         
  -2   2   3       5023.46       4803.33        37.75 o                         
  -1   2   3       3411.56       3583.01        41.89 o                         
   0   2   3       2885.36       2902.92        52.27 o                         
   1   2   3       1115.98       1144.40        29.15 o                         
   2   2   3        639.75        567.92        19.46 o                         
   3   2   3        757.58        874.66        48.44 o                         
   4   2   3        142.07        133.57        10.96 o                         
   5   2   3         55.14         62.26         6.83 o                         
   6   2   3        834.22        783.69        30.48 o                         
   7   2   3        919.57       1028.91        57.61 o                         
   8   2   3        227.15        206.69        26.06 o                         
   9   2   3        520.80        596.33        54.53 o                         
 -11   3   3         78.64        113.90        30.86 o                         
 -10   3   3       1005.14        988.44        71.64 o                         
  -9   3   3         54.35         80.93        20.62 o                         
  -8   3   3        324.33        319.85        29.41 o                         
  -7   3   3       1418.06       1353.11        29.95 o                         
  -6   3   3        521.34        514.41        24.77 o                         
  -5   3   3        368.03        305.76        15.29 o                         
  -4   3   3        163.63        157.66         8.34 o                         
  -3   3   3        776.83        684.57        16.38 o                         
  -2   3   3       1519.87       1527.43        23.40 o                         
  -1   3   3          7.91         11.92         5.57 o                         
   0   3   3       1942.51       1998.03        83.17 o                         
   1   3   3       3816.55       3945.70        66.62 o                         
   2   3   3        350.15        249.08        14.61 o                         
   3   3   3        488.76        493.03        26.36 o                         
   4   3   3       2914.23       2916.94        50.77 o                         
   5   3   3       6273.08       6098.41       220.33 o                         
   6   3   3        761.87        754.75        27.07 o                         
   7   3   3        968.26        989.54        57.70 o                         
   8   3   3       1490.31       1572.78        78.29 o                         
   9   3   3        780.85        807.24        65.53 o                         
 -11   4   3          1.29         -8.24        19.55 o                         
 -10   4   3         75.85         38.91        16.35 o                         
  -9   4   3        385.71        397.38        48.49 o                         
  -8   4   3         67.46         75.59        16.26 o                         
  -7   4   3        221.34        233.70        17.46 o                         
  -6   4   3          2.73          1.55         4.69 o                         
  -5   4   3        162.93        163.37         9.25 o                         
  -4   4   3       4280.59       4291.81        44.66 o                         
  -3   4   3       2563.70       2631.43        37.17 o                         
  -2   4   3       7005.39       6920.83        75.15 o                         
  -1   4   3        513.42        595.66        24.44 o                         
   0   4   3      18311.34      18621.94       304.39 o                         
   1   4   3      10731.24      11283.61       254.45 o                         
   2   4   3        742.96        718.90        26.25 o                         
   3   4   3       7165.90       7079.00       131.82 o                         
   4   4   3       3675.18       3758.19        88.04 o                         
   5   4   3       1376.43       1354.80        40.09 o                         
   6   4   3        177.34        175.08        16.56 o                         
   7   4   3       1044.24       1060.72        63.32 o                         
   8   4   3          0.16         -5.23        19.37 o                         
   9   4   3         12.22          9.87        26.73 o                         
 -11   5   3         50.13         67.98        41.25 o                         
 -10   5   3          7.63        -13.87        13.87 o                         
  -9   5   3        494.03        500.93        56.05 o                         
  -8   5   3        719.60        732.02        46.75 o                         
  -7   5   3       2115.22       2100.60        59.46 o                         
  -6   5   3        667.12        698.58        27.41 o                         
  -5   5   3       3510.84       3381.45        45.96 o                         
  -4   5   3       3141.24       3261.94        46.75 o                         
  -3   5   3       4662.14       4650.69        61.84 o                         
  -2   5   3       1281.45       1214.59        30.46 o                         
  -1   5   3       6184.94       6326.62        86.23 o                         
   0   5   3       5343.81       5579.48        81.20 o                         
   1   5   3        957.68       1148.27        41.92 o                         
   2   5   3        590.17        524.34        30.92 o                         
   3   5   3         92.69        111.08        16.55 o                         
   4   5   3         22.96         35.29         9.10 o                         
   5   5   3         14.54         12.37         8.51 o                         
   6   5   3         70.60         54.03        11.26 o                         
   7   5   3         18.13         15.82        16.34 o                         
   8   5   3         70.22         62.16        43.61 o                         
   9   5   3         96.27         70.22        46.69 o                         
 -10   6   3        720.49        766.63        92.22 o                         
  -9   6   3        775.10        712.92        82.97 o                         
  -8   6   3        995.53        998.47        62.96 o                         
  -7   6   3       1637.42       1746.30        65.71 o                         
  -6   6   3        999.34       1046.97        37.24 o                         
  -5   6   3       1502.63       1437.10        34.13 o                         
  -4   6   3        144.35        117.99        10.14 o                         
  -3   6   3       1217.30       1165.57        36.38 o                         
  -2   6   3         12.92         21.71         7.65 o                         
  -1   6   3         60.46         68.57        12.08 o                         
   0   6   3        439.48        499.39        26.01 o                         
   1   6   3        206.63        204.41        21.58 o                         
   2   6   3       2777.00       2794.52       140.39 o                         
   3   6   3       3286.99       3452.92       106.03 o                         
   4   6   3        307.98        353.20        50.45 o                         
   5   6   3       1887.10       1912.90        65.19 o                         
   6   6   3        857.69        785.86        45.80 o                         
   7   6   3        162.75        147.16        28.10 o                         
   8   6   3          2.80          5.95        16.50 o                         
 -10   7   3        279.75        310.75        61.16 o                         
  -9   7   3          4.04         -1.36        17.32 o                         
  -8   7   3          0.15          0.61        14.39 o                         
  -7   7   3         55.18         72.89        15.59 o                         
  -6   7   3        600.07        650.61        41.65 o                         
  -5   7   3         21.34         14.80         5.59 o                         
  -4   7   3         63.86         56.53        10.90 o                         
  -3   7   3        108.09         94.42        15.62 o                         
  -2   7   3       6589.19       6640.85       128.55 o                         
  -1   7   3        260.52        327.35        24.81 o                         
   0   7   3       2626.46       2596.75        59.23 o                         
   1   7   3       7217.41       7344.55       116.10 o                         
   2   7   3        610.31        647.43        43.32 o                         
   3   7   3        976.21       1050.72        56.26 o                         
   4   7   3        576.09        765.90        44.66 o                         
   5   7   3        919.05        899.51        65.56 o                         
   6   7   3         34.56         13.00        13.13 o                         
   7   7   3        385.95        341.89        45.45 o                         
   8   7   3         11.16         37.55        32.69 o                         
 -10   8   3         57.64        104.65        50.25 o                         
  -9   8   3        279.90        337.87        48.97 o                         
  -8   8   3        590.62        534.53        50.90 o                         
  -7   8   3       2530.85       2616.40        90.25 o                         
  -6   8   3        636.66        640.99        43.77 o                         
  -5   8   3        223.38        222.45        22.50 o                         
  -4   8   3       3167.24       3154.14        74.94 o                         
  -3   8   3         64.45         64.83        16.17 o                         
  -2   8   3        301.01        342.54        32.58 o                         
  -1   8   3       1082.15       1189.81        60.97 o                         
   0   8   3       2303.83       2318.76        74.80 o                         
   1   8   3        123.26        124.20        16.70 o                         
   2   8   3        608.36        665.17        37.05 o                         
   3   8   3        577.79        646.08        47.83 o                         
   4   8   3        152.02         83.26        18.67 o                         
   5   8   3         28.11         29.31        12.22 o                         
   6   8   3         30.18         15.24        13.33 o                         
   7   8   3         51.64          7.04        30.02 o                         
   8   8   3        848.43        879.54       147.53 o                         
 -10   9   3        275.39        297.95        81.01 o                         
  -9   9   3        666.19        712.79        73.12 o                         
  -8   9   3        193.44        244.55        44.26 o                         
  -7   9   3        875.10        822.32        53.91 o                         
  -6   9   3        254.26        314.62        37.10 o                         
  -5   9   3       1607.30       1626.93        94.72 o                         
  -4   9   3         80.03         58.78        14.08 o                         
  -3   9   3         14.19         11.43        11.44 o                         
  -2   9   3         47.84         79.82        18.60 o                         
  -1   9   3        652.57        657.57        48.28 o                         
   0   9   3          4.91          4.61         8.67 o                         
   1   9   3        364.01        354.52        34.93 o                         
   2   9   3         86.68         59.96        18.13 o                         
   3   9   3       1969.92       1983.02        85.57 o                         
   4   9   3        257.64        210.97        29.00 o                         
   5   9   3       1234.80       1242.01        63.97 o                         
   6   9   3        904.61        912.27        63.16 o                         
   7   9   3        660.96        810.81       143.26 o                         
  -9  10   3         14.70         33.03        26.04 o                         
  -8  10   3          7.77         -1.95        17.01 o                         
  -7  10   3        155.05        140.90        26.36 o                         
  -6  10   3        401.86        359.62        40.38 o                         
  -5  10   3         27.73          6.20        14.86 o                         
  -4  10   3        215.28        217.52        26.70 o                         
  -3  10   3         47.10         63.69        18.73 o                         
  -2  10   3       3293.38       3240.92       125.32 o                         
  -1  10   3        358.05        397.87        44.92 o                         
   0  10   3        309.97        280.01        46.34 o                         
   1  10   3       2136.24       2229.48       115.32 o                         
   2  10   3        784.82        827.71        61.94 o                         
   3  10   3        918.53        829.88        59.31 o                         
   4  10   3        974.86        956.36        98.40 o                         
   5  10   3       1896.77       1915.43        83.81 o                         
   6  10   3          2.09          4.41        32.52 o                         
  -9  11   3        193.28        128.91        63.65 o                         
  -8  11   3         55.50         54.76        40.40 o                         
  -7  11   3        647.30        644.31        85.55 o                         
  -6  11   3        739.47        780.46        63.85 o                         
  -5  11   3        300.08        272.92        42.40 o                         
  -4  11   3       1433.55       1436.33        78.14 o                         
  -3  11   3        654.53        660.80        53.14 o                         
  -2  11   3        305.78        312.76        42.63 o                         
  -1  11   3        756.18        744.01        65.03 o                         
   0  11   3       2670.59       2681.67       130.74 o                         
   1  11   3        248.58        273.08        41.56 o                         
   2  11   3          3.85         -2.16        17.65 o                         
   3  11   3         99.51         79.29        19.74 o                         
   4  11   3          5.08         11.62        20.52 o                         
   5  11   3         16.05         73.65        29.91 o                         
  -8  12   3        283.02        339.49        90.64 o                         
  -7  12   3        551.07        629.88       122.65 o                         
  -6  12   3        291.71        232.71        70.97 o                         
  -5  12   3        509.63        470.53        60.21 o                         
  -4  12   3         11.40         18.73        20.50 o                         
  -3  12   3          4.03         -5.39        13.86 o                         
  -2  12   3         61.02         80.56        25.28 o                         
  -1  12   3          7.13         12.83        14.74 o                         
   0  12   3         12.40          4.14        18.66 o                         
   1  12   3        120.45        179.52        80.09 o                         
   2  12   3         51.87         95.92        37.97 o                         
   3  12   3        521.13        396.62        47.98 o                         
   4  12   3        157.54         54.34        24.83 o                         
  -6  13   3         32.28        -14.76        20.35 o                         
  -5  13   3          2.66        -20.78        20.78 o                         
  -4  13   3        246.82        358.67        55.34 o                         
  -3  13   3         84.97         79.66        51.56 o                         
  -2  13   3        807.76        787.62        95.59 o                         
  -1  13   3        609.38        563.21        64.27 o                         
   0  13   3        180.27        202.34        40.34 o                         
   1  13   3        736.80        782.41       209.69 o                         
   2  13   3        261.17        231.85        64.77 o                         
   3  13   3        328.56        254.55        51.40 o                         
   0  14   3        309.32        266.68       179.72 o                         
   1  14   3        411.66        412.70        71.88 o                         
   2 -15   4         14.00        104.80        59.64 o                         
   3 -15   4         84.55         53.73        43.42 o                         
  -1 -14   4          4.84         51.27        40.42 o                         
   0 -14   4        213.42        231.25        76.32 o                         
   1 -14   4         15.27         61.29        53.76 o                         
   2 -14   4         17.28          2.29        28.60 o                         
   3 -14   4         30.21         -4.06        24.35 o                         
   4 -14   4        755.78        925.93       242.42 o                         
   5 -14   4         63.43         27.28        32.06 o                         
  -4 -13   4        325.74        246.48        81.33 o                         
  -3 -13   4        286.91        518.25       121.41 o                         
  -2 -13   4        279.88        335.72        53.90 o                         
  -1 -13   4       1020.51       1092.93        87.47 o                         
   0 -13   4        310.17        375.78        56.90 o                         
   1 -13   4        427.10        425.71        57.82 o                         
   2 -13   4       1126.09       1188.14        95.53 o                         
   3 -13   4        723.65        709.43        63.59 o                         
   4 -13   4        385.11        713.07       172.99 o                         
   5 -13   4        243.10        289.65        43.11 o                         
   6 -13   4        511.97        593.89        69.68 o                         
   7 -13   4         91.17         99.33        54.26 o                         
  -5 -12   4        124.10        114.71        32.34 o                         
  -4 -12   4        780.30        729.31        58.60 o                         
  -3 -12   4       2145.27       2238.03       117.02 o                         
  -2 -12   4        645.32        671.98        53.54 o                         
  -1 -12   4        231.85        223.44        36.55 o                         
   0 -12   4        595.88        702.63        69.61 o                         
   1 -12   4       1006.51       1048.94        85.00 o                         
   2 -12   4          7.40         25.78        18.69 o                         
   3 -12   4        215.22        177.23        30.59 o                         
   4 -12   4         31.98         43.69        17.89 o                         
   5 -12   4          5.86          9.06        15.27 o                         
   6 -12   4         37.96         35.27        19.62 o                         
   7 -12   4        120.63        116.24        40.36 o                         
   8 -12   4          0.75        -32.45        32.45 o                         
  -6 -11   4         22.53         23.19        23.71 o                         
  -5 -11   4         57.31         77.69        19.66 o                         
  -4 -11   4        797.98        769.64        57.28 o                         
  -3 -11   4        694.96        704.51        43.33 o                         
  -2 -11   4          9.41         14.52         8.88 o                         
  -1 -11   4        567.92        589.63        40.78 o                         
   0 -11   4        175.61        143.57        22.40 o                         
   1 -11   4       1122.76       1129.70        64.57 o                         
   2 -11   4        722.61        716.69        44.73 o                         
   3 -11   4         60.00         78.06        20.00 o                         
   4 -11   4        664.65        660.79        44.73 o                         
   5 -11   4        650.06        641.50        49.43 o                         
   6 -11   4        226.82        272.86        29.55 o                         
   7 -11   4        397.91        343.21        40.06 o                         
   8 -11   4        200.03        214.22        50.75 o                         
  -7 -10   4         27.93         59.54        30.46 o                         
  -6 -10   4        116.46        124.98        21.99 o                         
  -5 -10   4        193.40        153.10        23.53 o                         
  -4 -10   4        589.62        569.63        41.57 o                         
  -3 -10   4         70.65         69.42        12.13 o                         
  -2 -10   4        615.64        589.32        36.02 o                         
  -1 -10   4        799.44        841.33        46.83 o                         
   0 -10   4       2186.25       2267.51        81.89 o                         
   1 -10   4        380.04        421.05        33.58 o                         
   2 -10   4       3212.39       3214.91        99.71 o                         
   3 -10   4        625.33        642.32        41.13 o                         
   4 -10   4        302.63        423.14        30.25 o                         
   5 -10   4        241.83        266.08        25.12 o                         
   6 -10   4        567.13        548.77        40.71 o                         
   7 -10   4        251.18        248.11        37.94 o                         
   8 -10   4         63.36         21.34        12.41 o                         
   9 -10   4        339.73        326.20        61.44 o                         
  -8  -9   4         74.40         77.99        42.05 o                         
  -7  -9   4         18.51         20.52        12.61 o                         
  -6  -9   4        742.88        755.87        49.07 o                         
  -5  -9   4       1564.95       1647.73        70.06 o                         
  -4  -9   4        184.35        193.96        21.44 o                         
  -3  -9   4       3883.37       3938.22        90.22 o                         
  -2  -9   4       1253.37       1251.53        44.85 o                         
  -1  -9   4        219.98        236.15        18.87 o                         
   0  -9   4        347.24        333.74        24.30 o                         
   1  -9   4       1127.04       1127.47        53.22 o                         
   2  -9   4        633.33        628.55        38.56 o                         
   3  -9   4          5.03          9.03         7.50 o                         
   4  -9   4        107.16        144.74        14.71 o                         
   5  -9   4         25.64         43.12        13.55 o                         
   6  -9   4         48.87         29.52        11.65 o                         
   7  -9   4        881.31        857.08        49.17 o                         
   8  -9   4         77.31         46.10        17.69 o                         
   9  -9   4        427.24        406.33        56.73 o                         
  10  -9   4        173.74        270.51        92.00 o                         
  -9  -8   4        222.08        186.44        98.11 o                         
  -8  -8   4        633.21        688.88        71.85 o                         
  -7  -8   4        194.72        152.90        31.40 o                         
  -6  -8   4        495.89        479.76        37.00 o                         
  -5  -8   4        166.41        135.71        18.30 o                         
  -4  -8   4       1134.26       1147.11        53.54 o                         
  -3  -8   4       1210.48       1269.76        50.01 o                         
  -2  -8   4        440.79        439.47        24.98 o                         
  -1  -8   4        173.90        169.19        14.86 o                         
   0  -8   4        554.15        531.72        29.04 o                         
   1  -8   4        111.52        107.52        13.95 o                         
   2  -8   4        938.30        969.48        40.79 o                         
   3  -8   4        203.57        208.83        19.41 o                         
   4  -8   4        379.11        375.36        22.61 o                         
   5  -8   4       1720.44       1664.12        67.92 o                         
   6  -8   4        559.10        531.85        39.48 o                         
   7  -8   4       3378.52       3243.27        91.26 o                         
   8  -8   4       1283.92       1230.09        78.96 o                         
   9  -8   4       1780.84       1831.24       101.61 o                         
  10  -8   4         74.70        108.67        37.70 o                         
  -9  -7   4        101.86         88.00        60.44 o                         
  -8  -7   4        305.78        271.07        41.08 o                         
  -7  -7   4        274.68        217.70        25.97 o                         
  -6  -7   4         42.04         32.63         9.17 o                         
  -5  -7   4        137.46        111.85        15.33 o                         
  -4  -7   4        153.49        143.17        17.12 o                         
  -3  -7   4         10.65          6.28         6.79 o                         
  -2  -7   4       1530.19       1532.67        43.15 o                         
  -1  -7   4       2202.45       2340.07        42.31 o                         
   0  -7   4       1864.82       1872.24        53.62 o                         
   1  -7   4       2076.74       2024.22        50.38 o                         
   2  -7   4       4111.34       4182.42        81.10 o                         
   3  -7   4       3061.03       3010.07        68.11 o                         
   4  -7   4       3650.54       3590.54        89.65 o                         
   5  -7   4        353.02        332.18        25.67 o                         
   6  -7   4        155.27        183.38        18.28 o                         
   7  -7   4       1091.17       1100.57        50.70 o                         
   8  -7   4        202.90        168.51        29.01 o                         
   9  -7   4         63.07         61.67        36.54 o                         
  10  -7   4         45.85         33.80        33.16 o                         
 -10  -6   4          0.81         -7.23        34.37 o                         
  -9  -6   4         33.33         30.85        14.90 o                         
  -8  -6   4        450.87        471.96        47.08 o                         
  -7  -6   4        366.85        379.87        29.74 o                         
  -6  -6   4       1368.79       1322.05        50.51 o                         
  -5  -6   4       4384.63       4415.06        86.15 o                         
  -4  -6   4        272.73        281.14        21.15 o                         
  -3  -6   4       2407.78       2445.17        54.03 o                         
  -2  -6   4       1837.48       1874.12        41.35 o                         
  -1  -6   4       6985.97       7227.58       109.33 o                         
   0  -6   4       1105.68       1080.93        35.46 o                         
   1  -6   4        878.12        761.61        27.52 o                         
   2  -6   4       1699.13       1678.76        38.50 o                         
   3  -6   4       1235.83       1280.55        38.82 o                         
   4  -6   4          9.93         14.80         6.11 o                         
   5  -6   4        240.64        250.12        18.87 o                         
   6  -6   4          7.22         -5.81         6.37 o                         
   7  -6   4        951.87        991.44        52.07 o                         
   8  -6   4         26.54         36.38        12.83 o                         
   9  -6   4         51.16         50.12        17.52 o                         
  10  -6   4        112.04        117.91        28.66 o                         
 -10  -5   4        683.19        818.52        96.65 o                         
  -9  -5   4        260.54        269.27        34.73 o                         
  -8  -5   4        963.90       1031.68        64.21 o                         
  -7  -5   4        872.81        879.75        41.90 o                         
  -6  -5   4       6106.61       6048.48       108.76 o                         
  -5  -5   4       1700.25       1726.46        47.63 o                         
  -4  -5   4          1.13          3.57         7.17 o                         
  -3  -5   4       3334.59       3133.43        69.65 o                         
  -2  -5   4         64.69         66.55         9.64 o                         
  -1  -5   4       1185.07       1137.24        27.03 o                         
   0  -5   4       3108.16       3319.39        81.81 o                         
   1  -5   4          0.80          7.41        17.94 o                         
   2  -5   4       7316.11       7696.99        92.63 o                         
   3  -5   4       2321.10       2248.66        38.02 o                         
   4  -5   4        940.57        984.16        27.55 o                         
   5  -5   4        893.16        915.29        25.89 o                         
   6  -5   4          5.58          3.51         5.74 o                         
   7  -5   4       1286.94       1349.90        56.81 o                         
   8  -5   4        350.51        306.26        36.04 o                         
   9  -5   4       1123.81       1248.89        78.79 o                         
  10  -5   4        219.39        257.17        46.19 o                         
 -10  -4   4        113.37        106.65        25.48 o                         
  -9  -4   4          0.39         -3.49        10.67 o                         
  -8  -4   4        462.06        486.00        42.03 o                         
  -7  -4   4         16.60         30.06         9.72 o                         
  -6  -4   4        421.09        431.12        23.58 o                         
  -5  -4   4       1004.85       1003.95        31.27 o                         
  -4  -4   4         31.37         32.84         5.31 o                         
  -3  -4   4        897.89        863.03        22.55 o                         
  -2  -4   4       3971.66       3911.00        53.36 o                         
  -1  -4   4       2360.58       2444.67        30.05 o                         
   0  -4   4       2931.67       2824.52        49.82 o                         
   1  -4   4       3997.88       4062.50        50.84 o                         
   2  -4   4       8491.61       9007.51       115.01 o                         
   3  -4   4         59.99         59.03         5.98 o                         
   4  -4   4       3488.55       3344.80        42.05 o                         
   5  -4   4       2488.11       2444.66        42.35 o                         
   6  -4   4        145.90        156.96        11.82 o                         
   7  -4   4        168.53        164.69        13.40 o                         
   8  -4   4       1286.42       1234.06        64.51 o                         
   9  -4   4         29.23         28.37        14.87 o                         
  10  -4   4        150.13        175.37        38.93 o                         
 -11  -3   4         12.51          2.72        16.54 o                         
 -10  -3   4        247.61        228.83        28.71 o                         
  -9  -3   4        756.73        676.69        51.35 o                         
  -8  -3   4       3367.69       3314.38       136.22 o                         
  -7  -3   4       1751.16       1756.45        46.38 o                         
  -6  -3   4        188.00        203.81        13.70 o                         
  -5  -3   4        901.99        892.88        25.61 o                         
  -4  -3   4       1659.32       1551.54        27.45 o                         
  -3  -3   4       6877.21       6804.21        54.16 o                         
  -2  -3   4       2655.66       2823.34        32.74 o                         
  -1  -3   4      14849.57      14292.88       118.53 o                         
   0  -3   4        702.61        612.56        23.11 o                         
   1  -3   4        432.07        435.24        13.96 o                         
   2  -3   4         50.85         29.91         4.50 o                         
   3  -3   4       3246.17       3296.41        34.79 o                         
   4  -3   4        981.32        931.27        25.33 o                         
   5  -3   4        288.61        303.50        13.50 o                         
   6  -3   4        846.04        821.97        26.10 o                         
   7  -3   4        478.43        451.52        23.76 o                         
   8  -3   4        260.58        236.42        23.65 o                         
   9  -3   4        173.84        144.00        25.56 o                         
  10  -3   4         74.48         36.31        19.17 o                         
  11  -3   4        384.85        388.43        99.05 o                         
 -11  -2   4        175.86        148.36        27.83 o                         
 -10  -2   4        558.90        577.50        41.15 o                         
  -9  -2   4       2652.07       2641.38        89.13 o                         
  -8  -2   4       1907.53       2009.11        64.28 o                         
  -7  -2   4        241.03        254.66        19.03 o                         
  -6  -2   4       2758.22       2697.80        43.94 o                         
  -5  -2   4       3587.79       3611.49        44.93 o                         
  -4  -2   4       2435.03       2547.18        33.80 o                         
  -3  -2   4       3631.81       3737.86        39.83 o                         
  -2  -2   4      11817.35      12661.92        81.61 o                         
  -1  -2   4         13.57         24.23         4.39 o                         
   0  -2   4       4357.00       4583.57       144.86 o                         
   1  -2   4         86.91         91.24         6.07 o                         
   2  -2   4        617.77        614.25        18.76 o                         
   3  -2   4       5941.58       6067.63        59.45 o                         
   4  -2   4        555.10        557.69        17.49 o                         
   5  -2   4       1424.47       1426.46        33.27 o                         
   6  -2   4       1315.56       1231.43        36.99 o                         
   7  -2   4       1709.32       1695.57        51.79 o                         
   8  -2   4          2.57         -0.41         8.53 o                         
   9  -2   4        583.74        618.56        48.41 o                         
  10  -2   4        820.50        957.76        67.65 o                         
  11  -2   4        145.35        152.27        60.57 o                         
 -11  -1   4         40.37         24.90        15.46 o                         
 -10  -1   4        104.95        129.32        20.95 o                         
  -9  -1   4          8.35         32.01        10.41 o                         
  -8  -1   4        387.39        341.88        26.57 o                         
  -7  -1   4        375.42        377.32        22.49 o                         
  -6  -1   4          3.57          2.55         3.02 o                         
  -5  -1   4         58.62         55.44         5.77 o                         
  -4  -1   4       5971.06       6606.94        69.92 o                         
  -3  -1   4         13.83         15.99         3.72 o                         
  -2  -1   4        186.58        113.89         7.30 o                         
  -1  -1   4       2168.00       2255.09        37.39 o                         
   0  -1   4       4335.37       4503.11        75.75 o                         
   1  -1   4       6558.76       6551.72        67.94 o                         
   2  -1   4      14127.65      13871.09       151.55 o                         
   3  -1   4      13029.05      13602.21       188.87 o                         
   4  -1   4        975.63        940.05        20.08 o                         
   5  -1   4       7482.24       7401.42        81.83 o                         
   6  -1   4          2.71          5.74         5.14 o                         
   7  -1   4        226.17        195.52        16.59 o                         
   8  -1   4        239.56        245.02        27.61 o                         
   9  -1   4        413.34        391.17        41.27 o                         
  10  -1   4         42.62         11.46        13.66 o                         
 -11   0   4        159.64        122.22        31.46 o                         
 -10   0   4         93.13        111.34        22.50 o                         
  -9   0   4         10.20         38.54        12.87 o                         
  -8   0   4        162.87        183.65        22.34 o                         
  -7   0   4       2799.34       2744.67        64.63 o                         
  -6   0   4        376.97        365.87        15.55 o                         
  -5   0   4       5150.33       5286.88        73.84 o                         
  -4   0   4       6728.38       6694.75        66.09 o                         
  -3   0   4        615.54        462.16        19.74 o                         
  -2   0   4        133.19        138.01         7.00 o                         
  -1   0   4        133.73        133.86         7.37 o                         
   0   0   4      17065.80      16839.86       132.37 o                         
   1   0   4         31.17         30.66         4.93 o                         
   2   0   4       5820.97       5815.27       149.03 o                         
   3   0   4       3988.29       4060.05        46.84 o                         
   4   0   4       4360.10       4552.79        63.60 o                         
   5   0   4        386.95        325.18        15.37 o                         
   6   0   4         52.38         43.22         9.18 o                         
   7   0   4         96.51         74.25        11.60 o                         
   8   0   4        714.29        774.91        49.90 o                         
   9   0   4         76.08         76.79        19.00 o                         
  10   0   4        313.20        317.69        36.79 o                         
 -11   1   4        118.65        125.51        32.59 o                         
 -10   1   4        316.92        359.93        41.84 o                         
  -9   1   4        866.23        955.22        65.36 o                         
  -8   1   4       2704.58       2723.09        86.51 o                         
  -7   1   4        829.50        821.19        33.86 o                         
  -6   1   4        202.84        170.84        15.17 o                         
  -5   1   4       4535.30       4495.99        63.70 o                         
  -4   1   4        248.24        243.11        12.19 o                         
  -3   1   4       2793.26       2814.43        33.27 o                         
  -2   1   4        562.60        584.63        12.54 o                         
  -1   1   4       4348.12       4374.81        57.55 o                         
   0   1   4        610.07        563.34        15.34 o                         
   1   1   4       6120.95       6115.46        67.79 o                         
   2   1   4        148.78        148.49        11.34 o                         
   3   1   4       7504.49       7439.14        91.69 o                         
   4   1   4         50.97         68.12         8.44 o                         
   5   1   4       1005.95        931.96        34.06 o                         
   6   1   4        123.33        117.29        14.12 o                         
   7   1   4       3603.71       3805.60       102.83 o                         
   8   1   4        642.48        675.17        47.09 o                         
   9   1   4        332.58        396.13        39.06 o                         
  10   1   4       1594.15       1691.84       148.98 o                         
 -11   2   4         17.13         56.88        23.83 o                         
 -10   2   4        777.23        827.60        65.85 o                         
  -9   2   4         31.84         28.05        14.74 o                         
  -8   2   4        415.41        421.54        37.33 o                         
  -7   2   4          1.03         -5.36         5.36 o                         
  -6   2   4         62.48         73.91        10.32 o                         
  -5   2   4         81.29        102.21         6.83 o                         
  -4   2   4        157.80        160.08         8.65 o                         
  -3   2   4         71.56         88.17         5.76 o                         
  -2   2   4       3047.99       2938.18        37.96 o                         
  -1   2   4       3708.01       3600.96        45.59 o                         
   0   2   4       8954.43       8862.53        78.98 o                         
   1   2   4       2792.74       2750.67        39.84 o                         
   2   2   4       3848.60       3667.73        83.73 o                         
   3   2   4       6587.76       6825.05        90.81 o                         
   4   2   4       1293.27       1232.26        33.24 o                         
   5   2   4       4363.08       4269.41        77.04 o                         
   6   2   4       1188.47       1180.37        34.21 o                         
   7   2   4       1352.27       1453.69        65.12 o                         
   8   2   4        164.92        213.17        28.27 o                         
   9   2   4        257.26        286.16        38.95 o                         
 -11   3   4         40.39         51.65        35.72 o                         
 -10   3   4         72.29         93.03        23.74 o                         
  -9   3   4        294.41        315.13        38.20 o                         
  -8   3   4         17.33         -1.46         9.23 o                         
  -7   3   4        997.20        919.49        26.65 o                         
  -6   3   4        140.32        169.09        14.94 o                         
  -5   3   4       4582.94       4735.12        55.23 o                         
  -4   3   4       2621.36       2686.66        34.47 o                         
  -3   3   4       4860.19       4730.99        47.27 o                         
  -2   3   4       7223.25       7094.55        54.96 o                         
  -1   3   4       4711.87       4642.53        75.01 o                         
   0   3   4      10093.72       9710.36       145.57 o                         
   1   3   4       2030.68       2180.14        51.74 o                         
   2   3   4       3916.77       4293.13        89.25 o                         
   3   3   4        991.81       1043.00        38.88 o                         
   4   3   4       1894.89       1831.76        41.54 o                         
   5   3   4        100.33         90.25        16.67 o                         
   6   3   4         50.11         61.23        12.60 o                         
   7   3   4          8.26         19.49        13.90 o                         
   8   3   4        587.68        542.32        43.54 o                         
   9   3   4        418.50        387.59        49.12 o                         
 -11   4   4        181.51        236.76        56.23 o                         
 -10   4   4        445.34        451.40        48.81 o                         
  -9   4   4         73.25         86.83        19.31 o                         
  -8   4   4        931.50       1001.22        60.05 o                         
  -7   4   4       3600.10       3689.68        68.12 o                         
  -6   4   4        933.20        917.33        28.93 o                         
  -5   4   4       4706.12       4772.82        66.33 o                         
  -4   4   4       1211.16       1171.28        23.77 o                         
  -3   4   4       5926.87       6167.34        70.48 o                         
  -2   4   4        853.54        926.80        52.85 o                         
  -1   4   4       3382.56       3535.03        56.28 o                         
   0   4   4       3367.16       3513.43        77.49 o                         
   1   4   4         71.22        129.70        14.58 o                         
   2   4   4         27.32         20.38         8.41 o                         
   3   4   4        786.06        854.98        38.87 o                         
   4   4   4        593.58        624.40        28.97 o                         
   5   4   4       6274.63       6038.02        91.29 o                         
   6   4   4        283.15        287.43        28.00 o                         
   7   4   4        970.91       1068.68        64.21 o                         
   8   4   4       1616.26       1651.03       108.86 o                         
   9   4   4        331.49        332.35        52.50 o                         
 -11   5   4        135.52        151.09        59.24 o                         
 -10   5   4        548.92        530.71        60.17 o                         
  -9   5   4         51.85         58.51        15.30 o                         
  -8   5   4        918.15        935.10        53.71 o                         
  -7   5   4          0.16          9.89         8.46 o                         
  -6   5   4        417.29        450.15        21.99 o                         
  -5   5   4        330.48        342.48        15.45 o                         
  -4   5   4       1179.39       1201.47        27.59 o                         
  -3   5   4        254.51        248.26        15.03 o                         
  -2   5   4        671.99        766.29        26.76 o                         
  -1   5   4          5.93         11.65         6.09 o                         
   0   5   4      10927.65      11312.49       137.82 o                         
   1   5   4        273.63        231.75        20.18 o                         
   2   5   4       2947.07       3004.55        67.81 o                         
   3   5   4       7943.98       6928.69       259.06 o                         
   4   5   4       2765.32       2685.25        63.88 o                         
   5   5   4       1102.80       1018.64        37.11 o                         
   6   5   4        194.54        252.22        27.53 o                         
   7   5   4        104.49        109.07        26.19 o                         
   8   5   4         93.74         89.53        31.87 o                         
 -10   6   4        251.49        370.37        75.46 o                         
  -9   6   4        229.02        248.49        38.78 o                         
  -8   6   4        189.64        195.73        28.70 o                         
  -7   6   4        512.47        534.86        36.48 o                         
  -6   6   4        895.81        874.20        32.42 o                         
  -5   6   4       5022.49       5125.08        65.01 o                         
  -4   6   4       1766.76       1720.96        54.41 o                         
  -3   6   4       2578.40       2592.01        56.22 o                         
  -2   6   4       4684.63       4604.47        88.40 o                         
  -1   6   4       4829.48       5151.69        95.92 o                         
   0   6   4       1845.17       1919.75        52.79 o                         
   1   6   4       1531.82       1587.35        54.62 o                         
   2   6   4       2988.28       2969.52       114.16 o                         
   3   6   4        104.72        121.63        22.00 o                         
   4   6   4        399.26        422.51        42.86 o                         
   5   6   4         65.18         50.36        11.96 o                         
   6   6   4         40.54         37.41        12.66 o                         
   7   6   4        452.51        392.51        47.10 o                         
   8   6   4        424.96        370.86        56.31 o                         
 -10   7   4        228.72        280.46        84.81 o                         
  -9   7   4        288.50        252.03        35.60 o                         
  -8   7   4        540.72        472.97        45.69 o                         
  -7   7   4       2158.36       2128.10        77.47 o                         
  -6   7   4        668.60        635.03        27.43 o                         
  -5   7   4       1316.24       1382.00        39.94 o                         
  -4   7   4        817.56        793.39        39.82 o                         
  -3   7   4       1005.85       1145.36        48.50 o                         
  -2   7   4         21.58          2.49         8.92 o                         
  -1   7   4         97.27        107.38        16.84 o                         
   0   7   4        890.28        932.39        36.36 o                         
   1   7   4       1293.46       1281.26        51.97 o                         
   2   7   4       1574.59       1681.38        68.14 o                         
   3   7   4         60.43         63.53        19.06 o                         
   4   7   4         32.93         43.22        26.40 o                         
   5   7   4       1154.98       1103.07       120.89 o                         
   6   7   4        227.88        196.23        48.77 o                         
   7   7   4        266.27        222.73        39.61 o                         
   8   7   4       1459.30       1405.64       145.08 o                         
 -10   8   4        160.82        208.89        71.23 o                         
  -9   8   4        183.05        298.92        39.94 o                         
  -8   8   4         24.38         49.30        15.36 o                         
  -7   8   4          0.28         -3.05         9.84 o                         
  -6   8   4        563.69        617.59        49.43 o                         
  -5   8   4        475.04        476.73        48.35 o                         
  -4   8   4        832.78        840.09        44.38 o                         
  -3   8   4       3469.58       3401.54        90.38 o                         
  -2   8   4       2140.15       2171.38        80.25 o                         
  -1   8   4        125.19        116.48        21.73 o                         
   0   8   4       2586.42       2699.44        69.97 o                         
   1   8   4       2439.45       2408.40        80.29 o                         
   2   8   4         18.45          3.61        10.70 o                         
   3   8   4       2108.84       2411.69        91.55 o                         
   4   8   4        738.95        761.08        51.27 o                         
   5   8   4        762.77        748.03        53.68 o                         
   6   8   4        503.29        513.96        56.48 o                         
   7   8   4        759.37        820.34       100.17 o                         
 -10   9   4         14.80         40.98        37.27 o                         
  -9   9   4        154.06        145.60        32.78 o                         
  -8   9   4        456.56        412.58        45.83 o                         
  -7   9   4        458.36        499.28        47.72 o                         
  -6   9   4        537.95        554.90        49.57 o                         
  -5   9   4        618.75        647.73        52.72 o                         
  -4   9   4       2613.27       2615.94        84.28 o                         
  -3   9   4       1128.76       1226.01        58.68 o                         
  -2   9   4       6460.98       6575.94       189.69 o                         
  -1   9   4       1251.79       1309.35        71.30 o                         
   0   9   4        386.88        396.89        38.00 o                         
   1   9   4        761.01        808.16        67.12 o                         
   2   9   4       1946.96       1893.50       122.50 o                         
   3   9   4        235.49        215.28        29.92 o                         
   4   9   4         51.09         37.71        15.98 o                         
   5   9   4        581.13        565.00        47.82 o                         
   6   9   4         32.51         44.64        35.62 o                         
  -9  10   4         87.57        178.55        47.37 o                         
  -8  10   4         96.89         80.16        26.01 o                         
  -7  10   4        881.43        903.35        80.65 o                         
  -6  10   4        724.09        656.07        55.51 o                         
  -5  10   4        617.18        619.22        54.17 o                         
  -4  10   4        384.27        385.28        35.22 o                         
  -3  10   4        610.79        664.57        46.57 o                         
  -2  10   4        118.71        145.48        26.53 o                         
  -1  10   4         43.56         50.98        18.00 o                         
   0  10   4        830.20        815.67        67.35 o                         
   1  10   4         16.19        -14.35        15.50 o                         
   2  10   4          7.08          8.00        15.56 o                         
   3  10   4        412.24        392.39        42.61 o                         
   4  10   4          2.06         -1.47        15.63 o                         
   5  10   4        382.39        385.53        41.30 o                         
  -8  11   4         45.09         19.62        24.62 o                         
  -7  11   4        265.24        293.45        49.76 o                         
  -6  11   4         56.08         48.71        18.83 o                         
  -5  11   4          2.86         10.41        15.46 o                         
  -4  11   4         26.60         19.88        18.27 o                         
  -3  11   4        162.42        151.26        24.32 o                         
  -2  11   4        404.06        390.59        47.52 o                         
  -1  11   4        245.51        212.03        35.40 o                         
   0  11   4        379.89        312.90        38.10 o                         
   1  11   4       1248.42       1333.97       120.24 o                         
   2  11   4        365.18        380.95        45.41 o                         
   3  11   4        978.73       1110.93        81.30 o                         
   4  11   4        388.79        229.00        81.83 o                         
  -7  12   4        283.17        241.84        78.89 o                         
  -6  12   4        161.54         63.28        62.02 o                         
  -5  12   4         46.59        -16.96        61.75 o                         
  -4  12   4        656.56        686.42        72.81 o                         
  -3  12   4        170.09        176.62        36.63 o                         
  -2  12   4        634.71        627.50        62.83 o                         
  -1  12   4        780.33        713.09        86.93 o                         
   0  12   4        701.13        674.80        67.56 o                         
   1  12   4        248.56        401.36       251.90 o                         
   2  12   4        145.14        222.78        71.98 o                         
   3  12   4        289.98        209.02        45.39 o                         
   4  12   4         33.41        -14.96        38.15 o                         
  -6  13   4          6.25        -38.76        38.76 o                         
  -5  13   4        162.68        241.15        76.94 o                         
  -4  13   4        125.38        134.30        40.24 o                         
  -3  13   4        197.73        142.10        53.07 o                         
  -2  13   4        322.70        493.57       139.18 o                         
  -1  13   4          4.85         11.41        19.96 o                         
   0  13   4          1.92         12.83        26.54 o                         
   1  13   4         37.95        105.92        96.16 o                         
   2  13   4          0.63          7.00        22.14 o                         
   3  13   4        369.47        -33.03        43.91 o                         
   0  14   4         83.81        378.40       742.30 o                         
   3 -15   5        114.36         90.02        48.15 o                         
   4 -15   5        451.64        441.06       105.25 o                         
   0 -14   5        308.22        398.09       103.98 o                         
   1 -14   5        347.57        550.28       116.45 o                         
   2 -14   5        109.68         98.16        50.06 o                         
   3 -14   5        154.59        187.16        68.44 o                         
   4 -14   5        119.75        286.60       190.59 o                         
   5 -14   5          2.85         11.91        29.04 o                         
  -4 -13   5        205.04        199.41        79.31 o                         
  -3 -13   5        161.76         68.37        68.69 o                         
  -2 -13   5        320.72        195.95        39.38 o                         
  -1 -13   5          7.24         24.53        21.72 o                         
   0 -13   5         91.45         73.34        26.28 o                         
   1 -13   5        523.84        538.98        66.78 o                         
   2 -13   5        315.16        355.73        51.71 o                         
   3 -13   5        392.92        385.33        46.49 o                         
   4 -13   5        369.76        489.37        82.12 o                         
   5 -13   5          8.45         35.40        36.02 o                         
   6 -13   5        418.76        485.15        78.41 o                         
   7 -13   5        170.18        102.58        57.81 o                         
  -5 -12   5        176.49        195.25        41.76 o                         
  -4 -12   5        452.77        446.56        46.38 o                         
  -3 -12   5         27.90         17.07        18.73 o                         
  -2 -12   5        330.85        355.95        48.28 o                         
  -1 -12   5        209.89        222.71        31.48 o                         
   0 -12   5          4.88         27.99        19.94 o                         
   1 -12   5        306.49        275.82        44.82 o                         
   2 -12   5       1483.75       1532.13       118.18 o                         
   3 -12   5        158.92        191.40        32.17 o                         
   4 -12   5       1021.10        990.55        57.83 o                         
   5 -12   5        829.63        824.27        58.72 o                         
   6 -12   5        561.45        553.13        50.38 o                         
   7 -12   5         38.14         14.65        28.08 o                         
   8 -12   5        366.86        428.04       101.50 o                         
  -6 -11   5         99.90         80.96        25.12 o                         
  -5 -11   5         74.43         55.75        18.88 o                         
  -4 -11   5        216.70        236.55        29.69 o                         
  -3 -11   5        196.25        218.98        29.53 o                         
  -2 -11   5         40.01         24.42        15.23 o                         
  -1 -11   5        706.53        758.98        60.75 o                         
   0 -11   5        268.61        287.50        29.89 o                         
   1 -11   5        204.52        216.66        25.00 o                         
   2 -11   5        714.63        638.25        44.63 o                         
   3 -11   5        477.58        510.85        40.41 o                         
   4 -11   5        293.23        339.74        32.60 o                         
   5 -11   5          1.22         19.81        13.79 o                         
   6 -11   5         97.48         74.55        18.51 o                         
   7 -11   5          0.24        -10.55        40.30 o                         
   8 -11   5         15.51        -34.67        34.67 o                         
  -7 -10   5        191.40        136.22        40.88 o                         
  -6 -10   5        536.38        560.33        49.21 o                         
  -5 -10   5        606.67        621.37        44.61 o                         
  -4 -10   5        168.19        189.57        27.53 o                         
  -3 -10   5        233.83        223.49        23.50 o                         
  -2 -10   5        760.26        802.02        45.06 o                         
  -1 -10   5       1106.69       1169.30        56.62 o                         
   0 -10   5        662.73        734.30        44.98 o                         
   1 -10   5         31.62         12.68        14.97 o                         
   2 -10   5          7.91         23.74        12.11 o                         
   3 -10   5        339.94        332.17        30.50 o                         
   4 -10   5        295.44        285.36        24.13 o                         
   5 -10   5        353.12        335.48        31.20 o                         
   6 -10   5        155.24        118.80        17.62 o                         
   7 -10   5        831.08        852.48        52.94 o                         
   8 -10   5        248.62        219.49        31.56 o                         
   9 -10   5       1459.18       1256.54       171.35 o                         
  -8  -9   5        217.93        164.60        44.64 o                         
  -7  -9   5         28.12         25.80        12.64 o                         
  -6  -9   5        436.99        442.28        37.49 o                         
  -5  -9   5        150.66        133.30        18.30 o                         
  -4  -9   5         23.10         19.69        10.07 o                         
  -3  -9   5        196.23        163.84        18.78 o                         
  -2  -9   5        208.18        181.92        16.84 o                         
  -1  -9   5          1.84          7.00         7.62 o                         
   0  -9   5       1607.82       1633.54        58.44 o                         
   1  -9   5        791.68        756.74        42.76 o                         
   2  -9   5       4863.71       4652.44       111.83 o                         
   3  -9   5        762.51        765.94        34.07 o                         
   4  -9   5       1504.81       1599.91        56.13 o                         
   5  -9   5       1390.00       1363.19        59.81 o                         
   6  -9   5       1218.40       1274.33        64.25 o                         
   7  -9   5        520.30        540.60        44.76 o                         
   8  -9   5         11.60         12.01        14.75 o                         
   9  -9   5       1162.17       1329.65       131.40 o                         
  10  -9   5         34.63         32.02        26.07 o                         
  -9  -8   5          6.94         -2.46        34.32 o                         
  -8  -8   5          3.00        -11.01        19.22 o                         
  -7  -8   5         67.86         48.59        15.28 o                         
  -6  -8   5        749.86        708.97        45.11 o                         
  -5  -8   5        708.18        716.63        40.19 o                         
  -4  -8   5        887.19        848.26        42.16 o                         
  -3  -8   5       3717.15       3593.73        73.37 o                         
  -2  -8   5       1179.16       1143.50        39.59 o                         
  -1  -8   5       2246.09       2211.79        49.15 o                         
   0  -8   5       1393.09       1417.78        41.85 o                         
   1  -8   5       1782.59       1909.51        57.25 o                         
   2  -8   5       2168.24       2209.81        55.18 o                         
   3  -8   5       1243.14       1180.50        45.17 o                         
   4  -8   5       1366.97       1308.29        44.85 o                         
   5  -8   5        299.19        271.81        27.94 o                         
   6  -8   5         96.42         76.98        14.15 o                         
   7  -8   5        365.25        380.64        36.49 o                         
   8  -8   5         14.64         -5.29        15.99 o                         
   9  -8   5         76.95         80.27        30.07 o                         
  10  -8   5         93.60         83.05        45.71 o                         
  -9  -7   5        114.84         71.37       109.59 o                         
  -8  -7   5        636.25        709.19        64.37 o                         
  -7  -7   5        845.37        753.83        54.94 o                         
  -6  -7   5       1884.81       1751.68        64.49 o                         
  -5  -7   5       2370.12       2284.51        67.65 o                         
  -4  -7   5       6463.91       6288.90       105.83 o                         
  -3  -7   5       2765.67       2601.68        67.08 o                         
  -2  -7   5        691.61        648.41        24.24 o                         
  -1  -7   5       2815.79       2915.89        62.74 o                         
   0  -7   5         33.04         27.96         6.34 o                         
   1  -7   5        650.47        649.11        29.50 o                         
   2  -7   5         12.49         14.78         6.85 o                         
   3  -7   5         51.23         53.67         9.92 o                         
   4  -7   5        130.01        147.93        14.28 o                         
   5  -7   5        856.22        821.82        35.93 o                         
   6  -7   5        446.05        433.95        34.15 o                         
   7  -7   5        986.46        967.31        56.15 o                         
   8  -7   5        164.10        174.17        30.08 o                         
   9  -7   5        590.55        594.60        57.13 o                         
  10  -7   5        155.40        106.40        51.51 o                         
  -9  -6   5        477.16        552.13        57.71 o                         
  -8  -6   5        937.83        997.92        74.00 o                         
  -7  -6   5         57.99         47.50        12.62 o                         
  -6  -6   5       1193.91       1177.70        47.05 o                         
  -5  -6   5        196.59        204.71        18.38 o                         
  -4  -6   5          1.32         -6.08         8.28 o                         
  -3  -6   5        136.58        111.15        11.99 o                         
  -2  -6   5        328.86        308.14        14.62 o                         
  -1  -6   5         55.48        100.29         8.85 o                         
   0  -6   5       2713.87       2726.54        46.94 o                         
   1  -6   5        616.65        611.05        22.76 o                         
   2  -6   5       1695.72       1678.61        39.86 o                         
   3  -6   5       2877.84       2939.72        57.19 o                         
   4  -6   5       3428.02       3366.70        48.83 o                         
   5  -6   5         24.44         13.70         5.93 o                         
   6  -6   5        330.52        316.28        21.70 o                         
   7  -6   5       1561.95       1638.89        67.03 o                         
   8  -6   5         19.54         36.33        15.45 o                         
   9  -6   5        514.27        516.52        51.86 o                         
  10  -6   5        115.24        110.72        58.07 o                         
 -10  -5   5         72.47         65.89        21.72 o                         
  -9  -5   5        120.73        124.38        24.03 o                         
  -8  -5   5         71.92         57.90        18.60 o                         
  -7  -5   5        236.77        209.59        20.32 o                         
  -6  -5   5       2009.50       1941.51        56.19 o                         
  -5  -5   5       5487.00       5602.44        85.37 o                         
  -4  -5   5         62.56         68.36        10.19 o                         
  -3  -5   5       1456.53       1473.47        35.92 o                         
  -2  -5   5       2172.18       2115.47        34.64 o                         
  -1  -5   5       7602.37       7584.47        88.03 o                         
   0  -5   5       4349.02       4537.61        64.54 o                         
   1  -5   5       6821.79       7087.90        67.11 o                         
   2  -5   5       9722.50       9979.87       111.78 o                         
   3  -5   5         25.03         22.59         5.44 o                         
   4  -5   5        393.64        418.59        17.20 o                         
   5  -5   5        160.18        172.06        11.74 o                         
   6  -5   5         83.49         72.06         9.02 o                         
   7  -5   5       1048.79       1036.32        50.61 o                         
   8  -5   5         33.08         22.11        12.27 o                         
   9  -5   5          3.30          2.43        22.20 o                         
  10  -5   5        552.02        518.61        66.05 o                         
 -10  -4   5       1109.80       1240.54        74.48 o                         
  -9  -4   5        327.89        309.42        35.52 o                         
  -8  -4   5       1013.66       1105.65        61.82 o                         
  -7  -4   5       2056.34       2083.80        59.73 o                         
  -6  -4   5       2180.45       2179.84        42.81 o                         
  -5  -4   5        178.36        199.22        11.66 o                         
  -4  -4   5       1391.38       1275.33        25.00 o                         
  -3  -4   5       7894.88       7821.04        61.80 o                         
  -2  -4   5          7.75         13.58         5.12 o                         
  -1  -4   5       9713.24       9978.25        71.59 o                         
   0  -4   5        199.95        219.86        12.94 o                         
   1  -4   5       2736.85       2723.43        34.09 o                         
   2  -4   5       3364.91       3233.85        45.10 o                         
   3  -4   5         34.18         23.61         4.35 o                         
   4  -4   5          4.40          2.88         3.59 o                         
   5  -4   5       1598.71       1563.94        38.53 o                         
   6  -4   5        743.92        775.90        27.23 o                         
   7  -4   5       4050.14       4096.84        72.08 o                         
   8  -4   5        197.99        186.12        25.95 o                         
   9  -4   5        775.85        891.29        59.21 o                         
  10  -4   5        119.37        169.02        36.93 o                         
 -11  -3   5        138.18        133.08        56.44 o                         
 -10  -3   5        349.50        372.80        33.50 o                         
  -9  -3   5        411.38        379.17        34.12 o                         
  -8  -3   5        358.24        350.83        34.76 o                         
  -7  -3   5         46.79         46.30         9.14 o                         
  -6  -3   5        624.02        632.69        23.14 o                         
  -5  -3   5          3.51          5.40         4.31 o                         
  -4  -3   5       1890.43       2026.45        33.81 o                         
  -3  -3   5        708.35        722.50        18.89 o                         
  -2  -3   5       2365.74       2705.60        36.19 o                         
  -1  -3   5        731.14        710.27        18.76 o                         
   0  -3   5      17025.93      16967.96       179.77 o                         
   1  -3   5        519.40        543.58        15.53 o                         
   2  -3   5       2713.02       2811.71        38.19 o                         
   3  -3   5       2555.91       2641.19        30.91 o                         
   4  -3   5       6096.58       6026.64        62.30 o                         
   5  -3   5        840.59        852.72        26.44 o                         
   6  -3   5        789.01        795.84        25.61 o                         
   7  -3   5       3601.83       3633.13        73.59 o                         
   8  -3   5         20.61         22.80        13.84 o                         
   9  -3   5         31.39         33.58        17.85 o                         
  10  -3   5        143.61        157.91        31.94 o                         
 -11  -2   5          6.49         17.39        25.26 o                         
 -10  -2   5        102.25         97.20        19.86 o                         
  -9  -2   5         67.49         90.70        15.81 o                         
  -8  -2   5        239.11        239.11        22.30 o                         
  -7  -2   5          2.04         -5.49         6.53 o                         
  -6  -2   5         76.00         64.85         7.77 o                         
  -5  -2   5       5197.17       5233.19        60.88 o                         
  -4  -2   5      20353.79      21269.91       142.04 o                         
  -3  -2   5      11350.83      12302.32        76.24 o                         
  -2  -2   5      13117.41      13320.47       110.73 o                         
  -1  -2   5       6930.10       6616.28        51.72 o                         
   0  -2   5        162.30        160.72        12.47 o                         
   1  -2   5         86.39        106.63         8.62 o                         
   2  -2   5       8562.00       8890.99       102.57 o                         
   3  -2   5       4281.60       4363.27        54.51 o                         
   4  -2   5        629.95        544.82        14.18 o                         
   5  -2   5        995.84        989.22        26.06 o                         
   6  -2   5       1442.68       1381.50        41.20 o                         
   7  -2   5         12.92          1.88         7.25 o                         
   8  -2   5        112.16         90.27        16.69 o                         
   9  -2   5         77.20         72.65        21.57 o                         
  10  -2   5         74.15         64.06        21.83 o                         
  11  -2   5         77.43         82.77        46.75 o                         
 -11  -1   5          1.84          1.66        27.19 o                         
 -10  -1   5        386.24        384.00        35.41 o                         
  -9  -1   5        507.09        528.28        37.89 o                         
  -8  -1   5        362.12        347.94        26.00 o                         
  -7  -1   5       1799.20       1848.08        48.93 o                         
  -6  -1   5       2204.80       2242.33        50.79 o                         
  -5  -1   5       1521.71       1511.20        37.30 o                         
  -4  -1   5        818.33        840.15        19.82 o                         
  -3  -1   5      11321.84      11467.81        86.58 o                         
  -2  -1   5         26.60         11.32         5.34 o                         
  -1  -1   5       2520.09       2543.23        53.32 o                         
   0  -1   5       3046.69       3145.85        35.04 o                         
   1  -1   5         29.68         58.02         4.98 o                         
   2  -1   5       1675.12       1688.36        33.33 o                         
   3  -1   5         45.62         45.50        45.67 o                         
   4  -1   5        639.78        708.23        19.22 o                         
   5  -1   5       2347.60       2380.62        47.01 o                         
   6  -1   5         22.87         17.58         7.37 o                         
   7  -1   5        453.93        471.78        27.39 o                         
   8  -1   5        106.47         99.76        21.78 o                         
   9  -1   5        832.52        886.13        63.81 o                         
  10  -1   5        504.86        577.92        54.34 o                         
 -11   0   5        143.88        182.36        45.65 o                         
 -10   0   5        476.34        561.57        41.99 o                         
  -9   0   5        229.56        223.52        24.92 o                         
  -8   0   5       1558.14       1581.71        55.18 o                         
  -7   0   5        243.44        247.10        17.60 o                         
  -6   0   5         13.20         11.19         4.49 o                         
  -5   0   5         20.78          3.61         3.51 o                         
  -4   0   5       4189.46       4472.18        50.82 o                         
  -3   0   5         70.39         77.06         6.80 o                         
  -2   0   5        430.47        370.78        13.07 o                         
  -1   0   5       3909.39       3565.90        37.10 o                         
   0   0   5       5182.58       5126.38        67.00 o                         
   1   0   5        912.92        874.48        51.22 o                         
   2   0   5       2861.37       2686.07        51.39 o                         
   3   0   5       3020.86       2950.73        62.31 o                         
   4   0   5        460.86        383.98        21.20 o                         
   5   0   5       5696.69       5809.61       107.80 o                         
   6   0   5          2.14          1.92         5.26 o                         
   7   0   5       3368.71       3662.25       159.54 o                         
   8   0   5        226.37        242.30        31.43 o                         
   9   0   5        464.99        481.74        42.50 o                         
  10   0   5        156.85        150.59        42.10 o                         
 -11   1   5          3.51        -23.45        24.61 o                         
 -10   1   5         51.65         46.18        12.55 o                         
  -9   1   5          0.30         -0.66         9.26 o                         
  -8   1   5         29.24         14.52        10.28 o                         
  -7   1   5         68.08         68.82        10.38 o                         
  -6   1   5         23.11         28.57         7.20 o                         
  -5   1   5       1772.52       1690.72        33.32 o                         
  -4   1   5       2112.80       2029.50        32.91 o                         
  -3   1   5       3345.47       3206.46        31.94 o                         
  -2   1   5       3120.96       3196.87        32.37 o                         
  -1   1   5       5220.50       5254.99        60.40 o                         
   0   1   5      11266.98      10766.35        86.30 o                         
   1   1   5       4519.07       4775.43        59.18 o                         
   2   1   5       3466.82       3301.29        50.70 o                         
   3   1   5       2748.25       2671.27        45.63 o                         
   4   1   5       1492.94       1397.32        36.78 o                         
   5   1   5         15.36         15.46         5.48 o                         
   6   1   5        711.87        704.81        32.01 o                         
   7   1   5        227.05        212.43        33.25 o                         
   8   1   5        163.73        142.68        23.36 o                         
   9   1   5          1.66         -5.26        11.48 o                         
  10   1   5        180.78        217.20        76.00 o                         
 -11   2   5         55.38         60.96        29.99 o                         
 -10   2   5        197.22        232.75        34.64 o                         
  -9   2   5        859.65        982.22        56.78 o                         
  -8   2   5        445.48        451.73        39.27 o                         
  -7   2   5         22.50         19.66         6.39 o                         
  -6   2   5        551.18        477.55        26.08 o                         
  -5   2   5       5271.69       5237.36        66.87 o                         
  -4   2   5       2774.32       2738.18        31.46 o                         
  -3   2   5       5616.29       5446.02        59.55 o                         
  -2   2   5        432.26        383.27        12.47 o                         
  -1   2   5      13545.27      13276.45       204.09 o                         
   0   2   5        196.71        192.84        10.16 o                         
   1   2   5        112.10        145.49         9.55 o                         
   2   2   5        165.10        254.80        36.30 o                         
   3   2   5        609.58        545.65        22.89 o                         
   4   2   5          0.18          3.03         4.16 o                         
   5   2   5        511.28        466.16        22.73 o                         
   6   2   5        355.23        358.66        20.91 o                         
   7   2   5       2716.39       2732.14        96.74 o                         
   8   2   5        270.08        314.28        33.74 o                         
   9   2   5        470.45        518.06        55.48 o                         
 -11   3   5        155.18        180.34        47.44 o                         
 -10   3   5       1056.70       1195.36        79.26 o                         
  -9   3   5        306.55        314.12        35.50 o                         
  -8   3   5        692.06        684.92        49.48 o                         
  -7   3   5        141.79        148.90        18.84 o                         
  -6   3   5         15.70         11.37         3.77 o                         
  -5   3   5       1480.68       1508.48        28.41 o                         
  -4   3   5         46.33         49.60         6.32 o                         
  -3   3   5        603.38        601.09        17.02 o                         
  -2   3   5       1953.25       1931.48        27.34 o                         
  -1   3   5       1116.06       1192.47        28.69 o                         
   0   3   5        384.17        338.89        17.59 o                         
   1   3   5       1563.76       1603.41        37.22 o                         
   2   3   5       5791.47       5754.86       137.66 o                         
   3   3   5       3235.45       3269.30        62.40 o                         
   4   3   5       1223.06       1248.88        37.10 o                         
   5   3   5       6457.37       6427.26        87.13 o                         
   6   3   5       1665.07       1723.24        79.54 o                         
   7   3   5       1211.01       1210.97        70.21 o                         
   8   3   5        239.37        239.63        46.40 o                         
   9   3   5        204.36        276.31        42.32 o                         
 -11   4   5          0.46         -1.31        14.53 o                         
 -10   4   5         61.62         55.33        17.48 o                         
  -9   4   5         43.36         56.59        17.72 o                         
  -8   4   5         88.96         78.63        19.34 o                         
  -7   4   5        672.04        656.56        28.21 o                         
  -6   4   5        162.01        177.36        11.10 o                         
  -5   4   5       1272.65       1325.60        32.98 o                         
  -4   4   5       2877.62       2919.56        49.01 o                         
  -3   4   5      10467.35      10949.45       107.86 o                         
  -2   4   5       5103.65       5125.74        47.81 o                         
  -1   4   5        722.23        766.03        27.44 o                         
   0   4   5       4511.60       4044.48        73.84 o                         
   1   4   5        809.92        795.03        29.06 o                         
   2   4   5       1319.60       1204.99        74.56 o                         
   3   4   5       2258.09       2476.69        89.34 o                         
   4   4   5       4231.14       3989.22        65.77 o                         
   5   4   5       1008.52       1049.03        38.59 o                         
   6   4   5        657.51        609.56        42.04 o                         
   7   4   5        321.80        305.56        35.26 o                         
   8   4   5         60.40         65.82        40.64 o                         
   9   4   5          2.98        -18.04        38.75 o                         
 -11   5   5         97.16         83.17        47.23 o                         
 -10   5   5         83.54         21.22        16.93 o                         
  -9   5   5        527.48        560.77        49.32 o                         
  -8   5   5       1336.04       1308.88        64.47 o                         
  -7   5   5       2047.58       2019.81        60.85 o                         
  -6   5   5        118.75        127.31         9.17 o                         
  -5   5   5       5143.77       5064.10        69.96 o                         
  -4   5   5       2283.53       2379.20        48.62 o                         
  -3   5   5       3477.56       3620.98        54.89 o                         
  -2   5   5         23.44         40.99         7.50 o                         
  -1   5   5       6306.98       6387.37        70.02 o                         
   0   5   5        134.30        141.06        17.13 o                         
   1   5   5        175.22        194.30        19.26 o                         
   2   5   5       1428.94       1421.67        55.51 o                         
   3   5   5        644.87        637.59        36.72 o                         
   4   5   5        554.86        487.30        31.82 o                         
   5   5   5        114.26         94.58        15.86 o                         
   6   5   5       1101.43        945.96        54.14 o                         
   7   5   5       1101.22       1103.26        74.91 o                         
   8   5   5        945.85        960.18        86.21 o                         
 -10   6   5        211.93        228.32        53.64 o                         
  -9   6   5        459.90        485.40        43.11 o                         
  -8   6   5        697.78        592.40        49.75 o                         
  -7   6   5        792.22        772.37        43.60 o                         
  -6   6   5        146.54        142.50        13.26 o                         
  -5   6   5        229.32        214.78        15.05 o                         
  -4   6   5        607.21        592.98        31.46 o                         
  -3   6   5        568.66        542.13        25.67 o                         
  -2   6   5        157.54        145.86        15.21 o                         
  -1   6   5        255.52        252.34        23.17 o                         
   0   6   5        476.72        486.20        24.86 o                         
   1   6   5        362.05        422.85        32.82 o                         
   2   6   5       3351.04       3472.62        93.34 o                         
   3   6   5       4019.76       4175.09       119.37 o                         
   4   6   5        641.45        571.53        58.73 o                         
   5   6   5       1542.84       1549.52        61.49 o                         
   6   6   5        441.62        415.34        46.71 o                         
   7   6   5        818.94        778.90        67.53 o                         
   8   6   5        951.66       1226.62       189.91 o                         
  -9   7   5         82.81         54.42        17.36 o                         
  -8   7   5          0.00         24.83        15.36 o                         
  -7   7   5         73.17         52.38        15.90 o                         
  -6   7   5       1424.51       1457.92        48.86 o                         
  -5   7   5         62.04         54.32        11.29 o                         
  -4   7   5        129.71        110.72        14.83 o                         
  -3   7   5       2575.69       2522.65        74.36 o                         
  -2   7   5       3005.93       3060.04        80.85 o                         
  -1   7   5        944.36       1058.06        48.91 o                         
   0   7   5       3827.61       3748.60        73.84 o                         
   1   7   5       3836.72       3872.19        91.84 o                         
   2   7   5        345.90        309.94        44.13 o                         
   3   7   5        967.81        917.17        97.40 o                         
   4   7   5       2284.36       2214.30       113.36 o                         
   5   7   5        390.75        346.44        39.25 o                         
   6   7   5          0.49        -10.26        20.53 o                         
   7   7   5        288.03        279.08        44.45 o                         
   8   7   5         21.79         38.04        37.37 o                         
 -10   8   5        131.49        121.73        55.72 o                         
  -9   8   5        318.95        266.89        44.59 o                         
  -8   8   5        146.22        190.78        30.28 o                         
  -7   8   5        889.75        965.20        55.44 o                         
  -6   8   5        313.09        337.04        36.88 o                         
  -5   8   5        641.42        547.68        50.54 o                         
  -4   8   5       1749.59       1838.38        65.24 o                         
  -3   8   5       2414.44       2407.55        76.02 o                         
  -2   8   5       2631.11       2454.14        78.16 o                         
  -1   8   5        232.43        242.95        26.17 o                         
   0   8   5        734.37        812.43        36.20 o                         
   1   8   5       1112.85       1084.69        50.80 o                         
   2   8   5         19.33          6.48        18.08 o                         
   3   8   5         19.66         24.43        23.15 o                         
   4   8   5         54.13         80.44        19.83 o                         
   5   8   5        371.92        316.58        35.19 o                         
   6   8   5         61.19         57.29        34.06 o                         
   7   8   5        177.10        209.39        77.54 o                         
 -10   9   5        168.29         73.43        47.68 o                         
  -9   9   5        346.91        423.44        69.24 o                         
  -8   9   5         10.13         12.16        15.50 o                         
  -7   9   5        561.05        558.80        62.85 o                         
  -6   9   5        197.80        139.78        25.72 o                         
  -5   9   5       1017.45        952.95        52.14 o                         
  -4   9   5         47.58         47.93        13.15 o                         
  -3   9   5          0.08         -8.86        21.36 o                         
  -2   9   5          0.42         11.80        16.83 o                         
  -1   9   5        535.16        588.77        42.84 o                         
   0   9   5        333.71        350.02        34.55 o                         
   1   9   5       1273.46       1162.05        67.25 o                         
   2   9   5        442.85        352.47        42.10 o                         
   3   9   5       3251.07       3309.49       113.70 o                         
   4   9   5        176.49        102.22        26.48 o                         
   5   9   5        943.53        935.68        79.54 o                         
   6   9   5        442.58        419.20        70.29 o                         
  -9  10   5          0.04        -12.63        19.07 o                         
  -8  10   5         13.96        -20.10        24.99 o                         
  -7  10   5          2.42        -12.61        33.16 o                         
  -6  10   5        317.69        207.05        44.67 o                         
  -5  10   5        302.22        332.34        40.91 o                         
  -4  10   5        489.59        504.73        48.77 o                         
  -3  10   5        315.43        292.57        31.25 o                         
  -2  10   5       1494.58       1562.09        71.80 o                         
  -1  10   5        285.22        319.65        37.17 o                         
   0  10   5        337.18        327.00        38.07 o                         
   1  10   5       1419.45       1358.48        85.14 o                         
   2  10   5       1183.19       1207.61        86.03 o                         
   3  10   5        659.46        622.51        51.92 o                         
   4  10   5        499.90        419.97        51.24 o                         
   5  10   5        404.39        499.26       110.13 o                         
  -8  11   5        365.76        333.76        64.67 o                         
  -7  11   5        851.84        810.06        99.68 o                         
  -6  11   5        328.54        271.83        61.19 o                         
  -5  11   5         74.39         53.52        20.25 o                         
  -4  11   5         54.37         22.82        12.87 o                         
  -3  11   5        444.93        487.86        51.08 o                         
  -2  11   5        555.14        579.25        47.06 o                         
  -1  11   5        222.64        217.05        37.77 o                         
   0  11   5       1088.05       1153.96        74.10 o                         
   1  11   5         43.55          1.17        32.48 o                         
   2  11   5          4.27        -17.05        17.34 o                         
   3  11   5          0.09        -15.28        16.53 o                         
   4  11   5          1.05        -32.98        34.68 o                         
  -6  12   5          2.73        -16.44        16.44 o                         
  -5  12   5        276.18        222.70        36.16 o                         
  -4  12   5         36.26         30.10        24.24 o                         
  -3  12   5          3.53         -1.47        21.21 o                         
  -2  12   5          0.64         21.94        22.74 o                         
  -1  12   5         85.88         70.73        25.36 o                         
   0  12   5        136.39        151.97        35.38 o                         
   1  12   5        584.25        824.69       242.43 o                         
   2  12   5         83.77        176.20        99.25 o                         
   3  12   5        539.60        482.74        75.76 o                         
   4  12   5        612.30        644.92       132.85 o                         
  -5  13   5         47.52         95.12        51.87 o                         
  -4  13   5        611.66        472.87       107.42 o                         
  -3  13   5        112.68        110.74        42.67 o                         
  -2  13   5        987.88       1046.70       117.46 o                         
  -1  13   5       1245.11       1094.12       158.34 o                         
   0  13   5        787.22        765.80        89.29 o                         
   1  13   5        401.30        568.05       137.20 o                         
   2  13   5        392.63        391.79        79.22 o                         
   0 -14   6        465.97        446.37       109.19 o                         
   1 -14   6        170.64        270.11        85.18 o                         
   2 -14   6         39.77         71.35        46.01 o                         
   3 -14   6          6.59         57.36        32.43 o                         
   4 -14   6        646.35        721.49        73.83 o                         
   5 -14   6        178.04        188.35        71.57 o                         
  -3 -13   6        115.55         81.55        35.70 o                         
  -2 -13   6        365.11        351.76        47.41 o                         
  -1 -13   6       1733.59       1834.59       111.44 o                         
   0 -13   6        152.86        186.97        41.49 o                         
   1 -13   6        923.76        975.59        87.87 o                         
   2 -13   6        114.66        153.45        29.48 o                         
   3 -13   6         20.51         39.57        19.52 o                         
   4 -13   6        189.56        199.10        35.64 o                         
   5 -13   6         83.70        101.99        30.44 o                         
   6 -13   6        215.35        248.61        83.92 o                         
   7 -13   6         57.56         91.78        57.06 o                         
  -5 -12   6        679.52        685.70        74.49 o                         
  -4 -12   6        334.29        374.88        46.08 o                         
  -3 -12   6        530.83        490.52        45.97 o                         
  -2 -12   6        230.30        239.29        32.38 o                         
  -1 -12   6         14.88         18.85        13.82 o                         
   0 -12   6        475.57        524.30        48.83 o                         
   1 -12   6       1560.73       1527.90        71.17 o                         
   2 -12   6        127.52        148.27        40.50 o                         
   3 -12   6         46.19         59.43        19.88 o                         
   4 -12   6          4.85          9.74        14.56 o                         
   5 -12   6         57.30         61.83        19.17 o                         
   6 -12   6        144.20        156.68        29.73 o                         
   7 -12   6        195.30        254.76        87.59 o                         
  -6 -11   6         42.29         12.99        18.88 o                         
  -5 -11   6         35.78         40.41        15.96 o                         
  -4 -11   6         37.32         59.03        14.88 o                         
  -3 -11   6        346.18        289.01        36.10 o                         
  -2 -11   6        248.72        224.12        30.89 o                         
  -1 -11   6         95.83         66.76        17.82 o                         
   0 -11   6         91.98         88.48        18.33 o                         
   1 -11   6          2.29         -4.25        11.45 o                         
   2 -11   6         89.22        102.78        18.09 o                         
   3 -11   6        283.25        286.77        30.63 o                         
   4 -11   6       1134.38       1125.07        57.01 o                         
   5 -11   6        703.66        693.40        48.17 o                         
   6 -11   6        133.89        117.07        24.51 o                         
   7 -11   6        323.76        273.29        33.05 o                         
   8 -11   6        472.40        553.44        80.99 o                         
  -7 -10   6        123.03        103.29        45.36 o                         
  -6 -10   6         28.49         17.13        11.04 o                         
  -5 -10   6        336.17        345.51        34.84 o                         
  -4 -10   6        745.57        784.83        44.26 o                         
  -3 -10   6        620.56        666.34        38.83 o                         
  -2 -10   6       1145.67       1132.75        52.23 o                         
  -1 -10   6       1960.31       2017.13        66.66 o                         
   0 -10   6       1233.54       1280.98        48.80 o                         
   1 -10   6       1195.54       1209.40        57.93 o                         
   2 -10   6       1252.46       1278.10        63.03 o                         
   3 -10   6        347.58        346.17        32.65 o                         
   4 -10   6        939.85        940.65        51.31 o                         
   5 -10   6        239.04        250.74        27.26 o                         
   6 -10   6        477.61        534.85        40.63 o                         
   7 -10   6         32.12         37.17        14.70 o                         
   8 -10   6         45.06         52.30        18.81 o                         
   9 -10   6          3.93        -12.42        39.86 o                         
  -8  -9   6        371.20        437.00        99.99 o                         
  -7  -9   6        109.64         83.04        24.11 o                         
  -6  -9   6        637.12        629.96        44.38 o                         
  -5  -9   6        860.58        871.67        46.45 o                         
  -4  -9   6        207.26        218.90        22.28 o                         
  -3  -9   6       3209.60       3129.47        79.33 o                         
  -2  -9   6       4475.92       4416.26       127.96 o                         
  -1  -9   6       2927.59       2996.68        63.07 o                         
   0  -9   6        253.01        288.92        17.97 o                         
   1  -9   6       1253.61       1230.80        55.34 o                         
   2  -9   6        137.29        128.45        16.33 o                         
   3  -9   6         36.33         23.11         8.82 o                         
   4  -9   6        422.27        669.97       180.74 o                         
   5  -9   6        102.48         88.11        15.95 o                         
   6  -9   6          8.64         -8.40         9.72 o                         
   7  -9   6        910.51        976.85        59.57 o                         
   8  -9   6         31.41         17.81        19.55 o                         
   9  -9   6        248.92        193.45        46.74 o                         
  -9  -8   6         63.05        -13.56        21.06 o                         
  -8  -8   6         30.16         20.58        24.24 o                         
  -7  -8   6        462.26        504.78        43.00 o                         
  -6  -8   6        977.06       1012.93        49.95 o                         
  -5  -8   6         57.04         64.02        21.08 o                         
  -4  -8   6        372.84        391.54        29.65 o                         
  -3  -8   6        756.03        724.00        32.68 o                         
  -2  -8   6          0.16          0.28         4.58 o                         
  -1  -8   6        248.79        249.64        16.01 o                         
   0  -8   6        483.11        512.04        32.75 o                         
   1  -8   6        212.22        209.90        17.28 o                         
   2  -8   6       2213.59       2348.60        58.15 o                         
   3  -8   6         33.74         32.30         9.13 o                         
   4  -8   6        155.34        204.12        17.13 o                         
   5  -8   6       1726.15       1815.51        62.75 o                         
   6  -8   6       1303.89       1393.97        56.12 o                         
   7  -8   6        494.60        514.96        41.59 o                         
   8  -8   6        135.62        126.88        42.52 o                         
   9  -8   6        696.21        681.15        86.03 o                         
  10  -8   6          0.46         -6.51        32.30 o                         
  -9  -7   6         36.36        -38.86       180.56 o                         
  -8  -7   6        121.80        133.67        29.00 o                         
  -7  -7   6         34.17         27.16        13.06 o                         
  -6  -7   6         10.66         11.18         9.40 o                         
  -5  -7   6        607.46        627.63        35.44 o                         
  -4  -7   6       1856.17       1827.40        57.21 o                         
  -3  -7   6       4492.30       4566.24        84.55 o                         
  -2  -7   6        439.80        420.83        18.59 o                         
  -1  -7   6        364.13        320.54        16.36 o                         
   0  -7   6       1163.30       1087.98        27.38 o                         
   1  -7   6       3395.21       3396.64        61.44 o                         
   2  -7   6       4224.63       4346.54        73.95 o                         
   3  -7   6       2395.21       2535.79        63.96 o                         
   4  -7   6       2549.72       2537.60        53.58 o                         
   5  -7   6         69.22         63.96         9.26 o                         
   6  -7   6        454.08        457.12        30.44 o                         
   7  -7   6         54.33         40.14        11.48 o                         
   8  -7   6        260.04        287.29        37.51 o                         
   9  -7   6          0.00        -13.97        16.06 o                         
  10  -7   6          4.26        -15.61        30.57 o                         
  -9  -6   6         44.18         36.60        19.47 o                         
  -8  -6   6        664.15        714.30        61.15 o                         
  -7  -6   6        381.13        414.08        30.46 o                         
  -6  -6   6        499.40        484.88        28.49 o                         
  -5  -6   6       5788.33       5556.72        91.50 o                         
  -4  -6   6       1168.87       1144.77        43.18 o                         
  -3  -6   6       1144.95       1141.84        37.01 o                         
  -2  -6   6        582.53        554.22        21.31 o                         
  -1  -6   6       2431.34       2331.85        52.94 o                         
   0  -6   6        453.91        502.05        28.77 o                         
   1  -6   6       3466.70       3721.83        56.65 o                         
   2  -6   6       1652.57       1774.45        38.51 o                         
   3  -6   6         44.50         40.25         7.09 o                         
   4  -6   6        175.88        167.49        11.11 o                         
   5  -6   6        779.07        749.09        26.12 o                         
   6  -6   6         21.81         17.61         8.67 o                         
   7  -6   6       1094.95       1043.00        54.01 o                         
   8  -6   6         28.93         39.48        17.12 o                         
   9  -6   6        232.86        233.20        44.54 o                         
  10  -6   6        209.32        119.30        57.13 o                         
 -10  -5   6        871.93       1010.75        92.18 o                         
  -9  -5   6        491.45        539.94        48.52 o                         
  -8  -5   6        641.50        701.18        51.32 o                         
  -7  -5   6         20.49         26.75         8.40 o                         
  -6  -5   6       1046.35       1089.46        41.42 o                         
  -5  -5   6         11.65         10.71         7.11 o                         
  -4  -5   6         95.74         89.24         9.69 o                         
  -3  -5   6       1553.95       1430.56        28.74 o                         
  -2  -5   6         51.26         30.88         6.01 o                         
  -1  -5   6        167.02        213.35        21.33 o                         
   0  -5   6       5127.08       5288.53        71.19 o                         
   1  -5   6        108.69         86.51         6.09 o                         
   2  -5   6       6289.23       6178.90        69.52 o                         
   3  -5   6       2308.58       2337.41        48.28 o                         
   4  -5   6        537.83        525.85        19.00 o                         
   5  -5   6        834.78        843.22        27.14 o                         
   6  -5   6       5504.54       5269.34        76.68 o                         
   7  -5   6       2829.14       2732.24        76.33 o                         
   8  -5   6         67.01         55.47        16.62 o                         
   9  -5   6       1646.94       1758.59       113.96 o                         
  10  -5   6         63.12         82.23        53.87 o                         
 -10  -4   6         31.22         45.70        19.41 o                         
  -9  -4   6         28.92         37.24        17.77 o                         
  -8  -4   6         51.03         55.03        14.73 o                         
  -7  -4   6         47.60         52.23         9.84 o                         
  -6  -4   6         49.69         36.94         6.47 o                         
  -5  -4   6       1439.18       1388.30        32.14 o                         
  -4  -4   6          6.68          7.62         3.58 o                         
  -3  -4   6       4430.60       4216.50        47.16 o                         
  -2  -4   6       1089.78       1103.48        22.08 o                         
  -1  -4   6       9672.25      10271.16       106.12 o                         
   0  -4   6       8431.25       8720.35        88.48 o                         
   1  -4   6       3463.95       3005.88       137.11 o                         
   2  -4   6       4559.28       4349.88        50.06 o                         
   3  -4   6         29.07         38.04         4.89 o                         
   4  -4   6       6130.22       5988.21        58.54 o                         
   5  -4   6        317.85        313.05        17.88 o                         
   6  -4   6       2919.48       2878.75        53.58 o                         
   7  -4   6        821.98        841.60        40.68 o                         
   8  -4   6        982.64       1025.11        74.83 o                         
   9  -4   6         56.65         59.24        20.30 o                         
  10  -4   6         52.90         51.75        27.66 o                         
 -10  -3   6        470.05        481.57        40.36 o                         
  -9  -3   6         27.40         25.07        14.58 o                         
  -8  -3   6       1329.92       1365.92        66.30 o                         
  -7  -3   6        676.35        719.27        32.76 o                         
  -6  -3   6          6.20          9.18         4.67 o                         
  -5  -3   6       4814.45       4946.94        62.25 o                         
  -4  -3   6       9988.36      10512.61        83.91 o                         
  -3  -3   6       1861.25       1796.07        28.03 o                         
  -2  -3   6        165.89        187.96        10.35 o                         
  -1  -3   6      12803.82      12505.41       133.75 o                         
   0  -3   6         89.79         63.36         8.35 o                         
   1  -3   6       2246.06       2298.89        39.37 o                         
   2  -3   6        515.77        543.42        18.64 o                         
   3  -3   6        199.04        185.26        11.39 o                         
   4  -3   6         37.37         62.65         7.38 o                         
   5  -3   6        635.13        622.11        25.65 o                         
   6  -3   6        340.87        363.59        22.26 o                         
   7  -3   6       1195.21       1159.83        49.11 o                         
   8  -3   6         39.59         37.54        15.94 o                         
   9  -3   6        144.39        134.53        25.40 o                         
  10  -3   6         47.36         75.85        24.29 o                         
 -10  -2   6        372.58        334.86        32.61 o                         
  -9  -2   6        891.77        863.11        49.21 o                         
  -8  -2   6        696.57        664.76        39.05 o                         
  -7  -2   6        565.30        590.59        34.15 o                         
  -6  -2   6       1862.72       1783.01        37.68 o                         
  -5  -2   6       2867.11       2977.83        48.04 o                         
  -4  -2   6       3044.55       3175.76        42.95 o                         
  -3  -2   6       1569.12       1504.64        27.03 o                         
  -2  -2   6          5.56         16.66         3.33 o                         
  -1  -2   6         96.19        127.57         8.22 o                         
   0  -2   6       1018.05        928.33        50.28 o                         
   1  -2   6        928.08       1111.00        21.22 o                         
   2  -2   6        335.44        324.36        15.94 o                         
   3  -2   6       2335.80       2406.54        40.16 o                         
   4  -2   6       1336.59       1392.02        33.62 o                         
   5  -2   6       1274.56       1357.83        27.37 o                         
   6  -2   6       2438.34       2504.30        49.26 o                         
   7  -2   6       2487.51       2560.80        62.82 o                         
   8  -2   6        171.49        161.24        31.78 o                         
   9  -2   6        514.57        581.44        61.31 o                         
  10  -2   6        396.70        402.40        58.80 o                         
 -11  -1   6         40.71         74.70        47.91 o                         
 -10  -1   6        396.88        423.76        36.31 o                         
  -9  -1   6          1.07         -5.27         8.74 o                         
  -8  -1   6        110.65         95.65        13.44 o                         
  -7  -1   6        156.80        163.51        14.71 o                         
  -6  -1   6         21.21         19.47         5.76 o                         
  -5  -1   6          1.22          0.71         4.62 o                         
  -4  -1   6        271.02        245.99        10.66 o                         
  -3  -1   6         64.24         42.43         5.34 o                         
  -2  -1   6       3385.92       3101.49        40.97 o                         
  -1  -1   6       1966.23       1920.03        24.37 o                         
   0  -1   6       1797.00       1712.37        27.78 o                         
   1  -1   6       8063.53       8043.47       122.36 o                         
   2  -1   6       9398.33       9248.29       110.23 o                         
   3  -1   6       2010.04       1851.16        32.65 o                         
   4  -1   6        970.43        861.20        19.82 o                         
   5  -1   6       2352.28       2318.93        39.30 o                         
   6  -1   6        812.58        816.36        25.18 o                         
   7  -1   6        126.86        113.20        14.58 o                         
   8  -1   6          0.88        -11.40        13.60 o                         
   9  -1   6        281.50        312.43        38.05 o                         
  10  -1   6          5.72         -8.11        27.37 o                         
 -11   0   6         27.58         64.80        47.91 o                         
 -10   0   6        364.19        356.10        36.73 o                         
  -9   0   6        166.20        174.00        19.57 o                         
  -8   0   6        300.27        280.35        22.99 o                         
  -7   0   6       2099.05       2191.72        59.83 o                         
  -6   0   6        648.89        616.65        26.79 o                         
  -5   0   6       1009.76        966.36        27.83 o                         
  -4   0   6       3980.78       3909.87        48.38 o                         
  -3   0   6       5013.99       4749.44        42.66 o                         
  -2   0   6       2649.73       2688.84        34.95 o                         
  -1   0   6        691.08        708.87        14.43 o                         
   0   0   6       3126.63       3034.77        33.82 o                         
   1   0   6       1339.72       1400.86        25.69 o                         
   2   0   6       4343.87       4197.82        97.00 o                         
   3   0   6        367.11        421.15        22.76 o                         
   4   0   6         42.58         16.72         4.34 o                         
   5   0   6        526.04        550.45        26.92 o                         
   6   0   6         12.83         14.35         7.58 o                         
   7   0   6        154.21        144.11        23.64 o                         
   8   0   6       1182.47       1209.67        65.03 o                         
   9   0   6        762.00        789.65        57.12 o                         
  10   0   6        340.45        473.50       111.60 o                         
 -11   1   6        172.27        128.43        59.63 o                         
 -10   1   6        512.89        563.49        46.44 o                         
  -9   1   6       1366.07       1459.45        61.29 o                         
  -8   1   6       1692.92       1681.04        65.87 o                         
  -7   1   6        603.32        583.48        28.57 o                         
  -6   1   6        564.90        554.27        24.13 o                         
  -5   1   6       1652.98       1701.64        35.24 o                         
  -4   1   6        102.00        101.15         7.35 o                         
  -3   1   6        435.80        426.75        12.54 o                         
  -2   1   6        774.71        859.17        18.04 o                         
  -1   1   6        283.34        268.00        10.65 o                         
   0   1   6        295.19        210.76        10.80 o                         
   1   1   6       1468.64       1528.05        26.72 o                         
   2   1   6       1148.17       1136.20        66.62 o                         
   3   1   6       4591.48       4705.63       120.40 o                         
   4   1   6       2783.97       2642.03        48.48 o                         
   5   1   6       1933.81       1913.92        87.74 o                         
   6   1   6        390.66        368.68        21.30 o                         
   7   1   6       3801.76       3849.54       110.37 o                         
   8   1   6       1474.76       1537.55        75.51 o                         
   9   1   6        595.41        652.79        57.19 o                         
 -11   2   6          0.93         10.78        25.47 o                         
 -10   2   6        396.26        457.83        59.40 o                         
  -9   2   6        116.77         99.65        19.64 o                         
  -8   2   6         59.72         48.06        12.62 o                         
  -7   2   6         82.80         74.05         9.95 o                         
  -6   2   6         52.52         59.01         7.65 o                         
  -5   2   6        157.63        191.09        11.10 o                         
  -4   2   6       1565.08       1488.35        27.27 o                         
  -3   2   6        870.13        923.50        20.63 o                         
  -2   2   6       9012.63       9211.54        56.54 o                         
  -1   2   6      16274.33      17188.84       208.18 o                         
   0   2   6      10722.74      11063.97        99.06 o                         
   1   2   6       4667.39       5056.37        76.91 o                         
   2   2   6       6515.44       6155.30        68.48 o                         
   3   2   6       6475.65       6476.07        88.43 o                         
   4   2   6        675.88        680.18        29.78 o                         
   5   2   6        702.04        676.51        35.87 o                         
   6   2   6       1857.59       1822.56        80.58 o                         
   7   2   6        628.30        674.01        48.21 o                         
   8   2   6          4.19         -3.54        12.70 o                         
   9   2   6        164.63        183.68        35.38 o                         
 -11   3   6         28.08         45.15        74.02 o                         
 -10   3   6        184.55        147.58        36.43 o                         
  -9   3   6       1111.41       1127.65        75.69 o                         
  -8   3   6        154.77        147.73        32.73 o                         
  -7   3   6       2506.84       2561.23        63.31 o                         
  -6   3   6       1598.41       1539.53        37.37 o                         
  -5   3   6       3979.68       3827.37        51.87 o                         
  -4   3   6       1883.98       1884.73        32.09 o                         
  -3   3   6       6631.50       6638.45        59.17 o                         
  -2   3   6      13912.50      14720.20        88.59 o                         
  -1   3   6       9469.72      10373.98       103.89 o                         
   0   3   6       1052.93        950.55        25.86 o                         
   1   3   6        538.47        509.88        21.33 o                         
   2   3   6       3395.71       3347.72        67.39 o                         
   3   3   6         43.80         40.76         8.33 o                         
   4   3   6        781.84        725.94        26.82 o                         
   5   3   6         11.57         14.15         5.59 o                         
   6   3   6        726.63        636.05        48.36 o                         
   7   3   6         52.39         41.22        16.29 o                         
   8   3   6         36.80         49.95        31.22 o                         
   9   3   6        165.57        217.75        75.68 o                         
 -11   4   6        245.60        398.19       103.06 o                         
 -10   4   6        906.95        921.71       151.58 o                         
  -9   4   6        476.21        505.25        46.89 o                         
  -8   4   6       1643.20       1632.61        78.98 o                         
  -7   4   6       2307.68       2285.64        56.76 o                         
  -6   4   6        230.80        219.48        13.78 o                         
  -5   4   6       4891.78       4761.57        63.51 o                         
  -4   4   6         35.74         40.43         5.96 o                         
  -3   4   6        297.20        279.11        14.89 o                         
  -2   4   6       2176.38       2241.76        36.22 o                         
  -1   4   6        491.78        555.53        24.22 o                         
   0   4   6        928.18        958.21        31.09 o                         
   1   4   6       2903.75       2904.01        59.96 o                         
   2   4   6         46.33         33.53         7.56 o                         
   3   4   6        795.77        848.46        34.24 o                         
   4   4   6       1053.44       1064.17        33.88 o                         
   5   4   6       1604.78       1614.15        65.69 o                         
   6   4   6         88.43         71.77        15.00 o                         
   7   4   6       1059.68       1131.32        69.64 o                         
   8   4   6        665.09        721.47        74.85 o                         
   9   4   6        158.37        130.36        60.80 o                         
 -11   5   6          0.51        -49.97        49.97 o                         
 -10   5   6        216.71        263.53        56.72 o                         
  -9   5   6         88.73         90.51        21.03 o                         
  -8   5   6        232.67        231.58        27.60 o                         
  -7   5   6        106.25        100.72        11.07 o                         
  -6   5   6         21.81         14.37         5.01 o                         
  -5   5   6        188.52        178.93        13.57 o                         
  -4   5   6       3925.82       4011.14        61.48 o                         
  -3   5   6       1634.56       1719.42        36.72 o                         
  -2   5   6       1556.69       1506.38        40.20 o                         
  -1   5   6        288.08        270.91        19.77 o                         
   0   5   6       9771.88       9749.89       135.20 o                         
   1   5   6        496.24        499.12        29.69 o                         
   2   5   6       3939.33       4006.79       109.17 o                         
   3   5   6       3025.10       3078.33       244.33 o                         
   4   5   6       1324.62       1237.06        66.73 o                         
   5   5   6          7.90          1.51         8.82 o                         
   6   5   6          4.36          0.12        11.68 o                         
   7   5   6        493.46        487.17        60.38 o                         
   8   5   6          0.52        -19.56        19.56 o                         
 -10   6   6         98.22         48.66        40.52 o                         
  -9   6   6        630.30        604.59        56.08 o                         
  -8   6   6        204.63        179.30        28.74 o                         
  -7   6   6        833.80        862.80        57.66 o                         
  -6   6   6          3.70          8.58         6.62 o                         
  -5   6   6        493.92        507.29        24.79 o                         
  -4   6   6        698.26        717.23        32.50 o                         
  -3   6   6       1515.28       1542.54        45.98 o                         
  -2   6   6       1704.30       1665.45        50.62 o                         
  -1   6   6       2859.42       3017.71        54.33 o                         
   0   6   6        958.00       1001.25        38.97 o                         
   1   6   6        255.68        269.62        23.81 o                         
   2   6   6       1469.95       1496.13       111.70 o                         
   3   6   6        350.61        338.95        40.44 o                         
   4   6   6        274.85        400.64       196.00 o                         
   5   6   6          2.21         11.21        10.17 o                         
   6   6   6         78.35         85.62        36.16 o                         
   7   6   6        392.94        425.05        56.25 o                         
   8   6   6         21.50         14.96        35.23 o                         
  -9   7   6        663.33        693.59        70.28 o                         
  -8   7   6        335.92        383.67        42.59 o                         
  -7   7   6        927.24        982.50        64.45 o                         
  -6   7   6         81.56         72.01        13.86 o                         
  -5   7   6        130.60        113.08        17.33 o                         
  -4   7   6         22.54          5.95        11.21 o                         
  -3   7   6       1111.67       1173.94        49.01 o                         
  -2   7   6          7.79          7.97        12.74 o                         
  -1   7   6        166.14        129.15        17.40 o                         
   0   7   6         15.13          2.91        15.05 o                         
   1   7   6       1283.74       1263.51        48.20 o                         
   2   7   6        753.41        822.90        58.74 o                         
   3   7   6        585.36        590.91        49.74 o                         
   4   7   6        307.68        268.40        33.89 o                         
   5   7   6       1562.71       1530.50       122.51 o                         
   6   7   6        363.65        317.20        47.57 o                         
   7   7   6        383.18        482.23        90.44 o                         
 -10   8   6         37.87         75.01        54.28 o                         
  -9   8   6        174.31        120.83        30.94 o                         
  -8   8   6        254.38        269.89        35.71 o                         
  -7   8   6         79.90         46.25        19.90 o                         
  -6   8   6        310.80        324.46        36.47 o                         
  -5   8   6          7.50         10.72        16.26 o                         
  -4   8   6       2145.82       2002.37        65.80 o                         
  -3   8   6        958.81        970.52        48.41 o                         
  -2   8   6        315.46        355.05        30.63 o                         
  -1   8   6        440.06        457.95        35.83 o                         
   0   8   6       2022.52       2027.16        57.93 o                         
   1   8   6       1679.96       1699.68        69.32 o                         
   2   8   6        490.56        482.56        39.04 o                         
   3   8   6       2668.08       2576.02       121.33 o                         
   4   8   6       1222.73       1132.52        74.12 o                         
   5   8   6        613.02        613.90        66.95 o                         
   6   8   6        197.23        225.80        42.96 o                         
  -9   9   6         88.32         59.79        26.56 o                         
  -8   9   6         90.52         90.35        26.55 o                         
  -7   9   6        393.73        408.73        54.92 o                         
  -6   9   6        325.81        334.56        40.07 o                         
  -5   9   6        673.38        706.79        46.11 o                         
  -4   9   6       1377.43       1325.00        76.44 o                         
  -3   9   6        150.33        162.40        24.23 o                         
  -2   9   6        521.45        575.35        41.37 o                         
  -1   9   6        613.02        643.60        47.32 o                         
   0   9   6       1301.13       1282.88        63.52 o                         
   1   9   6        121.07        117.81        20.91 o                         
   2   9   6       1721.22       1586.75        86.39 o                         
   3   9   6        575.82        504.32        45.49 o                         
   4   9   6          0.07         -3.11        16.82 o                         
   5   9   6         13.08          7.65        28.08 o                         
  -9  10   6        451.75        618.66       118.64 o                         
  -8  10   6        154.31        167.23        60.10 o                         
  -7  10   6        758.50        768.35        77.26 o                         
  -6  10   6        339.36        365.59        44.64 o                         
  -5  10   6        490.22        496.14        49.53 o                         
  -4  10   6        203.22        208.93        32.75 o                         
  -3  10   6        445.07        429.32        37.32 o                         
  -2  10   6        209.88        232.08        28.40 o                         
  -1  10   6         21.29         33.31        16.28 o                         
   0  10   6         10.82         20.85        13.84 o                         
   1  10   6        153.95        149.94        27.30 o                         
   2  10   6         77.23         88.65        20.08 o                         
   3  10   6        308.00        364.67        40.08 o                         
   4  10   6         17.09          6.18        22.38 o                         
  -7  11   6        141.51        162.85        48.98 o                         
  -6  11   6         41.33         18.28        27.58 o                         
  -5  11   6        246.71        259.50        38.98 o                         
  -4  11   6         51.91         34.57        17.64 o                         
  -3  11   6        134.80        134.45        28.87 o                         
  -2  11   6        557.39        648.39        49.82 o                         
  -1  11   6        234.93        216.06        31.62 o                         
   0  11   6        411.29        343.19        40.35 o                         
   1  11   6       1472.87       1441.23       118.37 o                         
   2  11   6        283.55        289.03        44.04 o                         
   3  11   6        479.87        423.55        78.70 o                         
  -5  12   6        301.43        276.32        42.11 o                         
  -4  12   6        754.51        707.00        65.89 o                         
  -3  12   6        411.01        370.66        48.11 o                         
  -2  12   6        397.95        414.75        58.64 o                         
  -1  12   6        439.32        462.47        55.10 o                         
   0  12   6        846.41        869.40        77.46 o                         
   1  12   6         29.11        253.15       570.52 o                         
   2  12   6         97.54        158.59        55.84 o                         
  -5  13   6        508.38        462.84       105.44 o                         
  -4  13   6         17.47        -12.04        23.07 o                         
  -3  13   6         17.22        -21.17        25.39 o                         
  -2  13   6        170.76        221.96        75.43 o                         
  -1  13   6         23.51         85.54        58.18 o                         
   0  13   6        127.62         76.55        58.34 o                         
   1  13   6         71.81        164.74        61.54 o                         
   1 -14   7        110.80        178.52        72.98 o                         
   2 -14   7         66.74         11.06        35.37 o                         
   3 -14   7        625.26        611.11       125.13 o                         
   4 -14   7          3.93        -21.19        21.19 o                         
  -3 -13   7         61.08         35.02        20.93 o                         
  -2 -13   7        175.47        230.12        46.64 o                         
  -1 -13   7          3.17          0.49        22.47 o                         
   0 -13   7        142.47        206.45        39.95 o                         
   1 -13   7        385.11        391.77        57.13 o                         
   2 -13   7         32.91         61.18        26.23 o                         
   3 -13   7          5.05         28.11        16.74 o                         
   4 -13   7        343.11        360.43        54.94 o                         
   5 -13   7        140.19        119.05        66.70 o                         
   6 -13   7        962.91        999.40       159.29 o                         
  -6 -12   7         42.47          0.11        26.23 o                         
  -5 -12   7         17.25         -4.99        20.42 o                         
  -4 -12   7         22.50         17.31        16.82 o                         
  -3 -12   7         78.88         62.34        32.20 o                         
  -2 -12   7        392.83        499.71        49.05 o                         
  -1 -12   7        608.81        607.52        50.76 o                         
   0 -12   7        306.82        338.31        42.00 o                         
   1 -12   7       1026.41       1074.82       105.53 o                         
   2 -12   7        477.79        492.65        41.84 o                         
   3 -12   7        317.45        292.67        38.73 o                         
   4 -12   7        890.45        937.71        63.23 o                         
   5 -12   7        350.29        443.03        92.67 o                         
   6 -12   7        433.24        439.16        51.94 o                         
   7 -12   7         32.50         89.86        45.92 o                         
  -6 -11   7        790.78        831.32        77.83 o                         
  -5 -11   7        183.58        211.79        29.67 o                         
  -4 -11   7        576.44        581.38        44.96 o                         
  -3 -11   7       1396.52       1414.68        83.90 o                         
  -2 -11   7        139.91        126.32        22.64 o                         
  -1 -11   7       1208.77       1228.29        69.17 o                         
   0 -11   7       3936.58       3856.41       104.66 o                         
   1 -11   7       1545.28       1577.71        70.61 o                         
   2 -11   7          0.58         -3.39        11.69 o                         
   3 -11   7        182.61        215.63        27.36 o                         
   4 -11   7          8.48         17.34        17.35 o                         
   5 -11   7         23.62         29.19        13.71 o                         
   6 -11   7          7.10          7.67        13.65 o                         
   7 -11   7         41.56         68.76        22.17 o                         
   8 -11   7         10.00         -0.29        27.82 o                         
  -7 -10   7        358.23        453.03       100.93 o                         
  -6 -10   7        351.37        337.17        37.97 o                         
  -5 -10   7        787.02        759.72        50.95 o                         
  -4 -10   7        796.15        762.14        49.57 o                         
  -3 -10   7        375.44        335.54        36.87 o                         
  -2 -10   7        118.39        115.62        40.00 o                         
  -1 -10   7        642.56        637.52        39.31 o                         
   0 -10   7        201.97        214.80        25.02 o                         
   1 -10   7         78.65         65.57        20.45 o                         
   2 -10   7        559.39        558.75        41.34 o                         
   3 -10   7        653.98        662.62        46.23 o                         
   4 -10   7        552.56        511.53        35.83 o                         
   5 -10   7        329.51        365.90        33.22 o                         
   6 -10   7         68.48         42.88        24.27 o                         
   7 -10   7       1140.32       1143.93        77.68 o                         
   8 -10   7        282.41        258.52        77.01 o                         
   9 -10   7        274.03        245.78        73.16 o                         
  -7  -9   7          6.81        -30.23        51.59 o                         
  -6  -9   7        113.44        110.94        17.27 o                         
  -5  -9   7        239.28        231.13        23.74 o                         
  -4  -9   7         85.13        113.84        16.64 o                         
  -3  -9   7        222.34        236.67        22.09 o                         
  -2  -9   7       1658.46       1566.01        45.98 o                         
  -1  -9   7       2444.48       2454.47        57.77 o                         
   0  -9   7        905.74        904.15        27.98 o                         
   1  -9   7       1360.66       1406.02        36.66 o                         
   2  -9   7       2020.12       2087.99        58.57 o                         
   3  -9   7       1074.00       1110.54        58.71 o                         
   4  -9   7       1829.85       1800.66        66.95 o                         
   5  -9   7       1536.13       1571.21        60.72 o                         
   6  -9   7       1321.61       1501.73        71.34 o                         
   7  -9   7        155.39        120.06        21.70 o                         
   8  -9   7        118.23        113.58        32.40 o                         
   9  -9   7         92.04         86.06        44.82 o                         
  -8  -8   7        333.99        273.19        54.07 o                         
  -7  -8   7         78.51         52.60        18.37 o                         
  -6  -8   7       1361.73       1356.99        57.58 o                         
  -5  -8   7        862.11        860.53        43.44 o                         
  -4  -8   7        794.43        792.98        39.91 o                         
  -3  -8   7       5873.73       5727.77       137.31 o                         
  -2  -8   7       1462.57       1422.46        41.87 o                         
  -1  -8   7       1040.73        999.96        33.72 o                         
   0  -8   7        477.81        556.19        35.59 o                         
   1  -8   7       3456.26       3389.39        76.27 o                         
   2  -8   7        367.99        420.64        28.89 o                         
   3  -8   7        800.41        832.90        33.34 o                         
   4  -8   7       1088.86       1135.30        37.34 o                         
   5  -8   7         68.15         59.55        12.29 o                         
   6  -8   7          4.71         -2.35        10.90 o                         
   7  -8   7        410.44        440.62        38.43 o                         
   8  -8   7         33.42         28.40        15.05 o                         
   9  -8   7        417.20        510.95        71.17 o                         
  10  -8   7        238.90        390.78        95.49 o                         
  -9  -7   7        137.28         56.04        75.52 o                         
  -8  -7   7        725.42        668.60        62.77 o                         
  -7  -7   7        911.87        890.85        56.81 o                         
  -6  -7   7        729.37        704.79        36.25 o                         
  -5  -7   7        462.91        454.38        29.60 o                         
  -4  -7   7        760.02        749.57        36.53 o                         
  -3  -7   7        868.64        893.70        37.62 o                         
  -2  -7   7         86.02         80.93        13.02 o                         
  -1  -7   7         28.40         24.52         8.97 o                         
   0  -7   7          0.93         -2.28        10.27 o                         
   1  -7   7        100.17        107.94        14.35 o                         
   2  -7   7       1499.31       1514.56        34.63 o                         
   3  -7   7          0.65          9.34         5.27 o                         
   4  -7   7        316.47        345.06        17.57 o                         
   5  -7   7       1304.05       1378.18        50.10 o                         
   6  -7   7        490.53        498.19        37.75 o                         
   7  -7   7        757.96        779.00        49.20 o                         
   8  -7   7        246.58        217.60        31.94 o                         
   9  -7   7        469.05        512.89        63.57 o                         
  10  -7   7         87.92          4.13        26.97 o                         
  -9  -6   7        358.23        389.80        55.98 o                         
  -8  -6   7        133.28        147.78        25.26 o                         
  -7  -6   7        107.23        111.43        15.29 o                         
  -6  -6   7        133.19        128.31        14.73 o                         
  -5  -6   7          2.95         -7.58         7.58 o                         
  -4  -6   7        594.33        587.49        27.67 o                         
  -3  -6   7        375.48        351.88        20.53 o                         
  -2  -6   7        568.57        606.73        23.67 o                         
  -1  -6   7       3872.93       4026.58        73.06 o                         
   0  -6   7       5690.84       5713.22       106.48 o                         
   1  -6   7       3495.96       3757.80        87.17 o                         
   2  -6   7       6720.01       6879.08        87.76 o                         
   3  -6   7       2145.81       2140.17        48.67 o                         
   4  -6   7         20.96         15.00         4.77 o                         
   5  -6   7          2.23          7.19         5.18 o                         
   6  -6   7       1888.00       1900.83        57.75 o                         
   7  -6   7        173.47        146.22        20.08 o                         
   8  -6   7         66.12        106.31        22.92 o                         
   9  -6   7        126.65         95.63        28.17 o                         
  10  -6   7        121.80         54.06        43.24 o                         
 -10  -5   7         28.10          8.02        21.43 o                         
  -9  -5   7        106.10         67.35        18.03 o                         
  -8  -5   7        492.32        481.89        41.68 o                         
  -7  -5   7         88.11         96.85        17.13 o                         
  -6  -5   7        714.28        713.70        33.18 o                         
  -5  -5   7       4573.21       4342.96       123.61 o                         
  -4  -5   7         16.30         21.78         3.87 o                         
  -3  -5   7       3504.76       3567.20        46.65 o                         
  -2  -5   7       2138.07       2005.85        37.60 o                         
  -1  -5   7       3322.01       3170.48        61.20 o                         
   0  -5   7         30.82         18.98         8.35 o                         
   1  -5   7       6394.64       6364.53        96.45 o                         
   2  -5   7       3787.30       3875.12        57.96 o                         
   3  -5   7         29.22         36.72         9.29 o                         
   4  -5   7        107.32         83.40         7.02 o                         
   5  -5   7        544.33        507.04        24.63 o                         
   6  -5   7        890.42        895.96        36.99 o                         
   7  -5   7        397.37        398.01        35.28 o                         
   8  -5   7         27.61         30.54        14.43 o                         
   9  -5   7         71.66         69.91        26.74 o                         
  10  -5   7        178.47        239.14        74.50 o                         
 -10  -4   7        936.31       1009.24       106.69 o                         
  -9  -4   7        188.41        173.66        29.50 o                         
  -8  -4   7        777.36        821.08        52.18 o                         
  -7  -4   7        489.13        532.28        28.50 o                         
  -6  -4   7        373.79        376.87        19.72 o                         
  -5  -4   7        498.18        506.43        20.87 o                         
  -4  -4   7        694.46        647.04        20.31 o                         
  -3  -4   7       4228.10       3864.55        49.54 o                         
  -2  -4   7       1018.68       1044.63        23.43 o                         
  -1  -4   7          5.42          3.12         5.85 o                         
   0  -4   7        681.13        777.38        27.10 o                         
   1  -4   7        334.69        342.99        15.81 o                         
   2  -4   7        691.84        741.73        24.17 o                         
   3  -4   7        110.13        110.11         7.39 o                         
   4  -4   7          1.77          0.90         5.52 o                         
   5  -4   7        853.70        781.07        28.86 o                         
   6  -4   7        132.78        142.81        15.12 o                         
   7  -4   7        876.45        918.92        44.05 o                         
   8  -4   7        318.90        327.96        34.21 o                         
   9  -4   7       1602.07       1614.67        95.60 o                         
  10  -4   7         83.94         49.11        31.61 o                         
 -10  -3   7        159.86        136.86        35.29 o                         
  -9  -3   7        198.38        218.02        27.51 o                         
  -8  -3   7        815.82        842.63        57.43 o                         
  -7  -3   7         28.41         37.70         8.38 o                         
  -6  -3   7       1149.60       1128.11        33.28 o                         
  -5  -3   7         47.33         41.47         6.78 o                         
  -4  -3   7        141.52        177.29        11.54 o                         
  -3  -3   7        318.33        248.46        11.51 o                         
  -2  -3   7         14.10          4.36         4.59 o                         
  -1  -3   7       3010.81       3047.71        48.15 o                         
   0  -3   7       5841.38       5820.30        64.20 o                         
   1  -3   7       2719.77       2754.05        38.70 o                         
   2  -3   7       2200.16       1967.50        67.86 o                         
   3  -3   7       3155.86       3333.23        61.13 o                         
   4  -3   7       3900.06       3960.99        61.16 o                         
   5  -3   7        556.35        589.65        22.14 o                         
   6  -3   7       1551.80       1504.76        46.98 o                         
   7  -3   7       1156.67       1160.96        50.43 o                         
   8  -3   7        527.09        608.50        55.59 o                         
   9  -3   7         28.81         61.27        22.01 o                         
  10  -3   7          4.68         17.31        25.49 o                         
 -10  -2   7          4.60         10.06        11.16 o                         
  -9  -2   7         76.11        103.22        17.96 o                         
  -8  -2   7        474.45        471.36        31.11 o                         
  -7  -2   7         17.82         25.62         7.67 o                         
  -6  -2   7        132.48        146.22        11.12 o                         
  -5  -2   7       4669.30       4781.77        60.70 o                         
  -4  -2   7         48.47         25.78         5.44 o                         
  -3  -2   7         44.68         80.31         7.10 o                         
  -2  -2   7       8548.04       8687.75        79.67 o                         
  -1  -2   7       5669.00       5640.68        84.49 o                         
   0  -2   7       2087.95       1940.49        38.84 o                         
   1  -2   7       6098.95       6695.50        56.70 o                         
   2  -2   7       8433.80       8432.65        80.99 o                         
   3  -2   7       2425.10       2583.92        44.81 o                         
   4  -2   7       1089.64       1080.41        32.73 o                         
   5  -2   7         77.04         79.19         9.39 o                         
   6  -2   7        662.41        635.14        20.17 o                         
   7  -2   7        449.81        431.67        30.79 o                         
   8  -2   7         83.74         68.24        21.36 o                         
   9  -2   7          9.82         22.81        18.92 o                         
  10  -2   7        306.27        319.13        90.47 o                         
 -10  -1   7       1012.45        964.54        84.42 o                         
  -9  -1   7        788.19        812.00        42.53 o                         
  -8  -1   7        104.73        111.91        14.73 o                         
  -7  -1   7       1345.98       1384.64        42.38 o                         
  -6  -1   7       1071.88       1032.06        35.02 o                         
  -5  -1   7       2328.58       2408.84        49.06 o                         
  -4  -1   7         41.42         46.40         5.35 o                         
  -3  -1   7       3550.74       3461.66        48.11 o                         
  -2  -1   7        454.67        477.83        15.76 o                         
  -1  -1   7          5.10          5.20         2.88 o                         
   0  -1   7       1219.54       1295.65        25.91 o                         
   1  -1   7        183.26        186.58         9.92 o                         
   2  -1   7       4397.19       4826.96        73.82 o                         
   3  -1   7       4023.99       3854.85       156.28 o                         
   4  -1   7         67.23         69.76        11.47 o                         
   5  -1   7       2678.97       2494.79        44.94 o                         
   6  -1   7        911.04        865.49        25.55 o                         
   7  -1   7       1074.60       1103.23        72.22 o                         
   8  -1   7        400.33        452.31        45.01 o                         
   9  -1   7        868.31        886.93        66.97 o                         
  10  -1   7        872.93        842.63       101.68 o                         
 -11   0   7        215.73        161.91        67.42 o                         
 -10   0   7        749.56        782.18        77.20 o                         
  -9   0   7        167.38        142.37        17.55 o                         
  -8   0   7        788.19        828.80        39.96 o                         
  -7   0   7        258.28        255.15        19.57 o                         
  -6   0   7         72.08         97.39        10.39 o                         
  -5   0   7        200.91        220.55        13.51 o                         
  -4   0   7        795.57        820.29        23.24 o                         
  -3   0   7        202.35        176.85         9.85 o                         
  -2   0   7        373.78        305.30        12.12 o                         
  -1   0   7       2102.19       2065.21        26.80 o                         
   0   0   7       8900.07       8853.77        63.99 o                         
   1   0   7      11941.91      12433.43       161.57 o                         
   2   0   7       4334.04       4482.60        72.15 o                         
   3   0   7       5452.12       5465.94        75.10 o                         
   4   0   7       2649.98       2578.11       134.61 o                         
   5   0   7       2520.44       2479.94        71.63 o                         
   6   0   7        194.29        145.18        26.09 o                         
   7   0   7       1050.48       1092.31        68.63 o                         
   8   0   7        771.27        782.91        53.96 o                         
   9   0   7       1005.81       1080.47        68.48 o                         
 -11   1   7          0.58        -15.85        26.85 o                         
 -10   1   7         68.01         53.60        17.88 o                         
  -9   1   7        193.57        139.48        20.18 o                         
  -8   1   7        187.21        169.37        21.33 o                         
  -7   1   7       1935.27       1978.99        53.74 o                         
  -6   1   7        165.77        149.33        12.22 o                         
  -5   1   7       5232.60       5078.26        64.07 o                         
  -4   1   7       2469.96       2367.93        37.00 o                         
  -3   1   7       3966.59       3937.90        40.08 o                         
  -2   1   7       2750.48       2690.70        35.55 o                         
  -1   1   7       7171.69       7079.33        65.59 o                         
   0   1   7       8491.06       8711.83        67.86 o                         
   1   1   7       2819.45       3022.99        40.96 o                         
   2   1   7       4847.03       4606.98        75.94 o                         
   3   1   7        846.57        873.01        35.11 o                         
   4   1   7        971.60        953.36        32.51 o                         
   5   1   7        139.61        129.75        14.41 o                         
   6   1   7        735.44        731.32        47.22 o                         
   7   1   7          3.76          1.77        11.74 o                         
   8   1   7        370.02        299.72        40.20 o                         
   9   1   7         76.44         45.43        15.85 o                         
 -11   2   7         33.39         27.74        29.21 o                         
 -10   2   7        396.20        415.62        57.85 o                         
  -9   2   7        868.98        958.00        63.08 o                         
  -8   2   7        740.46        725.47        41.82 o                         
  -7   2   7       2050.12       2082.42        52.88 o                         
  -6   2   7       1217.84       1185.27        33.72 o                         
  -5   2   7       5918.63       5791.28        57.85 o                         
  -4   2   7        799.86        792.91        21.34 o                         
  -3   2   7       3560.51       3602.46        52.85 o                         
  -2   2   7       1315.81       1241.63        22.52 o                         
  -1   2   7        107.80         90.73        18.47 o                         
   0   2   7        727.12        750.80        19.19 o                         
   1   2   7        803.67        820.74        28.80 o                         
   2   2   7         56.71         61.42         8.22 o                         
   3   2   7       1409.79       1347.42        41.20 o                         
   4   2   7        343.05        345.70        22.13 o                         
   5   2   7        896.63        907.47        44.97 o                         
   6   2   7        801.47        720.51        47.22 o                         
   7   2   7       2631.64       2727.21        99.08 o                         
   8   2   7        730.38        754.07        55.64 o                         
   9   2   7        227.86        187.82        62.59 o                         
 -11   3   7        177.02        211.19        77.72 o                         
 -10   3   7       1128.21       1285.50       124.85 o                         
  -9   3   7        166.97        175.67        39.51 o                         
  -8   3   7        391.72        353.50        36.16 o                         
  -7   3   7         79.56         51.70         8.71 o                         
  -6   3   7         52.03         27.96         6.83 o                         
  -5   3   7        112.73        122.79         9.99 o                         
  -4   3   7        196.70        208.99        11.29 o                         
  -3   3   7         22.58         24.87         4.91 o                         
  -2   3   7       1121.45       1119.64        26.08 o                         
  -1   3   7        175.91        146.11        11.59 o                         
   0   3   7       2336.15       2419.54        40.66 o                         
   1   3   7       1427.22       1539.68        39.28 o                         
   2   3   7       3997.45       3873.96        97.70 o                         
   3   3   7       5772.24       6062.72        99.44 o                         
   4   3   7       3281.56       3266.81        62.14 o                         
   5   3   7       2125.86       2079.64        69.51 o                         
   6   3   7       1285.67       1253.33        68.87 o                         
   7   3   7        953.04        975.06        60.27 o                         
   8   3   7        476.60        569.87        58.25 o                         
   9   3   7        236.78        194.72        68.22 o                         
 -11   4   7          4.96        -10.47        27.09 o                         
 -10   4   7         15.45        -21.46        21.46 o                         
  -9   4   7        212.06        266.95        42.50 o                         
  -8   4   7         75.32         67.09        25.04 o                         
  -7   4   7       2157.47       2197.72        64.59 o                         
  -6   4   7        160.84        138.20        12.05 o                         
  -5   4   7       1940.85       1926.76        38.92 o                         
  -4   4   7        102.37         75.11         7.29 o                         
  -3   4   7       2880.90       2768.39        47.89 o                         
  -2   4   7       2229.29       2210.32        42.63 o                         
  -1   4   7        480.72        433.07        23.24 o                         
   0   4   7       6267.38       6268.45        90.81 o                         
   1   4   7       1307.10       1379.52        42.14 o                         
   2   4   7       2254.29       2213.34        53.43 o                         
   3   4   7        174.39        181.71        13.92 o                         
   4   4   7       2954.53       2650.27       117.92 o                         
   5   4   7        994.49       1023.31        55.17 o                         
   6   4   7        328.73        305.29        35.16 o                         
   7   4   7        183.56        180.35        28.25 o                         
   8   4   7        108.88         78.94        21.13 o                         
   9   4   7         70.39         61.51        43.22 o                         
 -10   5   7        237.98        264.20        57.47 o                         
  -9   5   7        393.55        433.29        54.37 o                         
  -8   5   7       1065.93       1126.04        61.65 o                         
  -7   5   7       2177.43       2139.21        63.55 o                         
  -6   5   7         91.05         88.56         9.92 o                         
  -5   5   7       4547.18       4473.71        74.26 o                         
  -4   5   7         58.55         59.09         9.87 o                         
  -3   5   7       1636.93       1643.36        29.65 o                         
  -2   5   7        154.42        136.21         9.93 o                         
  -1   5   7       2067.92       2147.38        71.01 o                         
   0   5   7          1.17          9.04         8.46 o                         
   1   5   7       2001.84       2089.78        61.22 o                         
   2   5   7          7.92         11.49         7.82 o                         
   3   5   7       1228.78       1112.23        60.69 o                         
   4   5   7        647.17        628.84        43.18 o                         
   5   5   7       2467.12       2400.83        87.72 o                         
   6   5   7        712.99        698.44        49.92 o                         
   7   5   7       1572.68       1521.21       107.95 o                         
   8   5   7        434.44        476.59       110.11 o                         
 -10   6   7        481.37        508.20       110.83 o                         
  -9   6   7        275.81        221.97        34.58 o                         
  -8   6   7        115.39        114.74        21.42 o                         
  -7   6   7        879.08        898.47        59.08 o                         
  -6   6   7        714.82        721.31        35.40 o                         
  -5   6   7         29.37         19.52         8.81 o                         
  -4   6   7        578.91        534.59        28.48 o                         
  -3   6   7          8.53         11.86         6.14 o                         
  -2   6   7        827.60        786.87        36.39 o                         
  -1   6   7       1174.97       1187.08        46.25 o                         
   0   6   7       1310.19       1391.21        54.88 o                         
   1   6   7        205.14        238.07        28.31 o                         
   2   6   7       2412.95       2477.44       156.68 o                         
   3   6   7       1744.44       1684.63        99.56 o                         
   4   6   7        600.42        579.80        45.90 o                         
   5   6   7       1055.95        915.35        51.25 o                         
   6   6   7       1347.91       1431.79        96.64 o                         
   7   6   7        615.03        681.55        78.17 o                         
   8   6   7        189.99         87.52        50.72 o                         
  -9   7   7        156.61        157.43        35.33 o                         
  -8   7   7         15.92         -5.61        16.17 o                         
  -7   7   7        337.94        385.84        49.97 o                         
  -6   7   7        596.36        606.06        38.65 o                         
  -5   7   7       2813.14       2799.86        84.72 o                         
  -4   7   7       3461.76       3240.21       100.15 o                         
  -3   7   7       1203.72       1209.62        49.40 o                         
  -2   7   7       1703.66       1868.81        65.27 o                         
  -1   7   7          3.37          7.73         6.29 o                         
   0   7   7        158.54        185.01        17.96 o                         
   1   7   7        981.39        971.06        47.43 o                         
   2   7   7        862.98        870.21        54.45 o                         
   3   7   7        179.45        149.52        27.37 o                         
   4   7   7       1158.04       1137.26        67.93 o                         
   5   7   7        207.74        217.20        62.54 o                         
   6   7   7         75.22         85.23        43.83 o                         
   7   7   7         55.58        142.44        44.83 o                         
  -9   8   7        622.07        713.77        89.98 o                         
  -8   8   7        986.46        887.71        82.72 o                         
  -7   8   7       1616.88       1608.16       136.91 o                         
  -6   8   7        163.37        221.06        30.86 o                         
  -5   8   7       1707.90       1667.65        69.22 o                         
  -4   8   7       2571.38       2462.43        99.67 o                         
  -3   8   7        748.85        768.44        43.42 o                         
  -2   8   7        858.41        875.91        48.43 o                         
  -1   8   7        337.59        337.98        27.97 o                         
   0   8   7        643.39        697.25        44.90 o                         
   1   8   7       1128.63       1054.52        55.38 o                         
   2   8   7        138.94        150.30        21.42 o                         
   3   8   7          0.32          2.01        12.63 o                         
   4   8   7        206.59        251.76        34.71 o                         
   5   8   7        381.76        330.58        48.09 o                         
   6   8   7        151.23        155.30        64.21 o                         
  -9   9   7        432.32        400.16        70.95 o                         
  -8   9   7        150.82        120.80        29.83 o                         
  -7   9   7         78.94        128.35        32.60 o                         
  -6   9   7         15.33         12.63        11.81 o                         
  -5   9   7        175.28        177.80        24.48 o                         
  -4   9   7         16.71         25.37        16.01 o                         
  -3   9   7        527.72        536.44        39.12 o                         
  -2   9   7        542.53        547.79        40.76 o                         
  -1   9   7        215.28        215.37        24.75 o                         
   0   9   7        991.03       1085.35        58.83 o                         
   1   9   7       1318.60       1330.27        66.42 o                         
   2   9   7        353.36        390.21        38.68 o                         
   3   9   7       1350.16       1376.79        79.98 o                         
   4   9   7        233.12        279.28        39.71 o                         
   5   9   7        731.45        552.89       144.26 o                         
  -8  10   7          0.14          6.79        23.03 o                         
  -7  10   7         95.55         63.08        23.43 o                         
  -6  10   7         75.46         79.84        24.16 o                         
  -5  10   7        484.41        430.89        46.93 o                         
  -4  10   7       1172.36       1157.22        77.14 o                         
  -3  10   7        733.25        761.76        63.83 o                         
  -2  10   7       1436.09       1511.48        71.46 o                         
  -1  10   7        477.70        472.18        40.91 o                         
   0  10   7        956.82       1061.94        61.44 o                         
   1  10   7        651.38        638.37        54.16 o                         
   2  10   7        675.82        655.29        59.03 o                         
   3  10   7         79.65         52.68        24.11 o                         
   4  10   7        164.11        101.98        85.26 o                         
  -7  11   7        645.84        776.49       142.71 o                         
  -6  11   7        603.03        649.66        73.33 o                         
  -5  11   7       1582.07       1578.09        94.79 o                         
  -4  11   7       1333.06       1338.21        86.90 o                         
  -3  11   7        299.87        278.67        39.06 o                         
  -2  11   7         50.45         72.90        22.03 o                         
  -1  11   7          5.57          2.82        14.42 o                         
   0  11   7        264.60        289.32        38.78 o                         
   1  11   7          4.30         11.35        52.57 o                         
   2  11   7          0.75         33.65        20.07 o                         
   3  11   7         10.01         21.24        41.36 o                         
  -5  12   7        212.27        168.76        47.07 o                         
  -4  12   7         42.68         30.03        16.19 o                         
  -3  12   7        277.31        254.04        54.60 o                         
  -2  12   7        423.39        456.91        52.83 o                         
  -1  12   7         89.92         63.30        46.08 o                         
   0  12   7        170.61        191.98        34.19 o                         
   1  12   7        890.15        976.04       119.31 o                         
   2  12   7        226.67        217.31        75.72 o                         
  -5  13   7        145.86        212.91        73.40 o                         
  -4  13   7        519.32        456.22       105.61 o                         
  -3  13   7        106.36         37.91        27.33 o                         
  -2  13   7        799.05        749.73       135.44 o                         
  -1  13   7        513.48        515.61       105.66 o                         
   2 -14   8        242.47        192.92        74.30 o                         
   3 -14   8         78.62         74.83        56.73 o                         
   4 -14   8        522.21        505.63       106.73 o                         
  -4 -13   8        273.19        262.88        77.94 o                         
  -3 -13   8        191.59        137.99        41.68 o                         
  -2 -13   8        192.86        224.16        55.83 o                         
  -1 -13   8       1438.74       1546.27       119.75 o                         
   0 -13   8         73.97         97.27        33.19 o                         
   1 -13   8        980.46       1008.61        90.69 o                         
   2 -13   8       1395.18       1378.23       105.87 o                         
   3 -13   8        995.73       1138.74        81.09 o                         
   4 -13   8        180.85        228.62        44.36 o                         
   5 -13   8         53.42         25.97        29.04 o                         
   6 -13   8        121.00        197.01        73.52 o                         
  -5 -12   8          8.75         11.59        15.92 o                         
  -4 -12   8         81.12         34.94        25.18 o                         
  -3 -12   8        351.04        403.84        42.40 o                         
  -2 -12   8        210.59        229.60        31.58 o                         
  -1 -12   8         59.64         24.85        16.33 o                         
   0 -12   8        418.66        445.32        44.72 o                         
   1 -12   8        625.78        616.50        46.58 o                         
   2 -12   8        158.22        191.34        26.62 o                         
   3 -12   8         18.85          3.52        16.87 o                         
   4 -12   8         12.49         -0.66        16.52 o                         
   5 -12   8        166.81        173.37        54.50 o                         
   6 -12   8        629.85        724.41        66.88 o                         
  -6 -11   8          1.91         18.09        21.46 o                         
  -5 -11   8          0.23        -10.73        13.63 o                         
  -4 -11   8         42.78         54.45        19.05 o                         
  -3 -11   8        158.01        144.18        25.90 o                         
  -2 -11   8        397.25        429.49        42.13 o                         
  -1 -11   8        308.64        303.16        34.58 o                         
   0 -11   8        378.03        407.42        34.49 o                         
   1 -11   8       1642.11       1690.52        73.50 o                         
   2 -11   8       1021.22       1005.89        58.29 o                         
   3 -11   8        523.35        505.97        42.46 o                         
   4 -11   8       1229.93       1279.33        70.42 o                         
   5 -11   8        785.83        754.91        51.67 o                         
   6 -11   8       1032.21       1056.17        69.75 o                         
   7 -11   8        549.65        590.41        81.40 o                         
   8 -11   8        420.88        376.84       101.42 o                         
  -6 -10   8         56.52         36.93        15.29 o                         
  -5 -10   8        145.80        136.26        20.74 o                         
  -4 -10   8        574.61        636.34        51.49 o                         
  -3 -10   8       1068.20       1044.34        90.62 o                         
  -2 -10   8        769.11        788.82        53.55 o                         
  -1 -10   8       2699.46       2841.42        82.94 o                         
   0 -10   8       2383.94       2423.76        80.97 o                         
   1 -10   8        992.87       1005.89        58.98 o                         
   2 -10   8       1405.97       1369.91        65.80 o                         
   3 -10   8        606.64        612.08        42.18 o                         
   4 -10   8        316.76        313.93        38.61 o                         
   5 -10   8        345.68        379.83        44.49 o                         
   6 -10   8        583.28        555.96        54.01 o                         
   7 -10   8        105.28         90.99        22.78 o                         
   8 -10   8         38.81         22.84        36.07 o                         
  -7  -9   8        289.20        273.82        57.30 o                         
  -6  -9   8        570.66        562.85        43.44 o                         
  -5  -9   8        912.15       1036.87        56.69 o                         
  -4  -9   8        737.51        662.26        37.95 o                         
  -3  -9   8        758.15        797.92        41.89 o                         
  -2  -9   8        604.01        618.90        33.13 o                         
  -1  -9   8        289.72        297.65        26.07 o                         
   0  -9   8          0.36          9.10        11.42 o                         
   1  -9   8        999.17       1024.60        52.85 o                         
   2  -9   8         41.93         47.47         8.74 o                         
   3  -9   8        550.23        588.51        33.90 o                         
   4  -9   8        180.74        188.08        23.11 o                         
   5  -9   8        106.10        100.20        19.43 o                         
   6  -9   8        173.00        184.35        25.51 o                         
   7  -9   8        438.88        375.21        42.77 o                         
   8  -9   8         75.40         18.80        17.47 o                         
  -8  -8   8        506.33        564.88       117.28 o                         
  -7  -8   8        495.96        471.94        38.22 o                         
  -6  -8   8        329.17        293.64        26.21 o                         
  -5  -8   8        112.26         71.61        13.80 o                         
  -4  -8   8        245.79        230.73        21.26 o                         
  -3  -8   8        644.13        588.14        29.23 o                         
  -2  -8   8        355.21        343.68        20.51 o                         
  -1  -8   8        935.66        902.31        43.14 o                         
   0  -8   8        214.60        206.79        23.68 o                         
   1  -8   8        962.84        920.74        54.40 o                         
   2  -8   8       2178.68       2094.13        46.05 o                         
   3  -8   8        866.17        914.76        35.23 o                         
   4  -8   8       1895.55       1895.50        58.08 o                         
   5  -8   8       1137.66       1184.62        48.84 o                         
   6  -8   8        862.92        910.92        53.83 o                         
   7  -8   8        192.71        191.83        38.72 o                         
   8  -8   8        314.70        305.83        38.71 o                         
   9  -8   8        282.36        393.29        90.49 o                         
  -9  -7   8          5.80        -64.95        89.71 o                         
  -8  -7   8        260.96        247.03        39.81 o                         
  -7  -7   8        135.92        101.16        18.41 o                         
  -6  -7   8        552.49        505.96        35.30 o                         
  -5  -7   8        347.56        324.93        27.38 o                         
  -4  -7   8        212.15        199.97        19.03 o                         
  -3  -7   8       1978.37       1950.43        46.70 o                         
  -2  -7   8        556.09        539.44        35.06 o                         
  -1  -7   8       1602.33       1682.18        56.05 o                         
   0  -7   8       1719.38       1697.50        63.47 o                         
   1  -7   8        847.07        814.79        40.32 o                         
   2  -7   8       1531.30       1503.17        40.24 o                         
   3  -7   8        373.66        335.53        19.73 o                         
   4  -7   8        722.96        760.03        27.21 o                         
   5  -7   8        117.72        129.10        15.16 o                         
   6  -7   8        115.24        113.98        17.84 o                         
   7  -7   8          0.48         19.44        12.16 o                         
   8  -7   8         13.51         35.58        15.34 o                         
   9  -7   8        103.39         23.42        25.52 o                         
  10  -7   8         31.80        -10.66        45.46 o                         
  -9  -6   8         42.68         31.18        39.63 o                         
  -8  -6   8        628.36        703.72        60.58 o                         
  -7  -6   8        479.72        481.87        34.69 o                         
  -6  -6   8        231.34        202.44        18.06 o                         
  -5  -6   8       3204.25       3140.80        69.03 o                         
  -4  -6   8        894.56        860.21        20.97 o                         
  -3  -6   8       1386.93       1368.78        35.41 o                         
  -2  -6   8        163.87        192.15        15.48 o                         
  -1  -6   8       3900.35       4135.42        75.83 o                         
   0  -6   8         79.75         94.50        13.23 o                         
   1  -6   8         21.47         26.35        10.45 o                         
   2  -6   8        308.36        303.18        17.65 o                         
   3  -6   8        148.01        139.28        13.44 o                         
   4  -6   8       2121.81       1928.69        37.97 o                         
   5  -6   8       2254.60       2072.96        68.35 o                         
   6  -6   8         14.92         16.35        11.66 o                         
   7  -6   8        773.49        821.73        58.18 o                         
   8  -6   8        135.83        123.42        25.74 o                         
   9  -6   8        294.45        305.67        51.02 o                         
  10  -6   8        368.23        348.07       100.00 o                         
 -10  -5   8       1050.42       1170.56       119.25 o                         
  -9  -5   8        356.83        411.60        55.80 o                         
  -8  -5   8        274.11        353.05        39.55 o                         
  -7  -5   8         17.15         12.78        11.35 o                         
  -6  -5   8       1979.23       1919.51        54.21 o                         
  -5  -5   8          1.49          5.83         5.07 o                         
  -4  -5   8        260.72        245.77        15.52 o                         
  -3  -5   8       1119.06       1116.12        28.66 o                         
  -2  -5   8        408.94        479.23        17.54 o                         
  -1  -5   8          5.07          8.88         6.75 o                         
   0  -5   8       1482.86       1417.86        42.87 o                         
   1  -5   8        194.61        186.60        24.16 o                         
   2  -5   8       8555.05       8064.67       371.77 o                         
   3  -5   8       1127.17       1203.49        34.93 o                         
   4  -5   8       2711.38       2719.27        63.53 o                         
   5  -5   8       3795.46       3716.08        68.19 o                         
   6  -5   8       2093.27       2146.57        61.26 o                         
   7  -5   8        664.15        653.21        45.76 o                         
   8  -5   8        246.54        279.48        38.39 o                         
   9  -5   8        947.98        987.40       123.14 o                         
  10  -5   8         67.80         90.88        61.41 o                         
 -10  -4   8         27.12         76.32        31.30 o                         
  -9  -4   8         27.30         49.23        21.97 o                         
  -8  -4   8        158.98        133.27        23.85 o                         
  -7  -4   8        804.87        800.56        42.69 o                         
  -6  -4   8       2795.69       2779.28        65.14 o                         
  -5  -4   8       2411.71       2493.83        51.77 o                         
  -4  -4   8        167.35        161.19        11.35 o                         
  -3  -4   8       6371.47       6260.57        67.11 o                         
  -2  -4   8       1420.35       1220.88        26.51 o                         
  -1  -4   8       1461.98       1406.66        38.90 o                         
   0  -4   8       5064.59       5100.53        80.70 o                         
   1  -4   8       4508.07       4423.06        58.27 o                         
   2  -4   8       4075.56       4211.46        68.69 o                         
   3  -4   8         87.84         74.80         9.33 o                         
   4  -4   8       4876.49       4986.22       102.47 o                         
   5  -4   8        389.76        402.22        20.42 o                         
   6  -4   8       1257.62       1155.21        43.21 o                         
   7  -4   8          0.95         -7.34        10.28 o                         
   8  -4   8        436.05        552.74        53.30 o                         
   9  -4   8          0.52          9.66        13.71 o                         
 -10  -3   8        280.95        313.84        40.88 o                         
  -9  -3   8         62.54         37.75        10.95 o                         
  -8  -3   8       1643.99       1690.12        79.88 o                         
  -7  -3   8       1866.45       1927.70        64.16 o                         
  -6  -3   8       3570.01       3637.80        62.84 o                         
  -5  -3   8       5446.36       5475.55        76.74 o                         
  -4  -3   8       2041.55       2015.66        41.28 o                         
  -3  -3   8       4292.43       4332.42        47.16 o                         
  -2  -3   8        353.52        368.33        14.12 o                         
  -1  -3   8       5719.86       5673.23        63.39 o                         
   0  -3   8        134.11        115.25        10.32 o                         
   1  -3   8        645.34        722.18        19.10 o                         
   2  -3   8        268.19        245.82         9.82 o                         
   3  -3   8          0.37          3.52         5.43 o                         
   4  -3   8         32.27         30.15         7.46 o                         
   5  -3   8        600.36        565.27        22.84 o                         
   6  -3   8         63.90         55.47        10.39 o                         
   7  -3   8       1446.96       1387.07        55.98 o                         
   8  -3   8        212.59        191.20        32.87 o                         
   9  -3   8        595.82        659.67        64.32 o                         
  10  -3   8         80.04        186.54        71.95 o                         
 -10  -2   8        510.50        421.51        56.16 o                         
  -9  -2   8        691.24        641.18        41.74 o                         
  -8  -2   8        706.28        676.95        36.98 o                         
  -7  -2   8          2.99          6.82         8.25 o                         
  -6  -2   8       1698.09       1771.64        46.90 o                         
  -5  -2   8       1834.35       1862.34        38.01 o                         
  -4  -2   8         39.45         27.02         5.17 o                         
  -3  -2   8       1332.43       1485.47        31.36 o                         
  -2  -2   8         75.92        101.39        11.32 o                         
  -1  -2   8       3392.71       3534.99        43.95 o                         
   0  -2   8       1100.81       1133.98        45.88 o                         
   1  -2   8        879.02       1042.21        22.43 o                         
   2  -2   8       3138.84       3028.91        50.02 o                         
   3  -2   8       6892.38       6912.16        82.21 o                         
   4  -2   8       1903.12       1856.86        53.65 o                         
   5  -2   8       1488.84       1450.05        36.37 o                         
   6  -2   8       1855.21       1924.26        62.11 o                         
   7  -2   8       1672.43       1767.57        79.87 o                         
   8  -2   8         99.93        141.55        28.92 o                         
   9  -2   8        410.54        474.26        49.60 o                         
  10  -2   8        199.78        238.50        77.82 o                         
 -10  -1   8        107.94         76.34        29.02 o                         
  -9  -1   8          3.03         -0.74        11.49 o                         
  -8  -1   8          6.45          1.96         7.04 o                         
  -7  -1   8          0.29         -2.19         6.30 o                         
  -6  -1   8        390.10        401.32        22.14 o                         
  -5  -1   8       3618.60       3652.69        58.43 o                         
  -4  -1   8        766.33        800.34        21.07 o                         
  -3  -1   8       2711.65       2743.51        44.03 o                         
  -2  -1   8       5180.08       5125.03        74.83 o                         
  -1  -1   8       1847.11       1818.41        33.36 o                         
   0  -1   8       3119.55       3175.22        57.69 o                         
   1  -1   8       1443.73       1289.66        37.59 o                         
   2  -1   8       4542.27       4337.57        93.74 o                         
   3  -1   8       2277.92       2284.96        38.67 o                         
   4  -1   8       1260.92       1228.79        29.87 o                         
   5  -1   8        896.64        881.18        30.15 o                         
   6  -1   8        111.15         67.57        26.94 o                         
   7  -1   8         25.12         34.44        15.81 o                         
   8  -1   8         31.35         11.71        15.17 o                         
   9  -1   8         69.20         79.75        23.04 o                         
  10  -1   8        387.53        368.24        93.88 o                         
 -10   0   8        470.28        632.33        69.92 o                         
  -9   0   8          2.31          3.70        12.48 o                         
  -8   0   8        500.00        488.15        32.14 o                         
  -7   0   8       1475.16       1567.98        46.03 o                         
  -6   0   8       1693.29       1685.58        41.37 o                         
  -5   0   8       4256.55       4247.44        59.41 o                         
  -4   0   8       2622.64       2595.03        33.84 o                         
  -3   0   8       5927.57       5640.06        63.40 o                         
  -2   0   8       1500.10       1511.88        30.22 o                         
  -1   0   8       4158.32       4199.89        43.92 o                         
   0   0   8        254.73        325.65        11.43 o                         
   1   0   8        368.14        504.58        18.31 o                         
   2   0   8        279.01        265.57        14.04 o                         
   3   0   8       1206.30       1207.74        29.70 o                         
   4   0   8         76.72         53.34         9.05 o                         
   5   0   8       1053.38        926.26        61.27 o                         
   6   0   8        349.46        216.07        27.24 o                         
   7   0   8        892.50        793.14        60.51 o                         
   8   0   8        425.49        453.87        42.96 o                         
   9   0   8        352.41        470.09        59.11 o                         
 -10   1   8        437.44        532.62        64.49 o                         
  -9   1   8         64.06         63.88        19.29 o                         
  -8   1   8       1296.81       1353.54        58.29 o                         
  -7   1   8        405.44        391.49        26.31 o                         
  -6   1   8        381.09        373.51        19.37 o                         
  -5   1   8        330.25        300.18        15.46 o                         
  -4   1   8        400.14        412.59        14.65 o                         
  -3   1   8          3.58          4.32         2.96 o                         
  -2   1   8         67.64         72.46         6.48 o                         
  -1   1   8       1174.60       1257.00        22.80 o                         
   0   1   8       5113.60       5330.68        65.14 o                         
   1   1   8       2938.72       3070.44        45.96 o                         
   2   1   8       1358.79       1391.38        36.38 o                         
   3   1   8       2317.29       2400.69        57.28 o                         
   4   1   8       3120.53       2998.67        61.30 o                         
   5   1   8       2536.73       2626.59        72.18 o                         
   6   1   8       1155.89       1081.23        58.77 o                         
   7   1   8       1993.45       2129.68        89.09 o                         
   8   1   8        378.23        384.88        44.36 o                         
   9   1   8        217.60        234.99        48.48 o                         
 -10   2   8        200.71        175.80        39.16 o                         
  -9   2   8          0.17         -3.08        14.82 o                         
  -8   2   8        295.57        296.48        33.65 o                         
  -7   2   8        409.20        387.75        22.24 o                         
  -6   2   8         23.89         11.00         5.89 o                         
  -5   2   8       2663.36       2473.20        47.79 o                         
  -4   2   8       3469.15       3621.39        55.52 o                         
  -3   2   8       2088.56       2189.09        45.68 o                         
  -2   2   8         34.86         95.96         7.35 o                         
  -1   2   8       2836.11       2468.40        52.96 o                         
   0   2   8       7661.06       7593.03        77.23 o                         
   1   2   8       1609.41       1690.44        35.47 o                         
   2   2   8       4628.97       4659.37        80.51 o                         
   3   2   8       4321.26       4434.59        87.80 o                         
   4   2   8        404.06        403.60        25.78 o                         
   5   2   8        111.25        122.87        17.96 o                         
   6   2   8        877.25        917.41        54.46 o                         
   7   2   8         60.58         66.47        19.88 o                         
   8   2   8         11.40         -7.12        13.06 o                         
   9   2   8         92.32        149.14        65.15 o                         
 -10   3   8        447.20        416.98        71.41 o                         
  -9   3   8       1003.23       1138.71       126.25 o                         
  -8   3   8        153.17        132.58        22.46 o                         
  -7   3   8       2014.23       1993.95        67.06 o                         
  -6   3   8        819.03        890.30        39.33 o                         
  -5   3   8       4743.50       4759.23        76.35 o                         
  -4   3   8        220.22        234.25        12.09 o                         
  -3   3   8       3099.55       3046.17        48.07 o                         
  -2   3   8        311.01        244.00        12.82 o                         
  -1   3   8         96.85         96.28         9.80 o                         
   0   3   8        987.96        987.49        28.10 o                         
   1   3   8        107.95        136.09        11.81 o                         
   2   3   8       1578.61       1449.97        54.65 o                         
   3   3   8         95.64         85.35        13.04 o                         
   4   3   8        248.05        256.36        20.91 o                         
   5   3   8        304.19        339.16        59.81 o                         
   6   3   8        370.96        351.39        37.67 o                         
   7   3   8        313.86        314.03        35.79 o                         
   8   3   8        248.15        251.25        37.40 o                         
   9   3   8        235.02        298.65        84.17 o                         
 -10   4   8        836.42        741.02        97.09 o                         
  -9   4   8        110.52         76.93        22.77 o                         
  -8   4   8        788.78        925.62        76.29 o                         
  -7   4   8        797.51        799.24        40.35 o                         
  -6   4   8          1.16          0.96         5.91 o                         
  -5   4   8       2328.09       2246.63        43.22 o                         
  -4   4   8        220.97        224.61        13.61 o                         
  -3   4   8       1258.06       1286.49        32.77 o                         
  -2   4   8       2438.07       2504.79        43.57 o                         
  -1   4   8         19.49         15.78         7.65 o                         
   0   4   8       1981.96       1949.27        50.12 o                         
   1   4   8       2144.64       2171.65        62.42 o                         
   2   4   8        146.61        158.12        15.04 o                         
   3   4   8         55.47         59.35        10.01 o                         
   4   4   8          4.11         11.58        11.40 o                         
   5   4   8       2998.04       3129.80       121.42 o                         
   6   4   8        626.85        603.92        50.42 o                         
   7   4   8       1085.73       1091.80        72.34 o                         
   8   4   8        484.76        520.63       106.17 o                         
 -10   5   8        111.87         95.93        39.08 o                         
  -9   5   8         10.47        -15.25        15.25 o                         
  -8   5   8        164.79        118.52        24.39 o                         
  -7   5   8        170.66        149.76        17.67 o                         
  -6   5   8        106.72        103.25        11.75 o                         
  -5   5   8        289.73        257.93        18.89 o                         
  -4   5   8       1195.96       1143.39        34.06 o                         
  -3   5   8       1552.56       1579.70        30.16 o                         
  -2   5   8       1356.37       1365.41        41.88 o                         
  -1   5   8        870.47        883.37        44.08 o                         
   0   5   8       6733.22       6592.61       118.27 o                         
   1   5   8        265.43        244.62        21.58 o                         
   2   5   8       1239.05       1306.45        56.26 o                         
   3   5   8       1414.37       1349.55        50.18 o                         
   4   5   8       1453.25       1330.93        98.13 o                         
   5   5   8        129.93        125.45        24.46 o                         
   6   5   8        942.59        985.14        80.30 o                         
   7   5   8        552.39        575.04        68.20 o                         
   8   5   8        317.67        413.38       101.23 o                         
 -10   6   8        185.94        206.08        69.85 o                         
  -9   6   8        767.78        792.01        66.77 o                         
  -8   6   8        137.56        111.12        27.37 o                         
  -7   6   8        113.79         96.68        25.64 o                         
  -6   6   8        242.75        250.43        24.75 o                         
  -5   6   8       5077.08       5117.69        98.52 o                         
  -4   6   8        276.53        274.71        23.39 o                         
  -3   6   8       1341.95       1361.26        42.70 o                         
  -2   6   8       1486.91       1451.65        35.80 o                         
  -1   6   8        937.03       1010.28        46.38 o                         
   0   6   8       1556.13       1496.74        58.03 o                         
   1   6   8        269.40        279.90        25.20 o                         
   2   6   8       1693.69       1724.47        81.29 o                         
   3   6   8        432.67        451.38        45.70 o                         
   4   6   8         11.26          2.94        11.02 o                         
   5   6   8         81.19         66.71        21.76 o                         
   6   6   8         66.66         63.99        25.36 o                         
   7   6   8        499.41        378.76       121.21 o                         
   8   6   8         77.19        112.00        83.23 o                         
  -9   7   8        407.69        384.73        56.33 o                         
  -8   7   8        464.41        458.11        58.25 o                         
  -7   7   8       1079.50       1126.08        87.60 o                         
  -6   7   8          1.78         21.77        12.25 o                         
  -5   7   8        451.85        454.90        35.85 o                         
  -4   7   8        536.40        481.14        36.87 o                         
  -3   7   8         33.05         37.64        11.42 o                         
  -2   7   8         52.92         54.10        13.80 o                         
  -1   7   8        501.00        455.03        20.85 o                         
   0   7   8        128.78        140.22        15.98 o                         
   1   7   8       1516.99       1334.08        56.04 o                         
   2   7   8       1253.10       1351.38        61.68 o                         
   3   7   8       1419.13       1350.61        74.59 o                         
   4   7   8        519.55        528.53        61.16 o                         
   5   7   8       1391.45       1366.72       111.21 o                         
   6   7   8        290.95        248.92        70.84 o                         
   7   7   8        490.19        -23.84       111.92 o                         
  -9   8   8         60.81         73.50        35.30 o                         
  -8   8   8         70.18         70.82        26.77 o                         
  -7   8   8         59.61         62.15        24.16 o                         
  -6   8   8         32.00         41.60        14.92 o                         
  -5   8   8         15.19         10.42         9.26 o                         
  -4   8   8        372.35        306.92        31.78 o                         
  -3   8   8        839.79        898.03        46.61 o                         
  -2   8   8       1789.70       1857.80        71.17 o                         
  -1   8   8        883.02        805.83        44.13 o                         
   0   8   8       4200.60       4021.84       107.61 o                         
   1   8   8       2308.14       2277.63        82.62 o                         
   2   8   8        617.09        600.81        44.50 o                         
   3   8   8        859.45        847.02        63.06 o                         
   4   8   8        611.38        583.71       108.60 o                         
   5   8   8        230.80        196.53        38.19 o                         
  -9   9   8        305.17        385.04        99.72 o                         
  -8   9   8        277.67        318.20        62.11 o                         
  -7   9   8        515.52        609.50        69.90 o                         
  -6   9   8        124.89        132.14        27.54 o                         
  -5   9   8       1140.18       1126.54        61.63 o                         
  -4   9   8       1605.86       1609.52        87.06 o                         
  -3   9   8       2995.55       2937.98       115.92 o                         
  -2   9   8       2010.77       2125.09        80.45 o                         
  -1   9   8        315.10        319.01        30.21 o                         
   0   9   8        601.24        605.71        45.32 o                         
   1   9   8          1.02          0.30        12.97 o                         
   2   9   8        603.38        585.93        84.93 o                         
   3   9   8          8.47          5.20        19.89 o                         
   4   9   8         12.14        -18.82        30.51 o                         
  -8  10   8         99.83        133.02        63.19 o                         
  -7  10   8        322.83        404.96        59.45 o                         
  -6  10   8         92.11         64.82        29.77 o                         
  -5  10   8        134.65        159.81        30.27 o                         
  -4  10   8         66.80         55.14        19.53 o                         
  -3  10   8        190.87        195.58        32.58 o                         
  -2  10   8          0.04         32.22        23.83 o                         
  -1  10   8        165.99        163.07        22.86 o                         
   0  10   8        148.32        131.11        23.13 o                         
   1  10   8        218.53        222.23        32.39 o                         
   2  10   8        187.25        162.53        32.10 o                         
   3  10   8        583.56        546.62        59.81 o                         
   4  10   8        393.00        374.88        96.80 o                         
  -6  11   8        280.07        263.31        57.85 o                         
  -5  11   8        834.90        801.03        68.37 o                         
  -4  11   8        612.57        520.17        55.18 o                         
  -3  11   8        455.76        437.47        50.17 o                         
  -2  11   8        866.99        828.25        73.59 o                         
  -1  11   8        174.83        203.40        34.86 o                         
   0  11   8        572.53        685.20        53.32 o                         
   1  11   8       1349.40       2283.10      1883.10 o                         
   2  11   8       1016.06       1080.58       144.90 o                         
   3  11   8        353.70        329.18        93.11 o                         
  -5  12   8        502.86        415.63        95.24 o                         
  -4  12   8        782.15        763.13        94.08 o                         
  -3  12   8        696.93        792.16        96.05 o                         
  -2  12   8        755.22        719.61        88.94 o                         
  -1  12   8        208.12        136.87        50.13 o                         
   1  12   8          8.81          6.59        35.43 o                         
   2  12   8          4.87          0.74        24.55 o                         
  -2  13   8         47.52         75.38        46.15 o                         
   4 -14   9         54.27        117.59        58.16 o                         
  -4 -13   9         91.90         27.44        37.49 o                         
  -3 -13   9          1.99        -40.64        40.64 o                         
  -2 -13   9         20.07        -19.86        19.86 o                         
  -1 -13   9         21.55         43.33        20.58 o                         
   0 -13   9        100.75         82.01        23.88 o                         
   1 -13   9         50.92         35.27        36.87 o                         
   2 -13   9        481.57        428.17        59.67 o                         
   3 -13   9        316.47        344.86        45.83 o                         
   4 -13   9        548.86        610.75        85.06 o                         
   5 -13   9        163.47        127.75        58.75 o                         
  -5 -12   9        421.32        459.19        64.66 o                         
  -4 -12   9         39.83         26.63        17.05 o                         
  -3 -12   9        322.16        312.21        38.39 o                         
  -2 -12   9        931.25        873.72        90.68 o                         
  -1 -12   9        786.98        774.29        58.36 o                         
   0 -12   9         13.50          7.89        14.58 o                         
   1 -12   9       1213.80       1273.51        79.81 o                         
   2 -12   9        635.95        636.73        49.54 o                         
   3 -12   9        241.84        217.43        29.03 o                         
   4 -12   9        495.69        536.73        62.08 o                         
   5 -12   9        196.45        167.21        43.51 o                         
   6 -12   9        320.56        368.65        68.46 o                         
  -6 -11   9       1126.00       1239.72       172.74 o                         
  -5 -11   9        594.42        666.36        70.66 o                         
  -4 -11   9        431.32        425.00        43.31 o                         
  -3 -11   9       1309.72       1195.27        70.84 o                         
  -2 -11   9        288.85        269.49        33.92 o                         
  -1 -11   9        409.29        406.28        42.68 o                         
   0 -11   9        279.04        313.08        31.23 o                         
   1 -11   9        199.12        210.18        40.54 o                         
   2 -11   9          4.14         14.96        12.41 o                         
   3 -11   9        124.88        111.88        21.67 o                         
   4 -11   9         75.41         71.32        18.27 o                         
   5 -11   9        640.91        657.73        48.66 o                         
   6 -11   9        136.55        157.61        33.82 o                         
   7 -11   9         13.62        -15.01        36.33 o                         
   8 -11   9         29.71         39.03        33.41 o                         
  -6 -10   9        376.24        407.04        48.48 o                         
  -5 -10   9        271.29        279.77        30.77 o                         
  -4 -10   9        257.35        287.93        34.78 o                         
  -3 -10   9          0.49          7.07        12.91 o                         
  -2 -10   9          0.08        -10.57        10.57 o                         
  -1 -10   9        139.99        129.25        22.10 o                         
   0 -10   9         38.09         33.27        18.84 o                         
   1 -10   9        195.34        223.93        27.72 o                         
   2 -10   9        329.13        343.70        34.67 o                         
   3 -10   9        628.12        615.06        43.02 o                         
   4 -10   9       1227.91       1207.96        76.63 o                         
   5 -10   9       1026.39       1019.33        72.20 o                         
   6 -10   9        618.08        644.05        59.40 o                         
   7 -10   9        270.59        173.13        37.64 o                         
   8 -10   9         72.80        102.85        48.73 o                         
  -7  -9   9          0.57         11.91        25.70 o                         
  -6  -9   9         57.42         81.79        17.85 o                         
  -5  -9   9        467.72        484.44        39.38 o                         
  -4  -9   9        128.09        132.95        22.34 o                         
  -3  -9   9        579.00        625.45        52.02 o                         
  -2  -9   9        104.90        110.83        16.54 o                         
  -1  -9   9       2659.57       2800.55        80.83 o                         
   0  -9   9        997.31       1004.85        50.82 o                         
   1  -9   9        816.28        832.44        49.47 o                         
   2  -9   9       1254.04       1354.25        65.60 o                         
   3  -9   9        186.18        232.93        28.98 o                         
   4  -9   9        643.29        696.05        50.74 o                         
   5  -9   9        277.06        285.82        36.98 o                         
   6  -9   9       1001.73       1020.06        70.56 o                         
   7  -9   9          4.81         -6.08        18.81 o                         
   8  -9   9         28.28          3.98        19.44 o                         
  -8  -8   9        447.62        472.77       111.67 o                         
  -7  -8   9         99.47         80.68        23.48 o                         
  -6  -8   9        884.22        890.34        46.30 o                         
  -5  -8   9        996.40        967.55        45.43 o                         
  -4  -8   9         21.72         36.24        10.25 o                         
  -3  -8   9       1535.71       1561.24        66.12 o                         
  -2  -8   9       1310.90       1236.40        49.45 o                         
  -1  -8   9       1085.89       1054.97        48.20 o                         
   0  -8   9         59.01         57.84        12.13 o                         
   1  -8   9       3000.51       3122.35        96.83 o                         
   2  -8   9          0.87         10.76         9.97 o                         
   3  -8   9        461.61        477.83        30.97 o                         
   4  -8   9        247.03        242.93        21.24 o                         
   5  -8   9          4.62          9.71         8.52 o                         
   6  -8   9          2.65          4.33        10.40 o                         
   7  -8   9        265.30        249.61        34.84 o                         
   8  -8   9          1.18        -16.16        18.05 o                         
  -8  -7   9        688.00        760.68       110.49 o                         
  -7  -7   9        716.60        783.53        63.31 o                         
  -6  -7   9        169.45        150.79        16.41 o                         
  -5  -7   9          2.33          3.46         8.68 o                         
  -4  -7   9       1413.30       1351.48        59.16 o                         
  -3  -7   9         21.13          9.64         6.26 o                         
  -2  -7   9       1675.38       1637.21        50.19 o                         
  -1  -7   9          6.30          0.42         8.15 o                         
   0  -7   9         42.19         47.03        12.09 o                         
   1  -7   9        201.59        187.37        28.65 o                         
   2  -7   9          8.79         22.80        13.54 o                         
   3  -7   9          1.96         10.65         8.26 o                         
   4  -7   9       2634.35       2791.52        56.36 o                         
   5  -7   9       1123.96       1155.96        49.35 o                         
   6  -7   9        718.15        677.86        45.35 o                         
   7  -7   9        534.64        469.76        46.33 o                         
   8  -7   9        462.53        545.84        63.53 o                         
   9  -7   9        302.08        407.23        99.48 o                         
  -9  -6   9        169.42        176.31        48.22 o                         
  -8  -6   9         77.68        101.50        30.53 o                         
  -7  -6   9        245.63        254.73        26.85 o                         
  -6  -6   9         87.99         90.01        13.53 o                         
  -5  -6   9        284.83        269.62        21.55 o                         
  -4  -6   9        382.52        364.83        18.19 o                         
  -3  -6   9       2318.45       2177.87        47.84 o                         
  -2  -6   9        115.50        115.55        12.77 o                         
  -1  -6   9       3023.22       2888.03        68.20 o                         
   0  -6   9       2611.59       2481.84        62.48 o                         
   1  -6   9        257.92        235.60        21.59 o                         
   2  -6   9       3562.42       3438.04        99.49 o                         
   3  -6   9        808.65        829.67        34.94 o                         
   4  -6   9       5391.87       5224.62       126.43 o                         
   5  -6   9        501.02        491.55        32.09 o                         
   6  -6   9       2097.91       2104.57        61.53 o                         
   7  -6   9        517.32        565.94        49.21 o                         
   8  -6   9        151.46        130.88        33.92 o                         
   9  -6   9          5.08          5.79        33.28 o                         
 -10  -5   9        201.03        275.56        59.65 o                         
  -9  -5   9          3.30         35.23        17.25 o                         
  -8  -5   9         81.99        166.02        30.41 o                         
  -7  -5   9        286.03        275.98        26.22 o                         
  -6  -5   9       1556.31       1526.41        51.71 o                         
  -5  -5   9       4641.07       4605.29        82.04 o                         
  -4  -5   9        100.60         70.53         9.10 o                         
  -3  -5   9       3066.55       2912.34        48.57 o                         
  -2  -5   9       1678.69       1764.56        33.07 o                         
  -1  -5   9       3322.12       3324.84        59.03 o                         
   0  -5   9        123.72        132.44        13.81 o                         
   1  -5   9       5263.51       5145.56        98.62 o                         
   2  -5   9       3935.57       3923.38        72.59 o                         
   3  -5   9        235.15        205.35        11.63 o                         
   4  -5   9       1496.42       1519.68        44.42 o                         
   5  -5   9          5.53          1.69         6.09 o                         
   6  -5   9        355.12        362.82        25.73 o                         
   7  -5   9        639.81        698.51        47.89 o                         
   8  -5   9         12.44         11.98        16.45 o                         
   9  -5   9        508.96        558.23        66.33 o                         
 -10  -4   9        935.74       1381.32       179.31 o                         
  -9  -4   9        182.34        207.19        38.46 o                         
  -8  -4   9         66.10         73.46        20.84 o                         
  -7  -4   9       1459.43       1500.74        58.68 o                         
  -6  -4   9       4734.94       4664.06        84.06 o                         
  -5  -4   9          0.97          1.67         5.55 o                         
  -4  -4   9        792.47        810.91        27.53 o                         
  -3  -4   9       2237.67       2254.37        39.56 o                         
  -2  -4   9        309.17        319.37        14.39 o                         
  -1  -4   9        706.28        720.22        33.70 o                         
   0  -4   9          3.00         11.63         6.99 o                         
   1  -4   9          7.02         16.08         5.63 o                         
   2  -4   9       3168.50       3133.39        53.86 o                         
   3  -4   9         15.91         38.11         9.42 o                         
   4  -4   9       2214.65       2197.91        54.70 o                         
   5  -4   9       3091.67       3021.68        58.37 o                         
   6  -4   9       1025.98       1033.24        43.87 o                         
   7  -4   9        672.43        732.13        59.81 o                         
   8  -4   9        249.65        277.82        39.84 o                         
   9  -4   9       1109.71       1228.42        89.50 o                         
 -10  -3   9        110.87        164.26        43.44 o                         
  -9  -3   9        367.05        332.04        35.69 o                         
  -8  -3   9        257.32        308.22        38.19 o                         
  -7  -3   9          5.60          4.01         7.72 o                         
  -6  -3   9       1184.90       1117.68        34.73 o                         
  -5  -3   9        175.54        156.87        11.96 o                         
  -4  -3   9          0.75          2.05         6.98 o                         
  -3  -3   9       1927.39       1918.36        41.05 o                         
  -2  -3   9        338.11        402.16        15.36 o                         
  -1  -3   9      11235.91      11745.09       120.02 o                         
   0  -3   9       7834.61       7807.35       111.25 o                         
   1  -3   9       1200.06       1179.27        24.39 o                         
   2  -3   9       3665.81       3448.43        61.66 o                         
   3  -3   9        986.99       1061.88        37.66 o                         
   4  -3   9       5644.93       5800.62        88.78 o                         
   5  -3   9        196.86        217.23        16.96 o                         
   6  -3   9       1816.93       1852.33        63.01 o                         
   7  -3   9        334.22        345.60        34.47 o                         
   8  -3   9         63.41         46.11        25.48 o                         
   9  -3   9         52.61         24.86        23.50 o                         
 -10  -2   9         30.51         17.73        15.31 o                         
  -9  -2   9        177.65        170.82        24.82 o                         
  -8  -2   9        518.04        550.92        31.44 o                         
  -7  -2   9         59.16         71.84        12.98 o                         
  -6  -2   9        112.21         96.54        10.86 o                         
  -5  -2   9       2365.74       2354.92        44.29 o                         
  -4  -2   9       1057.48       1004.05        25.01 o                         
  -3  -2   9       2102.20       2093.38        43.37 o                         
  -2  -2   9       5739.88       5702.97        69.32 o                         
  -1  -2   9       8886.00       8736.42       100.97 o                         
   0  -2   9       4242.89       4421.19        59.90 o                         
   1  -2   9        180.10        154.94         8.68 o                         
   2  -2   9        275.92        200.98        12.44 o                         
   3  -2   9        809.52        840.68        28.71 o                         
   4  -2   9        159.78        167.87        13.03 o                         
   5  -2   9         53.04         54.37        10.90 o                         
   6  -2   9         51.53         38.91        10.11 o                         
   7  -2   9        431.74        415.39        39.99 o                         
   8  -2   9        341.62        339.16        40.22 o                         
   9  -2   9        155.92        131.78        29.25 o                         
 -10  -1   9        760.44        772.14        76.96 o                         
  -9  -1   9       1368.00       1344.65        80.68 o                         
  -8  -1   9        676.85        684.17        36.07 o                         
  -7  -1   9        504.26        511.72        28.89 o                         
  -6  -1   9       2992.12       2943.16        58.88 o                         
  -5  -1   9       1503.21       1617.72        39.98 o                         
  -4  -1   9        165.70        170.43        11.54 o                         
  -3  -1   9        111.55        129.09         9.10 o                         
  -2  -1   9         48.83         50.13         7.01 o                         
  -1  -1   9       1235.22       1266.57        22.56 o                         
   0  -1   9          0.29          5.32         3.93 o                         
   1  -1   9        863.84        937.91        29.21 o                         
   2  -1   9       1782.40       1921.97        48.38 o                         
   3  -1   9       1962.20       1949.83        49.60 o                         
   4  -1   9        600.20        584.39        29.34 o                         
   5  -1   9       2050.41       1892.59        77.97 o                         
   6  -1   9       2556.30       2477.73        88.52 o                         
   7  -1   9       3029.48       2885.73       101.46 o                         
   8  -1   9        753.55        713.34        63.13 o                         
   9  -1   9        629.46        723.65        73.23 o                         
  10  -1   9        547.38        506.30       111.05 o                         
 -10   0   9        336.81        443.52        58.06 o                         
  -9   0   9         15.55         -4.06        11.39 o                         
  -8   0   9        231.90        228.47        21.54 o                         
  -7   0   9         14.49         25.56         7.53 o                         
  -6   0   9         27.10         23.97         7.09 o                         
  -5   0   9       1317.75       1310.67        32.49 o                         
  -4   0   9        233.25        222.10         9.68 o                         
  -3   0   9       3066.63       3007.06        45.02 o                         
  -2   0   9       3345.49       3276.71        43.52 o                         
  -1   0   9       1695.95       1737.71        29.38 o                         
   0   0   9       1801.29       1576.23        27.16 o                         
   1   0   9       1158.96       1145.67        29.22 o                         
   2   0   9       6835.98       6951.38        74.74 o                         
   3   0   9       1645.87       1679.78        41.40 o                         
   4   0   9       3807.93       3738.66        81.31 o                         
   5   0   9       1792.63       1701.25        43.79 o                         
   6   0   9        312.50        239.23        32.02 o                         
   7   0   9        429.38        466.82        42.69 o                         
   8   0   9         36.41         38.80        17.40 o                         
   9   0   9        116.58        137.37        34.59 o                         
 -10   1   9        102.30        106.62        28.18 o                         
  -9   1   9        219.23        246.85        40.44 o                         
  -8   1   9        801.00        877.30        63.44 o                         
  -7   1   9       1887.68       2027.89        54.72 o                         
  -6   1   9        517.49        522.67        25.12 o                         
  -5   1   9       3685.72       3567.14        55.85 o                         
  -4   1   9       5103.09       5182.15        55.67 o                         
  -3   1   9       4641.79       4664.74        55.96 o                         
  -2   1   9        848.83        872.62        20.55 o                         
  -1   1   9       3849.19       3747.38        63.49 o                         
   0   1   9       3043.83       2706.54        53.72 o                         
   1   1   9       1445.94       1508.15        29.91 o                         
   2   1   9       2414.42       2481.47        47.82 o                         
   3   1   9          4.65          1.87         4.43 o                         
   4   1   9        327.87        336.60        22.89 o                         
   5   1   9        932.71        859.66        33.08 o                         
   6   1   9        330.92        262.02        32.31 o                         
   7   1   9        108.34        122.98        22.51 o                         
   8   1   9        436.68        430.25        44.19 o                         
   9   1   9        120.74         80.73        42.37 o                         
 -10   2   9        401.35        463.47        75.64 o                         
  -9   2   9       1351.12       1332.92        95.67 o                         
  -8   2   9       1677.22       1698.74       103.55 o                         
  -7   2   9        433.78        411.14        30.07 o                         
  -6   2   9       1219.23       1174.62        42.64 o                         
  -5   2   9       3326.98       3313.40        74.12 o                         
  -4   2   9        481.94        506.53        21.38 o                         
  -3   2   9       3219.21       3306.45        48.82 o                         
  -2   2   9       2764.90       2784.47        42.98 o                         
  -1   2   9        423.48        408.49        18.75 o                         
   0   2   9        491.96        526.09        21.68 o                         
   1   2   9        673.71        707.75        38.26 o                         
   2   2   9        783.78        805.58        33.60 o                         
   3   2   9       1041.68       1053.53        49.56 o                         
   4   2   9        467.14        443.91        30.55 o                         
   5   2   9        153.34        231.22        57.57 o                         
   6   2   9        393.73        404.72        38.14 o                         
   7   2   9       1542.63       1648.76        80.04 o                         
   8   2   9        303.39        327.23        38.67 o                         
   9   2   9        404.68        447.05       100.59 o                         
 -10   3   9        857.08       1024.48       209.11 o                         
  -9   3   9         26.47         48.76        23.77 o                         
  -8   3   9         63.08         63.63        19.51 o                         
  -7   3   9         16.16         14.00        10.14 o                         
  -6   3   9        102.34        107.89        12.14 o                         
  -5   3   9        670.69        632.45        24.50 o                         
  -4   3   9        249.37        241.25        12.08 o                         
  -3   3   9        132.49        155.87        10.52 o                         
  -2   3   9       4076.02       3828.32        55.63 o                         
  -1   3   9       2473.28       2715.36        44.52 o                         
   0   3   9       4383.99       4266.63        60.90 o                         
   1   3   9        527.47        585.26        28.04 o                         
   2   3   9       5188.40       5066.03       152.14 o                         
   3   3   9       1095.41       1111.85        45.36 o                         
   4   3   9        780.19        763.27        46.56 o                         
   5   3   9       1213.44       1192.99        65.92 o                         
   6   3   9        951.90        989.60        59.06 o                         
   7   3   9        410.19        468.01        43.36 o                         
   8   3   9         99.33         85.91        41.01 o                         
   9   3   9        344.27        279.53        81.71 o                         
 -10   4   9         95.02         70.23        29.40 o                         
  -9   4   9        456.86        465.70        86.54 o                         
  -8   4   9         64.62         47.40        17.34 o                         
  -7   4   9       3174.07       3242.81        85.07 o                         
  -6   4   9        153.04        159.65        22.35 o                         
  -5   4   9       2219.55       2264.19        40.85 o                         
  -4   4   9       2178.73       2143.03        41.93 o                         
  -3   4   9       4797.17       4857.19        65.64 o                         
  -2   4   9       1526.08       1554.48        37.26 o                         
  -1   4   9        450.07        463.14        24.98 o                         
   0   4   9       3483.56       3410.18        68.14 o                         
   1   4   9         13.95         24.75        11.70 o                         
   2   4   9       3180.91       3053.52       124.51 o                         
   3   4   9        182.87        163.56        22.50 o                         
   4   4   9         82.52         90.18        17.95 o                         
   5   4   9        482.88        483.20        44.96 o                         
   6   4   9          0.97         34.34        44.60 o                         
   7   4   9          0.14         16.47        16.04 o                         
   8   4   9        277.82        318.45        81.74 o                         
 -10   5   9         98.96         63.96        45.65 o                         
  -9   5   9        462.17        571.23        66.09 o                         
  -8   5   9        834.28        882.99        67.73 o                         
  -7   5   9         41.58         40.06        14.12 o                         
  -6   5   9        117.45        140.06        17.16 o                         
  -5   5   9       4200.25       4177.91        74.86 o                         
  -4   5   9         21.02         21.71         6.60 o                         
  -3   5   9        267.77        266.88        14.22 o                         
  -2   5   9          1.54         11.59         8.76 o                         
  -1   5   9        528.05        569.49        32.74 o                         
   0   5   9        328.60        335.24        33.00 o                         
   1   5   9        755.28        708.68        37.02 o                         
   2   5   9       1521.50       1446.30        69.28 o                         
   3   5   9        734.35        748.09        43.62 o                         
   4   5   9       1562.32       1462.26        79.11 o                         
   5   5   9       2025.64       2088.15        88.84 o                         
   6   5   9        195.71        218.62        32.29 o                         
   7   5   9       1654.59       1764.21       120.38 o                         
   8   5   9        203.03         94.86        51.11 o                         
  -9   6   9          0.46        -12.19        14.30 o                         
  -8   6   9          7.11        -17.57        23.45 o                         
  -7   6   9        429.40        381.12        51.80 o                         
  -6   6   9        139.61        130.55        18.85 o                         
  -5   6   9         79.66         84.63        13.38 o                         
  -4   6   9        325.56        324.57        25.90 o                         
  -3   6   9         33.20         31.12         6.47 o                         
  -2   6   9        531.54        551.72        23.65 o                         
  -1   6   9       1200.00       1287.10        52.10 o                         
   0   6   9       3377.30       3387.59        80.95 o                         
   1   6   9        288.09        288.80        30.31 o                         
   2   6   9       3984.25       3931.82       149.61 o                         
   3   6   9       1581.98       1705.89        87.85 o                         
   4   6   9        799.19        848.89        77.29 o                         
   5   6   9        594.89        645.60        55.55 o                         
   6   6   9        566.60        504.99       155.31 o                         
   7   6   9        437.57        339.66       127.41 o                         
  -9   7   9        202.86        201.21        51.83 o                         
  -8   7   9         30.52         28.50        14.18 o                         
  -7   7   9       1113.69       1118.50        89.48 o                         
  -6   7   9       1714.25       1653.71        68.12 o                         
  -5   7   9       1154.10       1130.24        57.33 o                         
  -4   7   9        778.87        737.30        46.16 o                         
  -3   7   9       1400.62       1440.86        56.30 o                         
  -2   7   9       2391.88       2318.57       114.54 o                         
  -1   7   9       3082.17       3140.24        68.53 o                         
   0   7   9       5884.85       5469.22       123.90 o                         
   1   7   9       1002.16       1043.86        59.48 o                         
   2   7   9        542.67        518.57        38.54 o                         
   3   7   9         33.71         31.23        20.14 o                         
   4   7   9        156.05        147.34        38.55 o                         
   5   7   9         50.04         77.08        41.78 o                         
   6   7   9          0.24         -0.35        35.79 o                         
  -9   8   9        345.20        376.49        96.94 o                         
  -8   8   9        611.95        651.73        94.79 o                         
  -7   8   9        671.02        722.50        74.20 o                         
  -6   8   9         93.26        117.92        31.44 o                         
  -5   8   9        896.26        934.91        54.96 o                         
  -4   8   9        780.26        751.22        49.68 o                         
  -3   8   9        119.97        123.09        25.99 o                         
  -2   8   9        255.53        211.99        23.95 o                         
  -1   8   9        226.25        254.23        26.04 o                         
   0   8   9         95.42         71.24        16.41 o                         
   1   8   9        174.41        169.88        23.27 o                         
   2   8   9         43.57         53.25        19.62 o                         
   3   8   9        323.49        330.65        53.53 o                         
   4   8   9        208.57        177.51        39.32 o                         
   5   8   9        302.17        218.39        79.03 o                         
  -8   9   9        145.57        156.56        68.00 o                         
  -7   9   9          3.82         -0.09        16.47 o                         
  -6   9   9          0.11         -7.93        15.34 o                         
  -5   9   9          0.75          3.70        13.01 o                         
  -4   9   9        392.56        367.60        36.62 o                         
  -3   9   9        947.18        958.33        67.95 o                         
  -2   9   9        948.44       1021.13        59.48 o                         
  -1   9   9        364.79        315.42        30.23 o                         
   0   9   9       1130.00       1219.37        58.64 o                         
   1   9   9        355.87        393.42        40.94 o                         
   2   9   9        313.01        392.52        43.59 o                         
   3   9   9       1357.07       1495.90        95.80 o                         
   4   9   9        762.95        808.31        82.33 o                         
  -7  10   9        184.11        275.64        91.38 o                         
  -6  10   9        140.52        111.71        30.23 o                         
  -5  10   9        477.76        470.62        50.96 o                         
  -4  10   9        707.86        710.72        62.14 o                         
  -3  10   9        764.60        763.32        63.17 o                         
  -2  10   9        693.40        755.91        62.65 o                         
  -1  10   9        449.04        448.59        37.78 o                         
   0  10   9        516.76        511.91        40.58 o                         
   1  10   9        197.89        201.72        34.40 o                         
   2  10   9        896.82       1016.47       169.20 o                         
   3  10   9        129.93         91.27        53.74 o                         
  -5  11   9         17.65         50.23        24.36 o                         
  -4  11   9         71.90         51.55        22.10 o                         
  -3  11   9        286.21        373.16        46.31 o                         
  -2  11   9         35.74         17.77        15.06 o                         
  -1  11   9         74.18         79.81        21.25 o                         
   0  11   9          7.97         27.02        23.53 o                         
   1  11   9         60.71        170.87       780.21 o                         
   2  11   9        199.57        180.86        60.62 o                         
   3  11   9        174.68        232.91        79.20 o                         
  -4  12   9         56.22         60.83        48.01 o                         
  -3  12   9         44.34         23.28        18.50 o                         
  -2  12   9        130.36         50.90        26.35 o                         
   2  12   9        427.67        530.51       112.87 o                         
  -3 -13  10        538.84        527.16       110.44 o                         
  -2 -13  10        286.94        218.19        50.57 o                         
  -1 -13  10       1035.50       1155.81       111.78 o                         
   0 -13  10         55.33         53.61        20.16 o                         
   1 -13  10        331.10        369.00        57.11 o                         
   2 -13  10         89.47        166.72       435.52 o                         
   3 -13  10        198.67        226.45        51.84 o                         
   4 -13  10          6.19        -15.53        25.37 o                         
  -5 -12  10        273.44        230.46        53.51 o                         
  -4 -12  10        545.72        415.32        57.89 o                         
  -3 -12  10        143.34        188.90        31.45 o                         
  -2 -12  10        231.17        169.17        49.82 o                         
  -1 -12  10         32.94         22.94        13.73 o                         
   0 -12  10         87.00         76.44        21.79 o                         
   1 -12  10         20.51         50.49        18.14 o                         
   2 -12  10        327.31        339.24        48.64 o                         
   3 -12  10         28.24          0.03        11.53 o                         
   4 -12  10        400.26        385.41        54.87 o                         
   5 -12  10        316.11        399.62        58.05 o                         
   6 -12  10        648.18        620.23        88.55 o                         
  -6 -11  10         18.29         -2.12        39.67 o                         
  -5 -11  10          5.45         20.34        19.30 o                         
  -4 -11  10        111.71         92.11        23.75 o                         
  -3 -11  10        381.11        383.31        41.37 o                         
  -2 -11  10        767.21        775.02        71.03 o                         
  -1 -11  10        695.54        669.44        51.94 o                         
   0 -11  10        172.33        179.21        24.68 o                         
   1 -11  10       1524.06       1630.09        73.88 o                         
   2 -11  10        797.53        821.58        54.97 o                         
   3 -11  10        461.32        465.13        42.98 o                         
   4 -11  10       1132.37       1176.93        69.93 o                         
   5 -11  10        429.44        520.02        49.13 o                         
   6 -11  10        314.30        377.83        55.43 o                         
   7 -11  10         38.08          0.32        41.44 o                         
  -6 -10  10        987.23       1112.53       113.81 o                         
  -5 -10  10        184.40        201.75        30.63 o                         
  -4 -10  10        498.03        530.84        46.43 o                         
  -3 -10  10        963.19        972.35        70.52 o                         
  -2 -10  10         92.59         88.26        19.78 o                         
  -1 -10  10       1899.14       1905.40        94.17 o                         
   0 -10  10       1421.86       1423.18        63.65 o                         
   1 -10  10        973.28        983.05        55.24 o                         
   2 -10  10        163.05        155.12        26.64 o                         
   3 -10  10        858.14        859.29        57.05 o                         
   4 -10  10         89.15        116.50        36.67 o                         
   5 -10  10        114.08        134.90        27.30 o                         
   6 -10  10         57.87         33.25        16.06 o                         
   7 -10  10          6.40        -41.04        41.04 o                         
  -7  -9  10        427.79        626.36       124.23 o                         
  -6  -9  10       1390.63       1434.69        77.84 o                         
  -5  -9  10        915.52        948.42        61.42 o                         
  -4  -9  10        214.18        259.79        31.46 o                         
  -3  -9  10          1.56         -1.93        13.43 o                         
  -2  -9  10        965.42        947.70        46.26 o                         
  -1  -9  10        342.63        320.87        28.60 o                         
   0  -9  10         85.24         93.02        18.16 o                         
   1  -9  10        133.64        160.93        25.37 o                         
   2  -9  10        128.40        128.40        22.56 o                         
   3  -9  10         70.31         58.83        16.43 o                         
   4  -9  10        275.65        334.12        47.49 o                         
   5  -9  10         23.86         19.59        13.32 o                         
   6  -9  10        382.65        389.23        44.34 o                         
   7  -9  10        497.49        546.71        62.97 o                         
  -8  -8  10          2.75         34.14        42.16 o                         
  -7  -8  10        317.31        339.84        50.20 o                         
  -6  -8  10         80.11         96.51        21.18 o                         
  -5  -8  10         47.83         68.38        15.89 o                         
  -4  -8  10         70.27         67.15        18.01 o                         
  -3  -8  10        137.10        143.51        17.96 o                         
  -2  -8  10        386.71        388.31        29.12 o                         
  -1  -8  10       2196.51       2221.82        70.64 o                         
   0  -8  10        182.41        204.99        23.08 o                         
   1  -8  10        805.21        882.61        48.33 o                         
   2  -8  10        852.73        888.48        47.33 o                         
   3  -8  10        103.58        117.82        22.29 o                         
   4  -8  10       1050.91       1201.27        72.50 o                         
   5  -8  10        883.74        912.47        45.84 o                         
   6  -8  10        707.49        798.14        51.83 o                         
   7  -8  10          1.09         17.82        15.03 o                         
  -8  -7  10         71.14         69.72       125.27 o                         
  -7  -7  10        131.21        148.31        26.98 o                         
  -6  -7  10        536.04        566.75        35.92 o                         
  -5  -7  10        227.30        220.43        22.28 o                         
  -4  -7  10        745.74        688.54        57.74 o                         
  -3  -7  10       5173.87       5367.74        94.57 o                         
  -2  -7  10       1396.43       1370.43        45.11 o                         
  -1  -7  10       1096.69       1123.72        43.70 o                         
   0  -7  10       2439.15       2457.90        73.32 o                         
   1  -7  10       1919.86       1875.21        62.41 o                         
   2  -7  10        655.66        642.78        39.38 o                         
   3  -7  10        107.28        115.01        22.39 o                         
   4  -7  10       2221.67       2336.64        61.47 o                         
   5  -7  10          2.58         19.70         9.88 o                         
   6  -7  10          1.86          5.54        11.41 o                         
   7  -7  10         45.59         15.98        21.84 o                         
   8  -7  10          5.38         -4.14        25.97 o                         
  -9  -6  10        100.14        198.93       121.81 o                         
  -8  -6  10        649.43        630.67        61.62 o                         
  -7  -6  10        740.71        758.73        54.13 o                         
  -6  -6  10        390.63        381.97        27.98 o                         
  -5  -6  10       2469.73       2443.18        65.87 o                         
  -4  -6  10       1051.70       1024.51        32.39 o                         
  -3  -6  10        419.48        448.19        20.52 o                         
  -2  -6  10         92.05         97.43        12.55 o                         
  -1  -6  10       2150.43       2070.66        61.09 o                         
   0  -6  10        106.27        102.33        12.73 o                         
   1  -6  10        170.62        177.05        19.53 o                         
   2  -6  10          0.64         -8.07        11.04 o                         
   3  -6  10       1087.62       1054.08        58.51 o                         
   4  -6  10        231.19        260.76        21.86 o                         
   5  -6  10        243.16        223.61        20.53 o                         
   6  -6  10       1083.39       1029.60        50.36 o                         
   7  -6  10       1831.97       1884.66       123.66 o                         
   8  -6  10        209.30        166.02        37.96 o                         
   9  -6  10       1027.49       1365.49       201.53 o                         
 -10  -5  10        401.38        477.99       108.86 o                         
  -9  -5  10         32.70         83.05        29.21 o                         
  -8  -5  10         19.43         43.19        17.58 o                         
  -7  -5  10         96.01         73.84        15.98 o                         
  -6  -5  10       1112.49       1094.17        43.64 o                         
  -5  -5  10         53.98         63.76        11.60 o                         
  -4  -5  10        110.17         91.12         9.75 o                         
  -3  -5  10         17.96          9.77         4.87 o                         
  -2  -5  10        468.36        425.55        16.65 o                         
  -1  -5  10       1280.49       1286.46        37.96 o                         
   0  -5  10        994.72        968.03        39.01 o                         
   1  -5  10         56.00         73.85        14.73 o                         
   2  -5  10       7961.69       7743.67       110.81 o                         
   3  -5  10        303.08        254.61        24.07 o                         
   4  -5  10       1148.50       1074.62        41.10 o                         
   5  -5  10        738.39        747.50        37.49 o                         
   6  -5  10       2379.39       2358.18        67.30 o                         
   7  -5  10        356.63        397.58        55.42 o                         
   8  -5  10         61.26         54.82        20.44 o                         
   9  -5  10       1160.31       1421.66       138.53 o                         
 -10  -4  10          2.25          0.21        23.62 o                         
  -9  -4  10         92.26        115.92        41.70 o                         
  -8  -4  10        872.95        809.30        62.10 o                         
  -7  -4  10        821.76        877.84        52.67 o                         
  -6  -4  10        321.98        334.76        22.44 o                         
  -5  -4  10       1668.28       1757.17        46.91 o                         
  -4  -4  10          8.99         15.75         7.63 o                         
  -3  -4  10       4365.85       4339.29        72.28 o                         
  -2  -4  10       1956.17       1936.31        39.38 o                         
  -1  -4  10       3533.99       3602.11        64.42 o                         
   0  -4  10       3312.59       3166.41        69.77 o                         
   1  -4  10       6145.20       5922.62        94.43 o                         
   2  -4  10       3582.68       3632.66        48.66 o                         
   3  -4  10         47.17         35.77        10.98 o                         
   4  -4  10        690.75        717.91        35.68 o                         
   5  -4  10        612.28        553.47        31.39 o                         
   6  -4  10        358.96        341.01        25.71 o                         
   7  -4  10        330.48        319.10        41.95 o                         
   8  -4  10         89.12         49.22        20.36 o                         
   9  -4  10         44.19         65.72        29.21 o                         
 -10  -3  10        428.36        471.78        75.57 o                         
  -9  -3  10        116.47         76.42        22.82 o                         
  -8  -3  10       1112.67       1098.81        63.18 o                         
  -7  -3  10       2683.33       2750.43        78.14 o                         
  -6  -3  10        466.27        471.90        21.64 o                         
  -5  -3  10        502.59        539.32        24.78 o                         
  -4  -3  10       2824.28       2944.84        63.52 o                         
  -3  -3  10       1321.44       1310.82        35.72 o                         
  -2  -3  10        183.09        226.10        11.24 o                         
  -1  -3  10       5631.52       5923.64        70.66 o                         
   0  -3  10        144.77        156.74        19.46 o                         
   1  -3  10          1.42          2.09         3.49 o                         
   2  -3  10         35.43         23.41         4.64 o                         
   3  -3  10        255.34        259.14        20.28 o                         
   4  -3  10        599.83        633.67        32.90 o                         
   5  -3  10        812.64        838.66        33.37 o                         
   6  -3  10        172.52        209.84        31.32 o                         
   7  -3  10       1469.62       1502.25        75.90 o                         
   8  -3  10        292.15        254.13        42.70 o                         
   9  -3  10       1145.37       1211.68       110.45 o                         
 -10  -2  10        174.73        118.78        37.49 o                         
  -9  -2  10        284.73        279.37        37.05 o                         
  -8  -2  10        234.51        238.10        25.71 o                         
  -7  -2  10          2.70          4.83         6.46 o                         
  -6  -2  10        184.66        191.65        16.25 o                         
  -5  -2  10         69.91         70.98         7.99 o                         
  -4  -2  10          0.32          4.31         4.64 o                         
  -3  -2  10        400.33        429.70        19.83 o                         
  -2  -2  10         44.24         50.26         6.84 o                         
  -1  -2  10       2438.71       2429.06        46.28 o                         
   0  -2  10       1266.48       1117.73        33.05 o                         
   1  -2  10        621.43        588.91        20.89 o                         
   2  -2  10       1379.47       1210.08        33.53 o                         
   3  -2  10        976.18        951.82        33.16 o                         
   4  -2  10       1514.69       1549.22        39.67 o                         
   5  -2  10        594.74        643.78        26.63 o                         
   6  -2  10       3061.80       2938.30       107.14 o                         
   7  -2  10       1179.23       1137.90        70.70 o                         
   8  -2  10          8.04         13.89        19.35 o                         
   9  -2  10         98.35        117.30        37.83 o                         
 -10  -1  10         19.95         14.15        14.98 o                         
  -9  -1  10        309.16        301.30        38.39 o                         
  -8  -1  10        304.44        300.51        28.99 o                         
  -7  -1  10        234.51        239.49        18.17 o                         
  -6  -1  10        461.82        490.88        23.18 o                         
  -5  -1  10       4115.19       3952.06        63.36 o                         
  -4  -1  10        438.43        448.91        20.98 o                         
  -3  -1  10       4875.66       4954.04        76.16 o                         
  -2  -1  10       4720.63       4779.03        70.72 o                         
  -1  -1  10       4980.22       4946.53       105.74 o                         
   0  -1  10       1341.27       1438.07        31.00 o                         
   1  -1  10        953.25        844.39       100.65 o                         
   2  -1  10       2613.80       2566.85        52.49 o                         
   3  -1  10        207.87        212.89        21.20 o                         
   4  -1  10       1012.32       1001.95        42.62 o                         
   5  -1  10        131.23        133.35        13.91 o                         
   6  -1  10        572.99        500.15        40.27 o                         
   7  -1  10        132.53        129.56        23.04 o                         
   8  -1  10        376.49        421.05        49.39 o                         
   9  -1  10         20.14         24.35        30.16 o                         
 -10   0  10        900.13        994.08        98.21 o                         
  -9   0  10        806.11        861.12        66.16 o                         
  -8   0  10        424.04        431.05        44.16 o                         
  -7   0  10       1573.60       1628.41        45.51 o                         
  -6   0  10       2130.13       2129.50        45.75 o                         
  -5   0  10       1423.37       1422.12        37.31 o                         
  -4   0  10       2320.51       2444.97        46.62 o                         
  -3   0  10       3549.85       3475.29        56.63 o                         
  -2   0  10         67.47         83.53         9.48 o                         
  -1   0  10        774.21        822.13        21.48 o                         
   0   0  10       1544.90       1642.68        32.92 o                         
   1   0  10       1137.17       1082.10        26.40 o                         
   2   0  10        130.22        126.58        12.00 o                         
   3   0  10        654.95        687.04        25.74 o                         
   4   0  10        451.64        433.11        18.21 o                         
   5   0  10        982.21        960.23        37.98 o                         
   6   0  10         60.83         43.65        14.62 o                         
   7   0  10        119.93        144.64        22.92 o                         
   8   0  10         40.79         40.32        12.23 o                         
   9   0  10        613.69        613.64        84.83 o                         
 -10   1  10         97.76         81.54        44.37 o                         
  -9   1  10        290.97        403.93        52.49 o                         
  -8   1  10        941.34       1035.20        79.71 o                         
  -7   1  10        146.00        141.07        16.14 o                         
  -6   1  10         50.10         37.73         7.23 o                         
  -5   1  10          6.55         10.77         5.39 o                         
  -4   1  10        793.38        825.07        24.80 o                         
  -3   1  10       1169.42       1126.70        26.07 o                         
  -2   1  10        201.47        208.77        10.00 o                         
  -1   1  10        267.44        248.17        12.04 o                         
   0   1  10       2310.37       2183.22        41.46 o                         
   1   1  10       1999.68       2119.75        44.37 o                         
   2   1  10       3005.22       3004.10        56.94 o                         
   3   1  10       1657.95       1662.17        43.77 o                         
   4   1  10       4110.06       4116.76        97.87 o                         
   5   1  10          3.04         19.48        12.13 o                         
   6   1  10         86.77         68.19        16.26 o                         
   7   1  10        680.45        707.30        53.04 o                         
   8   1  10        314.84        321.57        44.29 o                         
   9   1  10        346.32        329.85        61.75 o                         
 -10   2  10        140.83        176.30        47.15 o                         
  -9   2  10         21.70         12.52        19.51 o                         
  -8   2  10        216.78        228.61        31.05 o                         
  -7   2  10        848.30        892.95        60.24 o                         
  -6   2  10        264.34        235.33        21.36 o                         
  -5   2  10       3942.05       3918.36        60.36 o                         
  -4   2  10        394.28        408.11        20.64 o                         
  -3   2  10         42.08         32.23         5.49 o                         
  -2   2  10       1789.11       1786.14        30.98 o                         
  -1   2  10       5938.84       5904.81        72.95 o                         
   0   2  10       2719.50       2851.82        55.40 o                         
   1   2  10       2782.03       2823.72        78.93 o                         
   2   2  10       5519.78       5626.15       132.64 o                         
   3   2  10        640.67        697.33        32.19 o                         
   4   2  10        986.19        995.64        43.86 o                         
   5   2  10        212.73        273.72        38.19 o                         
   6   2  10        769.47        745.75        51.39 o                         
   7   2  10          0.28          4.99        12.41 o                         
   8   2  10         73.15         68.32        30.40 o
[truncated: 241,381 more chars]
